# Supplementary material for: Evolution, dissemination, and genetic dynamics of the carbapenem resistance gene bla NDM in China
Source: Front Cell Infect Microbiol. 2025 Aug 11;15:1608826. doi: 10.3389/fcimb.2025.1608826 (PMC12375619; doi:10.3389/fcimb.2025.1608826)
Supplement: Supplementary file 5 [file Table1.xlsx]

## Sheet: NCBI_blast
Description	Scientific Name	Max Score	Total Score	Query Cover	E value	Per. ident	Acc. Len	Accession
Citrobacter freundii strain ZY198 plasmid pZY-NDM1, complete sequence	Citrobacter freundii	1502	1502	1	0	100	53573	CP055250.1
Escherichia coli YJ3 plasmid pYJ3-NDM1 DNA, complete genome	Escherichia coli	1502	1502	1	0	100	44962	AP023227.1
Proteus mirabilis strain S74-1(++)-2 chromosome, complete genome	Proteus mirabilis	1502	3004	1	0	100	4029664	CP053614.1
Proteus mirabilis strain M3-1-17 chromosome, complete genome	Proteus mirabilis	1502	1502	1	0	100	3970238	CP053681.1
Proteus mirabilis strain MPE0156 chromosome, complete genome	Proteus mirabilis	1502	1502	1	0	100	3970204	CP053682.1
Escherichia coli strain MS6192 plasmid pMS6192A-NDM, complete sequence	Escherichia coli	1502	1502	1	0	100	142890	CP054941.1
Expression vector pUC57-Kan-blaNDM-1 DNA, complete seuence	Expression vector pUC57-Kan-blaNDM-1	1502	1502	1	0	100	3702	LC548755.1
Uncultured bacterium NDM-1_CL2_FULL blaNDM-1 gene for NDM-1 beta-lactamase, complete cds	uncultured bacterium	1502	1502	1	0	100	813	LC532143.1
Uncultured bacterium NDM-1_CU1_FULL blaNDM-1 gene for NDM-1 beta-lactamase, complete cds	uncultured bacterium	1502	1502	1	0	100	813	LC532142.1
Uncultured bacterium NDM-1_BP2_FULL blaNDM-1 gene for NDM-1 beta-lactamase, complete cds	uncultured bacterium	1502	1502	1	0	100	813	LC507187.1
Escherichia coli strain MS6193 plasmid pMS6193A-NDM, complete sequence	Escherichia coli	1502	1502	1	0	100	142890	CP047406.1
Pseudomonas aeruginosa strain PSE6684 chromosome, complete genome	Pseudomonas aeruginosa	1502	1502	1	0	100	6924367	CP053917.1
Providencia rettgeri strain YPR31 plasmid pYPR31, complete sequence	Providencia rettgeri	1502	1502	1	0	100	135614	CP053897.1
Proteus mirabilis strain YPM35 plasmid pJPM35-1, complete sequence	Proteus mirabilis	1502	1502	1	0	100	135623	CP053899.1
Proteus mirabilis strain JPM24 plasmid pJPM24, complete sequence	Proteus mirabilis	1502	1502	1	0	100	102319	CP053895.1
Klebsiella pneumoniae strain BA2275 plasmid p1, complete sequence	Klebsiella pneumoniae	1502	1502	1	0	100	329160	CP053365.1
Proteus terrae subsp. cibarius strain HNCF44W plasmid pHNCF44W_NDM-1, complete sequence	Proteus terrae subsp. cibarius	1502	1502	1	0	100	139490	CP053043.1
Acinetobacter baumannii strain ABF9692 plasmid pABF9692, complete sequence	Acinetobacter baumannii	1502	1502	1	0	100	264805	CP048828.1
Acinetobacter baumannii strain VB473 chromosome, complete genome	Acinetobacter baumannii	1502	1502	1	0	100	3948250	CP050388.1
Acinetobacter baumannii strain VB2486 chromosome, complete genome	Acinetobacter baumannii	1502	1502	1	0	100	4137731	CP050403.1
Acinetobacter baumannii strain PM193665 plasmid pPM193665_1, complete sequence	Acinetobacter baumannii	1502	1502	1	0	100	150385	CP050416.1
Acinetobacter baumannii strain PM194188 plasmid pPM194122_1, complete sequence	Acinetobacter baumannii	1502	1502	1	0	100	150385	CP050426.1
Acinetobacter baumannii strain VB7036 chromosome, complete genome	Acinetobacter baumannii	1502	1502	1	0	100	4052480	CP050523.1
Escherichia coli strain HG4 subclass B1 metallo-beta-lactamase NDM-1 (blaNDM) gene, blaNDM-1 allele, complete cds	Escherichia coli	1502	1502	1	0	100	813	MT367572.1
Acinetobacter lwoffii SU1904 plasmid pSU1904NDM DNA, complete sequence	Acinetobacter lwoffii	1502	1502	1	0	100	43651	LC537594.1
Escherichia coli IOMTU413 plasmid pIOMTU413 DNA, complete sequence	Escherichia coli	1502	1502	1	0	100	275138	LC542971.1
Citrobacter portucalensis IOMTU157 plasmid pIOMTU157 DNA, complete genome	Citrobacter portucalensis	1502	1502	1	0	100	174206	AP023051.1
Enterobacter cloacae strain BSI034 plasmid pBSI034-NDM1, complete sequence	Enterobacter cloacae	1502	1502	1	0	100	55234	MN937240.1
Klebsiella pneumoniae strain SCH6109 plasmid pSCH6109-NDM, complete sequence	Klebsiella pneumoniae	1502	1502	1	0	100	59764	CP050859.2
Klebsiella pneumoniae MyNCGM084 plasmid pMyNCGM084, complete sequence	Klebsiella pneumoniae	1502	1502	1	0	100	80795	LC536683.1
Klebsiella pneumoniae MyNCGM079 plasmid pMyNCGM079, complete sequence	Klebsiella pneumoniae	1502	1502	1	0	100	158959	LC536682.1
Klebsiella pneumoniae MyNCGM076 plasmid pMyNCGM076, complete sequence	Klebsiella pneumoniae	1502	1502	1	0	100	158959	LC536681.1
Escherichia coli strain 2016061604 plasmid p6061604-KPC, complete sequence	Escherichia coli	1502	1502	1	0	100	217206	MN823987.1
Klebsiella pneumoniae strain 51015 plasmid p51015_NDM_1, complete sequence	Klebsiella pneumoniae	1502	1502	1	0	100	353810	CP050380.1
Klebsiella pneumoniae strain 50595 plasmid p50595_NDM_1, complete sequence	Klebsiella pneumoniae	1502	1502	1	0	100	193462	CP050374.1
Klebsiella pneumoniae strain KP-14-6 plasmid pKP-14-6-NDM-1, complete sequence	Klebsiella pneumoniae	1502	1502	1	0	100	199120	MN175387.1
Escherichia coli strain EC-15-3 plasmid pEC-15-3-NDM-1, complete sequence	Escherichia coli	1502	4507	1	0	100	109944	MN061455.1
Enterobacter cloacae strain EC-14-60 plasmid pECL-14-60-NDM-1, complete sequence	Enterobacter cloacae	1502	1502	1	0	100	53023	MN061454.1
Citrobacter freundii strain 18-1551 plasmid pSECR18-1551_NDM, complete sequence	Citrobacter freundii	1502	1502	1	0	100	44962	MT129534.1
Klebsiella pneumoniae plasmid Carbapenemase(NDM-1)_IncFIB	Klebsiella pneumoniae	1502	1502	1	0	100	46320	CP050166.1
Escherichia coli plasmid Carbapenemase(NDM-1)_IncA/C2, complete sequence	Escherichia coli	1502	1502	1	0	100	116808	CP050162.1
Klebsiella pneumoniae plasmid Carbapenemase(NDM-1)_IncR	Klebsiella pneumoniae	1502	1502	1	0	100	106903	CP050169.1
Klebsiella pneumoniae plasmid Carbapenemase(NDM-1)_IncA/C2, complete sequence	Klebsiella pneumoniae	1502	1502	1	0	100	137593	CP050164.1
Enterobacter cloacae plasmid Carbapenemase(NDM-1)_IncX3, complete sequence	Enterobacter cloacae	1502	1502	1	0	100	52850	CP050158.1
Klebsiella pneumoniae plasmid Carbapenemase(NDM-1)_IncH1B, complete sequence	Klebsiella pneumoniae	1502	1502	1	0	100	259659	CP050156.1
Escherichia coli plasmid Carbapenemase(NDM-1)_IncX3, complete sequence	Escherichia coli	1502	1502	1	0	100	54035	CP050161.1
Klebsiella aerogenes strain 18-2341 plasmid pSECR18-2341_NDM, complete sequence	Klebsiella aerogenes	1502	1502	1	0	100	44962	CP049602.1
Providencia sp. 1709051003 chromosome, complete genome	Providencia sp. 1709051003	1502	3004	1	0	100	4649235	CP042861.1
Providencia sp. 1701091 chromosome, complete genome	Providencia sp. 1701091	1502	7512	1	0	100	4623927	CP042860.1
Providencia sp. 1701011 chromosome, complete genome	Providencia sp. 1701011	1502	1502	1	0	100	4596310	CP042859.1
Proteus mirabilis strain 1701092 chromosome, complete genome	Proteus mirabilis	1502	2986	1	0	100	4131513	CP042857.1
Cronobacter sp. strain CR-13-12 plasmid pCR-13-12-NDM-1, complete sequence	Cronobacter sp.	1502	1502	1	0	100	86619	MN175388.1
Kluyvera cryocrescens strain SCW13 plasmid pNDM1_SCW13, complete sequence	Kluyvera cryocrescens	1502	1502	1	0	100	52941	MN178638.1
Acinetobacter baumannii strain AB17 plasmid pAB17, complete sequence	Acinetobacter baumannii	1502	1502	1	0	100	41087	MT002974.1
Escherichia coli strain J53 plasmid pJ53_SAL-19-0623_NDM, complete sequence	Escherichia coli	1502	1502	1	0	100	192016	MN604268.1
Salmonella enterica subsp. enterica serovar London strain SAL-19-0623 plasmid pSAL-19-0623_NDM, complete sequence	Salmonella enterica subsp. enterica serovar London	1502	1502	1	0	100	276695	MN604267.1
Escherichia coli strain JN24 plasmid pJN24NDM1, complete sequence	Escherichia coli	1502	1502	1	0	100	41190	MK368725.1
Acinetobacter indicus strain CMG3-2 plasmid pCMG3-2-1, complete sequence	Acinetobacter indicus	1502	1502	1	0	100	120957	CP044446.1
Acinetobacter indicus strain FS42-2 plasmid pFS42-2-1, complete sequence	Acinetobacter indicus	1502	1502	1	0	100	140938	CP046596.1
Acinetobacter indicus strain MMS9-2 plasmid pMMS9-2-1, complete sequence	Acinetobacter indicus	1502	1502	1	0	100	121603	CP044451.1
Acinetobacter schindleri strain HZE23-1 plasmid pHZE23-1-1, complete sequence	Acinetobacter schindleri	1502	1502	1	0	100	138456	CP044464.1
Acinetobacter schindleri strain HZE30-1 plasmid pHZE30-1-1, complete sequence	Acinetobacter schindleri	1502	1502	1	0	100	110146	CP044484.1
Acinetobacter schindleri strain HZE33-1 plasmid pHZE33-1-1, complete sequence	Acinetobacter schindleri	1502	1502	1	0	100	132305	CP044475.1
Providencia vermicola strain P8538 plasmid p8538-NDM-1, complete sequence	Providencia vermicola	1502	1502	1	0	100	151684	CP048797.1
Enterobacter cloacae strain EC12 plasmid pNDM-1-EC12, complete sequence	Enterobacter cloacae	1502	1502	1	0	100	351777	MN598004.1
Enterobacteriaceae bacterium strain 21-16 plasmid pPS-T1, complete sequence	Enterobacteriaceae bacterium	1502	1502	1	0	100	168682	MN657252.1
Enterobacteriaceae bacterium strain 1083-16 plasmid pKP39-T4, complete sequence	Enterobacteriaceae bacterium	1502	1502	1	0	100	156376	MN657250.1
Enterobacteriaceae bacterium strain 1086-16 plasmid pKP39-T3, complete sequence	Enterobacteriaceae bacterium	1502	1502	1	0	100	155176	MN657249.1
Enterobacteriaceae bacterium strain 22-16 plasmid pKP15-T2, complete sequence	Enterobacteriaceae bacterium	1502	1502	1	0	100	126540	MN657248.1
Enterobacteriaceae bacterium strain 460-16 plasmid pECl-T3, complete sequence	Enterobacteriaceae bacterium	1502	1502	1	0	100	94919	MN657247.1
Enterobacteriaceae bacterium strain 23-17 plasmid pEC6332-T7, complete sequence	Enterobacteriaceae bacterium	1502	1502	1	0	100	49441	MN657246.1
Enterobacteriaceae bacterium strain 23-16 plasmid pEC6332-T6, complete sequence	Enterobacteriaceae bacterium	1502	1502	1	0	100	44449	MN657245.1
Enterobacteriaceae bacterium strain 690-16 plasmid pEC6332-T3, complete sequence	Enterobacteriaceae bacterium	1502	1502	1	0	100	115265	MN657244.1
Enterobacteriaceae bacterium strain 24-16 plasmid pEC744-T5, complete sequence	Enterobacteriaceae bacterium	1502	1502	1	0	100	147541	MN657243.1
Enterobacteriaceae bacterium strain 128-16 plasmid pEC405a-T3, complete sequence	Enterobacteriaceae bacterium	1502	1502	1	0	100	88530	MN657242.1
Enterobacteriaceae bacterium strain 20-16 plasmid pCF104a-T3, complete sequence	Enterobacteriaceae bacterium	1502	1502	1	0	100	176505	MN657241.1
Enterobacter hormaechei subsp. xiangfangensis strain ST114 plasmid pLAU_ENC1, complete sequence	Enterobacter hormaechei subsp. xiangfangensis	1502	1502	1	0	100	103199	MN688131.1
Enterobacter hormaechei strain SCNJ07 plasmid pNDM-SCNJ07, complete sequence	Enterobacter hormaechei	1502	1502	1	0	100	110786	MK933278.1
Enterobacter hormaechei subsp. xiangfangensis strain ST114 plasmid pLAU_ENM30_NDM1, complete sequence	Enterobacter hormaechei subsp. xiangfangensis	1502	1502	1	0	100	103063	MN792917.1
Klebsiella pneumoniae strain C2315 plasmid pC2315-2-NDM, complete sequence	Klebsiella pneumoniae	1502	1502	1	0	100	317231	CP039829.1
Klebsiella pneumoniae strain C2343 plasmid pC2343-2-NDM, complete sequence	Klebsiella pneumoniae	1502	1502	1	0	100	318848	CP039824.1
Klebsiella pneumoniae strain C2414 plasmid pC2414-3-NDM, complete sequence	Klebsiella pneumoniae	1502	1502	1	0	100	63046	CP039821.1
Klebsiella pneumoniae strain C2660 plasmid pC2660-4-NDM, complete sequence	Klebsiella pneumoniae	1502	1502	1	0	100	53097	CP039811.1
Klebsiella pneumoniae strain C2972 plasmid pC2972-5-NDM, complete sequence	Klebsiella pneumoniae	1502	1502	1	0	100	51995	CP039806.1
Klebsiella pneumoniae strain C2974 plasmid pC2974-6-NDM, complete sequence	Klebsiella pneumoniae	1502	1502	1	0	100	51995	CP039800.1
Klebsiella aerogenes strain 1564 plasmid p1564, complete sequence	Klebsiella aerogenes	1502	1502	1	0	100	136902	MN603981.1
Proteus mirabilis strain PRT-ndm plasmid pPM154, complete sequence	Proteus mirabilis	1502	1502	1	0	100	154600	MN550958.1
Acinetobacter indicus strain TQ18 plasmid p18TQ-NDM, complete sequence	Acinetobacter indicus	1502	1502	1	0	100	40439	CP045133.1
Acinetobacter indicus strain TQ23 plasmid p23TQ-NDM, complete sequence	Acinetobacter indicus	1502	1502	1	0	100	41393	CP045197.1
Acinetobacter indicus strain TQ04 plasmid p4TQ-NDM, complete sequence	Acinetobacter indicus	1502	1502	1	0	100	41086	CP045130.1
Acinetobacter indicus strain XG01 plasmid pXG01-X3, complete sequence	Acinetobacter indicus	1502	1502	1	0	100	103629	CP045136.1
Citrobacter freundii strain L75 plasmid pCf75, complete sequence	Citrobacter freundii	1502	1502	1	0	100	146252	CP047308.1
Enterobacter hormaechei subsp. hoffmannii strain Eh1 plasmid p2, complete sequence	Enterobacter hormaechei subsp. hoffmannii	1502	1502	1	0	100	108486	CP034756.1
Klebsiella pneumoniae MH16-390M plasmid pMH16-390M_1 DNA, complete genome	Klebsiella pneumoniae	1502	1502	1	0	100	345739	AP018583.2
Klebsiella pneumoniae MH13-055M plasmid pMH13-055M_1 DNA, complete genome	Klebsiella pneumoniae	1502	1502	1	0	100	75343	AP018582.2
Klebsiella pneumoniae MH15-191M plasmid pMH15-191M_1 DNA, complete genome	Klebsiella pneumoniae	1502	1502	1	0	100	75574	AP018581.2
Klebsiella pneumoniae MH15-208H plasmid pMH15-208H_1 DNA, complete genome	Klebsiella pneumoniae	1502	1502	1	0	100	75448	AP018580.2
Klebsiella pneumoniae MH15-258M plasmid pMH15-258M_1 DNA, complete genome	Klebsiella pneumoniae	1502	1502	1	0	100	148825	AP018579.2
Klebsiella pneumoniae MH16-398D plasmid pMH16-398D_1 DNA, complete genome	Klebsiella pneumoniae	1502	1502	1	0	100	147729	AP018578.2
Klebsiella pneumoniae MH15-289M plasmid pMH15-289M_1 DNA, complete genome	Klebsiella pneumoniae	1502	1502	1	0	100	147799	AP018577.2
Escherichia coli MH13-051M plasmid pMH13-051M_1 DNA, complete genome	Escherichia coli	1502	1502	1	0	100	111544	AP018572.2
Citrobacter freundii MH17-012N plasmid pMH17-012N_1 DNA, complete genome	Citrobacter freundii	1502	1502	1	0	100	39210	AP018567.2
Proteus mirabilis MH13-009N plasmid pMH13-009N_1 DNA, complete genome	Proteus mirabilis	1502	1502	1	0	100	72564	AP018566.2
Morganella morganii MH16-367M plasmid pMH16-367M_1 DNA, complete genome	Morganella morganii	1502	1502	1	0	100	73129	AP018565.2
Klebsiella pneumoniae strain 12085 plasmid p12085-Ct1, complete sequence	Klebsiella pneumoniae	1502	1502	1	0	100	90252	MN310377.1
Klebsiella quasipneumoniae strain QD1501 plasmid pQD1501-Ct1, complete sequence	Klebsiella quasipneumoniae	1502	1502	1	0	100	132407	MN310375.1
Klebsiella pneumoniae isolate A09 plasmid pNDM1_Isoform5, complete sequence	Klebsiella pneumoniae	1502	1502	1	0	100	8209	MN816233.1
Klebsiella pneumoniae isolate E02 plasmid pNDM1_Isoform4, complete sequence	Klebsiella pneumoniae	1502	1502	1	0	100	7105	MN816232.1
Klebsiella pneumoniae isolate C06 plasmid pNDM1_Isoform3, complete sequence	Klebsiella pneumoniae	1502	1502	1	0	100	7079	MN816231.1
Klebsiella pneumoniae isolate D04 plasmid pNDM1_Isoform2, complete sequence	Klebsiella pneumoniae	1502	1502	1	0	100	7015	MN816230.1
Klebsiella pneumoniae isolate B02 plasmid pNDM1_Isoform1, complete sequence	Klebsiella pneumoniae	1502	1502	1	0	100	7009	MN816229.1
Enterobacter hormaechei strain E70 plasmid pE70-NDM1, complete sequence	Enterobacter hormaechei	1502	1502	1	0	100	53773	CP046274.1
Enterobacter cloacae strain CBG15936 plasmid pNDM1-CBG, complete sequence	Enterobacter cloacae	1502	1502	1	0	100	62663	CP046118.1
Providencia stuartii strain PS11 subclass B1 metallo-beta-lactamase NDM-1 (blaNDM) gene, blaNDM-1 allele, partial cds	Providencia stuartii	1502	1502	1	0	100	813	MN443013.1
Providencia stuartii strain PS10 subclass B1 metallo-beta-lactamase NDM-1 (blaNDM) gene, blaNDM-1 allele, partial cds	Providencia stuartii	1502	1502	1	0	100	813	MN443012.1
Providencia stuartii strain PS09 subclass B1 metallo-beta-lactamase NDM-1 (blaNDM) gene, blaNDM-1 allele, partial cds	Providencia stuartii	1502	1502	1	0	100	813	MN443011.1
Providencia stuartii strain PS08 subclass B1 metallo-beta-lactamase NDM-1 (blaNDM) gene, blaNDM-1 allele, partial cds	Providencia stuartii	1502	1502	1	0	100	813	MN443010.1
Providencia stuartii strain PS07 subclass B1 metallo-beta-lactamase NDM-1 (blaNDM) gene, blaNDM-1 allele, partial cds	Providencia stuartii	1502	1502	1	0	100	813	MN443009.1
Providencia stuartii strain PS06 subclass B1 metallo-beta-lactamase NDM-1 (blaNDM) gene, blaNDM-1 allele, partial cds	Providencia stuartii	1502	1502	1	0	100	813	MN443008.1
Providencia stuartii strain PS05 subclass B1 metallo-beta-lactamase NDM-1 (blaNDM) gene, blaNDM-1 allele, partial cds	Providencia stuartii	1502	1502	1	0	100	813	MN443007.1
Providencia stuartii strain PS04 subclass B1 metallo-beta-lactamase NDM-1 (blaNDM) gene, blaNDM-1 allele, partial cds	Providencia stuartii	1502	1502	1	0	100	813	MN443006.1
Providencia stuartii strain PS03 subclass B1 metallo-beta-lactamase NDM-1 (blaNDM) gene, blaNDM-1 allele, partial cds	Providencia stuartii	1502	1502	1	0	100	813	MN443005.1
Providencia stuartii strain PS02 subclass B1 metallo-beta-lactamase NDM-1 (blaNDM) gene, blaNDM-1 allele, partial cds	Providencia stuartii	1502	1502	1	0	100	813	MN443004.1
Providencia stuartii strain PS01 subclass B1 metallo-beta-lactamase NDM-1 (blaNDM) gene, blaNDM-1 allele, partial cds	Providencia stuartii	1502	1502	1	0	100	813	MN443003.1
Klebsiella pneumoniae strain M118 plasmid pNDM1-M118, complete sequence	Klebsiella pneumoniae	1502	1502	1	0	100	3579	MN370929.1
Klebsiella pneumoniae strain M33 plasmid pNDM1-M33, complete sequence	Klebsiella pneumoniae	1502	1502	1	0	100	4686	MN370928.1
Klebsiella pneumoniae strain M11 plasmid pNDM1-M11, complete sequence	Klebsiella pneumoniae	1502	1502	1	0	100	2897	MN370927.1
Acinetobacter towneri strain 19110F47 plasmid p19110F47-1, complete sequence	Acinetobacter towneri	1502	1502	1	0	100	47094	CP046043.1
Enterococcus sp. strain SKJ13 subclass B1 metallo-beta-lactamase NDM-1 (blaNDM) gene, blaNDM-1 allele, complete cds	Enterococcus sp.	1502	1502	1	0	100	910	MN331782.1
Stenotrophomonas sp. strain SKJ7 subclass B1 metallo-beta-lactamase NDM-1 (blaNDM) gene, blaNDM-1 allele, complete cds	Stenotrophomonas sp.	1502	1502	1	0	100	908	MN331779.1
Pseudomonas aeruginosa strain ST773 chromosome, complete genome	Pseudomonas aeruginosa	1502	1502	1	0	100	6835731	CP041945.1
Acinetobacter nosocomialis strain AC1530 plasmid pAC1530, complete sequence	Acinetobacter nosocomialis	1502	1502	1	0	100	173972	CP045561.1
Proteus mirabilis strain CRE14IB plasmid pIB_NDM_1, complete sequence	Proteus mirabilis	1502	1502	1	0	100	99278	CP045540.1
Escherichia coli strain 13ZX36 plasmid p13ZX36-200, complete sequence	Escherichia coli	1502	1502	1	0	100	198776	MN101853.1
Escherichia coli strain 13ZX28-TC-98 plasmid p13ZX28-TC-98, complete sequence	Escherichia coli	1502	1502	1	0	100	98241	MN101852.1
Escherichia coli strain 13ZX28 plasmid p13ZX28-272, complete sequence	Escherichia coli	1502	1502	1	0	100	272413	MN101850.1
Morganella morganii JUNP 295 DNA, genomic structure surrounding blaNDM-1 gene	Morganella morganii	1502	1502	1	0	100	10494	LC500838.1
Klebsiella pneumoniae strain FDAARGOS_630 plasmid unnamed1, complete sequence	Klebsiella pneumoniae	1502	1502	1	0	100	114306	CP044035.1
Serratia marcescens strain M17468 plasmid pSMA17468, complete sequence	Serratia marcescens	1502	1502	1	0	100	138997	MK123268.1
Enterobacter hormaechei subsp. xiangfangensis strain WCHEX045001 plasmid pNDM1_045001, complete sequence	Enterobacter hormaechei subsp. xiangfangensis	1502	1502	1	0	100	85718	CP043383.1
Acinetobacter johnsonii strain Acsw19 plasmid pAcsw19-2, complete sequence	Acinetobacter johnsonii	1502	1502	1	0	100	351885	CP043309.1
Acinetobacter johnsonii strain Acsw19 chromosome, complete genome	Acinetobacter johnsonii	1502	1502	1	0	100	3433749	CP043307.1
Acinetobacter pittii strain AP43 plasmid pAP43-OXA58-NDM1, complete sequence	Acinetobacter pittii	1502	1502	1	0	100	268263	CP043053.1
Acinetobacter defluvii strain WCHA30 chromosome, complete genome	Acinetobacter defluvii	1502	1502	1	0	100	3353930	CP029397.2
Acinetobacter junii strain WCHAJ59 chromosome, complete genome	Acinetobacter junii	1502	1502	1	0	100	3352482	CP028800.2
Klebsiella pneumoniae isolate 836ac8ea-b38d-11e9-8998-68b599768938 genome assembly, plasmid: p14ARS_VSM0843-1	Klebsiella pneumoniae	1502	1502	1	0	100	95284	LR697132.1
Klebsiella pneumoniae isolate 8311aa30-b38d-11e9-8998-68b599768938 genome assembly, plasmid: p14ARS_CVM0040-2	Klebsiella pneumoniae	1502	1502	1	0	100	110787	LR697128.1
Escherichia coli isolate 83804cd8-b38d-11e9-8998-68b599768938 genome assembly, plasmid: p14ARS_NMC0074-2	Escherichia coli	1502	1502	1	0	100	146817	LR697127.1
Klebsiella pneumoniae isolate 833f714a-b38d-11e9-8998-68b599768938 genome assembly, plasmid: p13ARS_VSM0593-1	Klebsiella pneumoniae	1502	1502	1	0	100	181414	LR697125.1
Klebsiella pneumoniae isolate 82f87dc6-b38d-11e9-8998-68b599768938 genome assembly, plasmid: p13ARS_MMH0112-3	Klebsiella pneumoniae	1502	1502	1	0	100	101540	LR697124.1
Acinetobacter pittii SU1805 plasmid pSU1805NDM DNA, complete sequence	Acinetobacter pittii	1502	1502	1	0	100	41022	LC483156.1
Klebsiella pneumoniae isolate 8329a5f4-b38d-11e9-8998-68b599768938 genome assembly, plasmid: p13ARS_GMH0099	Klebsiella pneumoniae	1502	1502	1	0	100	273158	LR697099.1
Klebsiella pneumoniae strain KP14003 plasmid pNDM-KP14003, complete sequence	Klebsiella pneumoniae	1502	1502	1	0	100	60125	CP041938.1
Klebsiella pneumoniae strain KL8 plasmid pKL8-NDM, complete sequence	Klebsiella pneumoniae	1502	1502	1	0	100	120614	MH523448.1
Acinetobacter haemolyticus strain AN54 plasmid pAhaeAN54e, complete sequence	Acinetobacter haemolyticus	1502	1502	1	0	100	45460	CP041229.1
Escherichia coli strain AHM5C66 plasmid pHNAH566, complete sequence	Escherichia coli	1502	1502	1	0	100	44962	MH286946.1
Escherichia coli strain IPK184 metallo-beta-lactamase NDM-1 (blaNDM) gene, blaNDM-1 allele, complete cds	Escherichia coli	1502	1502	1	0	100	813	MH900521.1
Escherichia coli strain IPK182 metallo-beta-lactamase NDM-1 (blaNDM) gene, blaNDM-1 allele, complete cds	Escherichia coli	1502	1502	1	0	100	813	MH900520.1
Enterobacter cloacae strain 150 plasmid pEC150, complete sequence	Enterobacter cloacae	1502	1502	1	0	100	45739	MH328008.1
Klebsiella pneumoniae strain Kp202 plasmid pKp202_1, complete sequence	Klebsiella pneumoniae	1502	1502	1	0	100	179254	CP041083.1
Citrobacter sp. CF971 plasmid pBM527-2, complete sequence	Citrobacter sp. CF971	1502	1502	1	0	100	151402	CP041048.1
Escherichia coli strain K71-77 plasmid pK71-77-1-NDM, complete sequence	Escherichia coli	1502	1502	1	0	100	145272	CP040884.1
Enterobacter cloacae strain NH77 plasmid pEcloNH77, complete sequence	Enterobacter cloacae	1502	1502	1	0	100	41179	CP040826.1
Klebsiella pneumoniae strain KpvST147B_SE1_1_NDM plasmid pKpvST147B_NDM-1, complete sequence	Klebsiella pneumoniae	1502	1502	1	0	100	53955	CP040728.1
Klebsiella pneumoniae subsp. pneumoniae strain KpvST15_NDM plasmid pKpvST15_NDM-1, complete sequence	Klebsiella pneumoniae subsp. pneumoniae	1502	1502	1	0	100	106597	CP040598.1
Acinetobacter baumannii strain VB35575 chromosome, complete genome	Acinetobacter baumannii	1502	1502	1	0	100	4031418	CP040087.1
Acinetobacter baumannii strain VB16141 chromosome, complete genome	Acinetobacter baumannii	1502	1502	1	0	100	4082961	CP040050.1
Acinetobacter baumannii strain VB1190 chromosome, complete genome	Acinetobacter baumannii	1502	1502	1	0	100	3294487	CP040047.1
Acinetobacter baumannii strain VB958 chromosome, complete genome	Acinetobacter baumannii	1502	1502	1	0	100	2944648	CP040040.1
Acinetobacter cumulans strain WCHAc060092 plasmid pNDM1_060092, complete sequence	Acinetobacter cumulans	1502	1502	1	0	100	48560	CP035935.1
Raoultella ornithinolytica strain WLK218 plasmid pWLK-NDM, complete sequence	Raoultella ornithinolytica	1502	1502	1	0	100	75415	CP038280.1
Providencia rettgeri strain Pr-15-2-50 chromosome, complete genome	Providencia rettgeri	1502	2932	1	0	100	4649193	CP039844.1
Cloning vector pET28A-blaNDM-1, complete sequence	Cloning vector pET28A-blaNDM-1	1502	1502	1	0	100	6320	MK847901.1
Myroides profundi strain MR24 subclass B1 metallo-beta-lactamase NDM-1 (blaNDM) gene, blaNDM-1 allele, complete cds	Myroides profundi	1502	1502	1	0	100	813	MK834316.1
Proteus vulgaris strain KR04 subclass B1 metallo-beta-lactamase NDM-1 (blaNDM) gene, blaNDM-1 allele, complete cds	Proteus vulgaris	1502	1502	1	0	100	813	MK834311.1
Proteus sp. strain KR01 subclass B1 metallo-beta-lactamase NDM-1 (blaNDM) gene, blaNDM-1 allele, complete cds	Proteus sp.	1502	1502	1	0	100	813	MK834310.1
Raoultella ornithinolytica strain B1645-1 plasmid pCYNDM01, complete sequence	Raoultella ornithinolytica	1502	1502	1	0	100	149440	MK510953.1
Acinetobacter baumannii strain ACN21 chromosome, complete genome	Acinetobacter baumannii	1502	1502	1	0	100	3827138	CP038644.1
Proteus vulgaris strain SCpv22 ICEPvuBC22 mobile element, complete sequence; and peptide chain release factor 3 (prfC) gene, complete cds	Proteus vulgaris	1502	1502	1	0	100	148751	MH160822.1
Escherichia coli strain 190 plasmid unnamed1, complete sequence	Escherichia coli	1502	1502	1	0	100	177196	CP020524.1
Enterobacter cloacae strain 174 chromosome, complete genome	Enterobacter cloacae	1502	1502	1	0	100	4815672	CP020528.1
Pseudomonas aeruginosa clc-like ICE element mobile element and tRNA-Gly gene, complete sequence	Pseudomonas aeruginosa	1502	1502	1	0	100	112205	MK497171.1
Klebsiella pneumoniae strain BC700 plasmid pBC700-NDM-1, complete sequence	Klebsiella pneumoniae	1502	1502	1	0	100	52565	MK372386.1
Morganella morganii strain ABC140 plasmid pABC140-NDM-1, complete sequence	Morganella morganii	1502	1502	1	0	100	52591	MK372385.1
Klebsiella pneumoniae strain ABC137 plasmid pABC137-NDM-1	Klebsiella pneumoniae	1502	1502	1	0	100	53022	MK372384.1
Escherichia coli strain ABC54 plasmid pABC54-NDM-1, complete sequence	Escherichia coli	1502	1502	1	0	100	53023	MK372382.1
Klebsiella pneumoniae strain ABC52 plasmid pABC52-NDM-1, complete sequence	Klebsiella pneumoniae	1502	1502	1	0	100	52565	MK372381.1
Enterobacter cloacae strain ABC40 plasmid pABC40-NDM-1, complete sequence	Enterobacter cloacae	1502	1502	1	0	100	54035	MK372380.1
Acinetobacter baumannii hypothetical protein, ISAba125 family transposase, BlaNDM-1 (blaNDM-1), BleMBL (bleMBL), TrpF (trpF), Tat (tat), Dvt (dvt), GroES (groS), GroEL (groL), and ISCR21 family TnpA (tnpA) genes, complete cds; delta pac (pac) gene, complete sequence; and TnpA (tnpA) and AcnB (acnB) genes, complete cds	Acinetobacter baumannii	1502	1502	1	0	100	13405	MK467522.1
Leclercia adecarboxylata plasmid p707804-NDM, complete sequence	Leclercia adecarboxylata	1502	1502	1	0	100	306267	MH909331.1
Klebsiella pneumoniae strain A1705 plasmid pA1705-NDM, complete sequence	Klebsiella pneumoniae	1502	1502	1	0	100	219007	MH909349.1
Klebsiella pneumoniae strain 362713 plasmid p362713-NDM, complete sequence	Klebsiella pneumoniae	1502	1502	1	0	100	54036	MH909347.1
Klebsiella pneumoniae strain 20130907-4 plasmid p309074-NDM, complete sequence	Klebsiella pneumoniae	1502	1502	1	0	100	54035	MH909346.1
Klebsiella pneumoniae strain N201205880 plasmid p205880-NDM, complete sequence	Klebsiella pneumoniae	1502	1502	1	0	100	110786	MH909345.1
Klebsiella pneumoniae strain 1012018 plasmid p12018-NDM, complete sequence	Klebsiella pneumoniae	1502	1502	1	0	100	54021	MH909343.1
Klebsiella pneumoniae strain 11-SP plasmid p11SP-NDM, complete sequence	Klebsiella pneumoniae	1502	1502	1	0	100	54036	MH909335.1
Klebsiella pneumoniae strain 7-SP plasmid p7SP-NDM, complete sequence	Klebsiella pneumoniae	1502	1502	1	0	100	54035	MH909333.1
Klebsiella pneumoniae strain SCKP020135 plasmid pNDM1_020135, complete sequence	Klebsiella pneumoniae	1502	1502	1	0	100	54035	CP037965.1
Klebsiella pneumoniae strain KP18-29 plasmid p18-29-NDM, complete sequence	Klebsiella pneumoniae	1502	1502	1	0	100	44148	MK262709.1
Pseudomonas sp. MY756 DNA, metallo-beta-lactamase gene and around region	Pseudomonas sp.	1502	1502	1	0	100	14452	LC460201.1
Pseudomonas sp. MY680 DNA, metallo-beta-lactamase gene and around region	Pseudomonas sp.	1502	1502	1	0	100	14710	LC460200.1
Pseudomonas sp. MY601 DNA, metallo-beta-lactamase gene and around region	Pseudomonas sp.	1502	1502	1	0	100	14714	LC460198.1
Pseudomonas sp. MY569 DNA, metallo-beta-lactamase gene and around region	Pseudomonas sp.	1502	1502	1	0	100	10236	LC460197.1
Pseudomonas sp. MY545 DNA, metallo-beta-lactamase gene and around region	Pseudomonas sp.	1502	1502	1	0	100	14712	LC460196.1
Pseudomonas sp. MY371 DNA, metallo-beta-lactamase gene and around region	Pseudomonas sp.	1502	1502	1	0	100	14701	LC459616.1
Pseudomonas sp. MY34 DNA, metallo-beta-lactamase gene and around region	Pseudomonas sp.	1502	1502	1	0	100	9301	LC459615.1
Klebsiella pneumoniae strain Kp21774 plasmid pKp21774-135, complete sequence	Klebsiella pneumoniae	1502	1502	1	0	100	134950	MG878868.1
Escherichia coli strain Ec21617 plasmid pEc21617-310, complete sequence	Escherichia coli	1502	1502	1	0	100	309608	MG878867.1
Escherichia coli strain Ec19397 plasmid pEc19397-131, complete sequence	Escherichia coli	1502	1502	1	0	100	130755	MG878866.1
Acinetobacter baumannii strain VB31459 chromosome, complete genome	Acinetobacter baumannii	1502	1502	1	0	100	3078300	CP035930.1
Enterobacter cloacae strain ECL17464 plasmid pECL17464, complete sequence	Enterobacter cloacae	1502	1502	1	0	100	138998	MH995508.1
Citrobacter freundii strain CFR17394 plasmid pCFR17394, complete sequence	Citrobacter freundii	1502	1502	1	0	100	138998	MH995506.1
Acinetobacter pittii strain ST220 chromosome, complete genome	Acinetobacter pittii	1502	1502	1	0	100	4211131	CP029610.1
Acinetobacter haemolyticus strain sz1652 chromosome, complete genome	Acinetobacter haemolyticus	1502	1502	1	0	100	3474810	CP032135.1
Pseudomonas aeruginosa strain SP4527 chromosome, complete genome	Pseudomonas aeruginosa	1502	2999	1	0	100	7005215	CP034409.1
Pseudomonas aeruginosa strain SP4371 chromosome, complete genome	Pseudomonas aeruginosa	1502	3004	1	0	100	6937609	CP034369.1
Pseudomonas aeruginosa strain B41226 chromosome, complete genome	Pseudomonas aeruginosa	1502	1502	1	0	100	6814295	CP034368.1
Escherichia coli strain WPB121 chromosome	Escherichia coli	1502	1502	1	0	100	4637028	CP034426.1
Acinetobacter baumannii strain WPB103 chromosome	Acinetobacter baumannii	1502	1502	1	0	100	3240866	CP034427.1
Klebsiella pneumoniae subsp. pneumoniae strain KP14B subclass B1 metallo-beta-lactamase NDM-1 (blaNDM) gene, blaNDM-1 allele, complete cds	Klebsiella pneumoniae subsp. pneumoniae	1502	1502	1	0	100	825	MK263176.1
Klebsiella pneumoniae isolate KSH203 plasmid pKSH203-NDM, complete sequence	Klebsiella pneumoniae	1502	1502	1	0	100	53144	CP034323.1
Escherichia coli isolate ecoli019 genome assembly, chromosome: 0	Escherichia coli	1502	4455	1	0	100	5009390	LR130532.1
Pseudomonas aeruginosa strain SN10 subclass B1 metallo-beta-lactamase NDM-1 (blaNDM) gene, blaNDM-1 allele, complete cds	Pseudomonas aeruginosa	1502	1502	1	0	100	813	MK159352.1
Pseudomonas aeruginosa strain SN7 subclass B1 metallo-beta-lactamase NDM-1 (blaNDM) gene, blaNDM-1 allele, complete cds	Pseudomonas aeruginosa	1502	1502	1	0	100	813	MK159351.1
Pseudomonas aeruginosa strain PS1 microsomal dipeptidase gene, partial cds; subclass B1 metallo-beta-lactamase NDM-1 (blaNDM) gene, blaNDM-1 allele, complete cds; and bleomycin resistance protein gene, partial cds	Pseudomonas aeruginosa	1502	1502	1	0	100	1279	MK109012.1
Citrobacter freundii strain 2262 plasmid pNDM-2262, complete sequence	Citrobacter freundii	1502	1502	1	0	100	175495	MH892479.1
Pseudomonas aeruginosa strain SP4528 chromosome, complete genome	Pseudomonas aeruginosa	1502	2999	1	0	100	6877287	CP033439.1
Pseudomonas aeruginosa strain BA15561 chromosome, complete genome	Pseudomonas aeruginosa	1502	1502	1	0	100	6793961	CP033432.1
Escherichia coli strain SDX5C133 plasmid pHNSD133T1, complete sequence	Escherichia coli	1502	1502	1	0	100	129713	MG196293.1
Acinetobacter wuhouensis strain WCHAW010062 chromosome, complete genome	Acinetobacter wuhouensis	1502	1502	1	0	100	4056085	CP033133.1
Proteus mirabilis strain HFK418 plasmid pHFK418-NDM, complete sequence	Proteus mirabilis	1502	1502	1	0	100	145619	MH491967.2
Providencia rettgeri strain 2055 plasmid pPROV002-IMP., complete sequence	Providencia rettgeri	1502	1502	1	0	100	41936	MH882484.1
Klebsiella pneumoniae strain SCKP020049 plasmid pNDM1_020049, complete sequence	Klebsiella pneumoniae	1502	1502	1	0	100	54035	CP028786.2
Acinetobacter sp. WCHA55 chromosome, complete genome	Acinetobacter sp. WCHA55	1502	1502	1	0	100	3415345	CP032286.1
Acinetobacter sp. WCHA55 plasmid pNDM1_010055, complete sequence	Acinetobacter sp. WCHA55	1502	1502	1	0	100	71326	CP032284.1
Acinetobacter sp. WCHAc010034 plasmid pNDM1_010034, complete sequence	Acinetobacter sp. WCHAc010034	1502	1502	1	0	100	49649	CP032278.1
Salmonella enterica subsp. enterica serovar Senftenberg strain AR_0127 plasmid unnamed2, complete sequence	Salmonella enterica subsp. enterica serovar Senftenberg	1502	1502	1	0	100	87450	CP032193.1
Acinetobacter sp. WCHAc010052 plasmid pNDM1_010052, complete sequence	Acinetobacter sp. WCHAc010052	1502	1502	1	0	100	39365	CP032142.1
Acinetobacter chinensis strain WCHAc010005 plasmid pNDM1_010005, complete sequence	Acinetobacter chinensis	1502	1502	1	0	100	39357	CP032132.1
Escherichia coli Ec38 blaNDM-1 gene for metallo-beta-lactamase NDM-1, complete cds	Escherichia coli	1502	1502	1	0	100	813	LC420026.1
Klebsiella pneumoniae strain WCHKP095845 plasmid pNDM1_095845, complete sequence	Klebsiella pneumoniae	1502	1502	1	0	100	105259	CP031884.1
Klebsiella pneumoniae strain KP21-NDM plasmid, partial sequence	Klebsiella pneumoniae	1502	1502	1	0	100	6657	MH558577.1
Pseudomonas aeruginosa strain WPB100 chromosome	Pseudomonas aeruginosa	1502	1502	1	0	100	6869565	CP031877.1
Pseudomonas aeruginosa strain WPB101 chromosome	Pseudomonas aeruginosa	1502	1502	1	0	100	6871984	CP031876.1
Pseudomonas aeruginosa strain WPB099 chromosome	Pseudomonas aeruginosa	1502	1502	1	0	100	6872115	CP031878.1
Enterobacter hormaechei subsp. xiangfangensis M324 plasmid pM324-NDM1 DNA, complete sequence	Enterobacter hormaechei subsp. xiangfangensis	1502	1502	1	0	100	59360	AP018835.1
Klebsiella pneumoniae M321 plasmid pM321-NDM1 DNA, complete sequence	Klebsiella pneumoniae	1502	1502	1	0	100	54064	AP018834.1
Enterobacter hormaechei subsp. xiangfangensis M308 plasmid pM308-NDM1 DNA, complete sequence	Enterobacter hormaechei subsp. xiangfangensis	1502	1502	1	0	100	57089	AP018832.1
Enterobacter hormaechei subsp. xiangfangensis M206 plasmid pM206-NDM1 DNA, complete sequence	Enterobacter hormaechei subsp. xiangfangensis	1502	1502	1	0	100	209679	AP018830.1
Klebsiella pneumoniae subsp. pneumoniae strain M5 plasmid pKPM502, complete sequence	Klebsiella pneumoniae subsp. pneumoniae	1502	1502	1	0	100	250351	CP031736.1
Acinetobacter wuhouensis strain WCHA60 chromosome, complete genome	Acinetobacter wuhouensis	1502	1502	1	0	100	3851088	CP031716.1
Vibrio alginolyticus strain Vb1394 plasmid pC1394, complete sequence	Vibrio alginolyticus	1502	1502	1	0	100	167140	MH457126.1
Pseudomonas aeruginosa strain 1334/14 chromosome, complete genome	Pseudomonas aeruginosa	1502	1502	1	0	100	6902135	CP035739.1
Klebsiella pneumoniae subsp. pneumoniae strain CCRI-22199 plasmid pKp199-2, complete sequence	Klebsiella pneumoniae subsp. pneumoniae	1502	1502	1	0	100	108500	CP035537.1
Escherichia coli strain CRE10 plasmid pCRE10.4, complete sequence	Escherichia coli	1502	1502	1	0	100	41191	CP034403.1
Escherichia coli strain CRE1 plasmid pCRE1.4, complete sequence	Escherichia coli	1502	1502	1	0	100	41185	CP034398.1
Citrobacter freundii strain CRE3 plasmid pCRE7-NDM, complete sequence	Citrobacter freundii	1502	1502	1	0	100	129329	MK101346.1
Acinetobacter pittii strain IEC37710 plasmid pIEC37710	Acinetobacter pittii	1502	1502	1	0	100	13232	MK053933.1
Acinetobacter baumannii strain IEC383 plasmid pIEC383	Acinetobacter baumannii	1502	1502	1	0	100	47283	MK053932.1
Klebsiella pneumoniae strain A575 plasmid pA575-NDM, complete sequence	Klebsiella pneumoniae	1502	1502	1	0	100	54035	MH917283.1
Klebsiella pneumoniae strain A457 plasmid pA457-NDA, complete sequence	Klebsiella pneumoniae	1502	1502	1	0	100	54032	MH917282.1
Klebsiella pneumoniae strain 14504 plasmid p14504-NDM, complete sequence	Klebsiella pneumoniae	1502	1502	1	0	100	36167	MH917281.1
Escherichia coli strain EC600 plasmid pSL131T_IncX3, complete sequence	Escherichia coli	1502	1502	1	0	100	51691	MH105052.2
Citrobacter werkmanii strain Cb_CB1_SE1_NDM_08_2017 plasmid pCB1_SE1_NDM, complete sequence	Citrobacter werkmanii	1502	1502	1	0	100	171645	MK124610.1
Escherichia coli strain EC17GD31 plasmid pGD31-NDM, complete sequence	Escherichia coli	1502	1502	1	0	100	188230	CP031297.1
Providencia stuartii strain DMC-28b metallo-beta-lactamase NDM-1 (blaNDM-1) gene, complete cds	Providencia stuartii	1502	1502	1	0	100	813	MH168513.2
Pseudomonas aeruginosa strain DMC-44 metallo-beta-lactamase NDM-1 (blaNDM-1) gene, complete cds	Pseudomonas aeruginosa	1502	1502	1	0	100	813	MH168512.2
Escherichia coli strain EK274 metallo-beta-lactamase NDM-1 (blaNDM) gene, blaNDM-1 allele, complete cds	Escherichia coli	1502	1502	1	0	100	813	MG701314.1
Klebsiella pneumoniae subsp. pneumoniae strain JNM8C2 plasmid pKJNM8C2.1	Klebsiella pneumoniae subsp. pneumoniae	1502	4507	1	0	100	304592	CP030858.1
Escherichia coli strain ST410 plasmid p2189-NDM, complete sequence	Escherichia coli	1502	1502	1	0	100	248807	CP029631.1
Klebsiella pneumoniae strain TJ03 plasmid pNDM-TJ03, complete sequence	Klebsiella pneumoniae	1502	1502	1	0	100	280625	MG845201.1
Klebsiella oxytoca strain TJ11 plasmid pNDM-TJ11, complete sequence	Klebsiella oxytoca	1502	1502	1	0	100	275300	MG845200.1
Stenotrophomonas maltophilia strain CGKV-310c-SM plasmid unnammed mMetallo-beta-lactamase NDM-1 (blaNDM) gene, blaNDM-1 allele, complete cds	Stenotrophomonas maltophilia	1502	1502	1	0	100	813	MH411119.1
Escherichia coli strain Es_ST2350_SE1_NDM_03_2018 plasmid pEsST2350_SE_NDM, complete sequence	Escherichia coli	1502	1502	1	0	100	75645	CP031322.1
Escherichia coli strain Es_ST410_NW1_NDM_09_2017 plasmid pEsST410_NW_NDM, complete sequence	Escherichia coli	1502	1502	1	0	100	85456	CP031235.1
Escherichia coli strain Es_ST80_L1_NDM_10_2017 plasmid pEsST80_L1_NDM, complete sequence	Escherichia coli	1502	1502	1	0	100	98533	CP031216.1
Acinetobacter baylyi strain NB01 plasmid pNDM-NB01, partial sequence	Acinetobacter baylyi	1502	1502	1	0	100	32131	MH445382.1
Escherichia coli strain CRE3694 plasmid pNDM-HK3694, complete sequence	Escherichia coli	1502	1502	1	0	100	53097	MH234505.1
Klebsiella pneumoniae KP67 DNA, complete genome	Klebsiella pneumoniae	1502	1502	1	0	100	5587048	AP018753.1
Klebsiella pneumoniae KP64 DNA, complete genome	Klebsiella pneumoniae	1502	1502	1	0	100	5587050	AP018750.1
Enterobacter hormaechei strain AR_038 plasmid unnamed1	Enterobacter hormaechei	1502	1502	1	0	100	152715	CP030345.1
Escherichia coli strain ASKNP4 metallo-beta-lactamase NDM 1 gene, complete cds	Escherichia coli	1502	1502	1	0	100	813	MG736961.1
Escherichia coli strain ASKNP3 metallo-beta-lactamase NDM 1 gene, complete cds	Escherichia coli	1502	1502	1	0	100	813	MG736960.1
Escherichia coli strain ASKNP2 metallo-beta-lactamase NDM 1 gene, complete cds	Escherichia coli	1502	1502	1	0	100	813	MG736959.1
Escherichia coli strain ASKPN1 metallo-beta-lactamase NDM-1 gene, complete cds	Escherichia coli	1502	1502	1	0	100	813	MG736958.1
Klebsiella pneumoniae strain CDC 0106 plasmid unitig_1, complete sequence	Klebsiella pneumoniae	1502	1502	1	0	100	334957	CP022612.1
Enterobacter cloacae strain hhy03 plasmid pNDM-BJ03, complete sequence	Enterobacter cloacae	1502	1502	1	0	100	60125	MF415608.1
Klebsiella pneumoniae strain WCHKP34 plasmid pNDM1_LL34, complete sequence	Klebsiella pneumoniae	1502	1502	1	0	100	59730	CP025965.2
Citrobacter sp. CRE-46 strain AR_0157 plasmid unnamed3, complete sequence	Citrobacter sp. CRE-46	1502	1502	1	0	100	108148	CP029731.1
Providencia rettgeri strain AR_0082 plasmid unnamed, complete sequence	Providencia rettgeri	1502	1502	1	0	100	144970	CP029737.1
Proteus mirabilis strain CCUG 70746 plasmid pPmi70746_1, complete sequence	Proteus mirabilis	1502	4507	1	0	100	191769	CP023274.1
Providencia rettgeri strain QD51 plasmid pNDM-QD51, complete sequence	Providencia rettgeri	1502	1502	1	0	100	134802	MH263652.1
Pseudomonas aeruginosa strain CDBT KS NP0010 carbapenemase (blaNDM) gene, complete cds	Pseudomonas aeruginosa	1502	1502	1	0	100	813	MF379691.1
Pseudomonas aeruginosa strain CDBT KS NP009 carbapenemase (blaNDM) gene, complete cds	Pseudomonas aeruginosa	1502	1502	1	0	100	813	MF379690.1
Pseudomonas aeruginosa strain CDBT KS NP008 carbapenemase (blaNDM) gene, complete cds	Pseudomonas aeruginosa	1502	1502	1	0	100	813	MF379689.1
Pseudomonas aeruginosa strain CDBT KS NP006 carbapenemase (blaNDM) gene, complete cds	Pseudomonas aeruginosa	1502	1502	1	0	100	813	MF379687.1
Pseudomonas aeruginosa strain CDBT KS NP005 carbapenemase (blaNDM) gene, complete cds	Pseudomonas aeruginosa	1502	1502	1	0	100	813	MF379686.1
Pseudomonas aeruginosa strain CDBT KS NP004 carbapenemase (blaNDM) gene, complete cds	Pseudomonas aeruginosa	1502	1502	1	0	100	813	MF379685.1
Salmonella enterica subsp. enterica serovar Lomita strain SL131 plasmid pSL131_IncA/C-IncX3, complete sequence	Salmonella enterica subsp. enterica serovar Lomita	1502	1502	1	0	100	216895	MH105050.1
Enterobacter cloacae strain En_MCR4 plasmid pEn_NDM, complete sequence	Enterobacter cloacae	1502	1502	1	0	100	45739	MH061381.1
Klebsiella pneumoniae strain AHM7C8I plasmid pHNAH8I-NDM, complete sequence	Klebsiella pneumoniae	1502	1502	1	0	100	160877	MH061195.1
Escherichia coli strain TAEC1 plasmid pNDM-TAEC1, complete sequence	Escherichia coli	1502	1502	1	0	100	184032	MH001166.1
Escherichia coli strain 1108 plasmid p1108-NDM, complete sequence	Escherichia coli	1502	1502	1	0	100	96688	MG825381.1
Escherichia coli metallo-beta-lactamase NDM-1 (blaNDM-1) gene, complete cds	Escherichia coli	1502	1502	1	0	100	813	MF464369.1
Escherichia coli strain AR435 plasmid unnamed5, complete sequence	Escherichia coli	1502	1502	1	0	100	187909	CP029118.1
Enterobacter cloacae strain CQECL-100 NDM-1 metallo-beta-lactamase (NDM-1), bleomycin resistance protein (bleMBL), and phosphoribosylanthranilate isomerase (trp1) genes, complete cds	Enterobacter cloacae	1502	1502	1	0	100	2115	MH087224.1
Salmonella enterica subsp. enterica serovar Corvallis strain 12-01738 plasmid pSE12-01738-2, complete sequence	Salmonella enterica subsp. enterica serovar Corvallis	1502	1502	1	0	100	177190	CP027679.1
Klebsiella pneumoniae strain AR_0153 plasmid unnamed1, complete sequence	Klebsiella pneumoniae	1502	1502	1	0	100	283371	CP028929.1
Acinetobacter sp. WCHA45 plasmid pNDM1_010045, complete sequence	Acinetobacter sp. WCHA45	1502	1502	1	0	100	190170	CP028560.1
Klebsiella pneumoniae strain 185 plasmid pNDM-185, complete sequence	Klebsiella pneumoniae	1502	1502	1	0	100	212644	MH011352.1
Escherichia coli strain Esco-36073cz plasmid pEsco-36073cz, complete sequence	Escherichia coli	1502	1502	1	0	100	300958	MG252895.1
Klebsiella pneumoniae strain Kpn-35963cz plasmid pKpn-35963cz, complete sequence	Klebsiella pneumoniae	1502	1502	1	0	100	161324	MG252894.1
Raoultella ornithinolytica strain pRor-30818cz plasmid Ror-30818cz, complete sequence	Raoultella ornithinolytica	1502	1502	1	0	100	53051	MG252893.1
Escherichia coli strain AMA1742 plasmid pAMA1742, complete sequence	Escherichia coli	1502	1502	1	0	100	110787	MG462729.1
Escherichia coli strain AMA1416 plasmid pAMA1416, complete sequence	Escherichia coli	1502	1502	1	0	100	190059	MG462728.1
Escherichia coli strain AMA566 plasmid pAMA566, complete sequence	Escherichia coli	1502	1502	1	0	100	189866	MG450360.1
Klebsiella pneumoniae strain NH25 plasmid pNH25.5, complete sequence	Klebsiella pneumoniae	1502	1502	1	0	100	38383	CP024879.1
Klebsiella pneumoniae strain CFSAN054111 plasmid pGMI16-006_2, complete sequence	Klebsiella pneumoniae	1502	1502	1	0	100	100222	CP028178.1
Salmonella enterica strain CFSAN064034 plasmid pGMI17-002_2, complete sequence	Salmonella enterica	1502	1502	1	0	100	4277	CP028171.1
Acinetobacter baumannii strain AR_0088 plasmid unnamed2, complete sequence	Acinetobacter baumannii	1502	1502	1	0	100	41087	CP027532.1
Acinetobacter baumannii strain AR_0083 chromosome, complete genome	Acinetobacter baumannii	1502	1502	1	0	100	4149444	CP027528.1
Enterobacter cloacae strain PIMB10EC27 plasmid pEC27-1, complete sequence	Enterobacter cloacae	1502	1502	1	0	100	62470	CP020090.1
Morganella morganii strain AR_0057 chromosome, complete genome	Morganella morganii	1502	1502	1	0	100	4139887	CP027177.1
Klebsiella pneumoniae plasmid pSA54-NDM ribosomal methylase RmtC (rmtC), metallo-beta-lactamase (blaNDM-1), and bleomycin resistance protein (bleMBL) genes, complete cds; and anthranylate isomerase (trpF) gene, partial cds	Klebsiella pneumoniae	1502	1502	1	0	100	3225	MF774796.1
Klebsiella pneumoniae plasmid pOMABC109-NDM IS3000 transposase (tnpA), metallo-beta-lactamase (blaNDM-1), bleomycin resistance protein (bleMBL), and anthranylate isomerase (trpF) genes, complete cds	Klebsiella pneumoniae	1502	1502	1	0	100	5476	MF774795.1
Klebsiella pneumoniae plasmid pABC120-NDM transposase (tnpA), metallo-beta-lactamase (blaNDM-1), and bleomycin resistance protein (bleMBL) genes, complete cds; and anthranylate isomerase (trpF) gene, partial cds	Klebsiella pneumoniae	1502	1502	1	0	100	3998	MF774793.1
Klebsiella pneumoniae plasmid pABC106-NDM IS3000 transposase (tnpA), metallo-beta-lactamase (blaNDM-1), and bleomycin resistance protein (bleMBL) genes, complete cds; and anthranylate isomerase (trpF) gene, partial cds	Klebsiella pneumoniae	1502	1502	1	0	100	5099	MF774792.1
Enterobacter ludwigii strain EL/ETB/345 New Delhi metallo-beta-lactamase (blaNDM-1) gene, complete cds	Enterobacter ludwigii	1502	1502	1	0	100	813	MG436913.1
Enterobacter ludwigii strain EL/ETB/211 New Delhi metallo-beta-lactamase (blaNDM-1) gene, complete cds	Enterobacter ludwigii	1502	1502	1	0	100	813	MG436912.1
Enterobacter ludwigii strain UC/EL/36 New Delhi metallo-beta-lactamase (blaNDM-1) gene, complete cds	Enterobacter ludwigii	1502	1502	1	0	100	813	MG436910.1
Enterobacter ludwigii strain UC/EL/20 New Delhi metallo-beta-lactamase (blaNDM-1) gene, complete cds	Enterobacter ludwigii	1502	1502	1	0	100	813	MG436908.1
Enterobacter ludwigii strain UC/EL/11 New Delhi metallo-beta-lactamase (blaNDM-1) gene, complete cds	Enterobacter ludwigii	1502	1502	1	0	100	813	MG436906.1
Pantoea agglomerans strain PA-32 New Delhi metallo-beta-lactamase (blaNDM-1) gene, complete cds	Pantoea agglomerans	1502	1502	1	0	100	813	MG436900.1
Pantoea agglomerans strain PA03 New Delhi metallo-beta-lactamase (blaNDM-1) gene, complete cds	Pantoea agglomerans	1502	1502	1	0	100	813	MG436899.1
Pantoea agglomerans strain UC PA56 New Delhi metallo-beta-lactamase (blaNDM-1) gene, complete cds	Pantoea agglomerans	1502	1502	1	0	100	813	MG436897.1
Pantoea agglomerans strain UC PA31 New Delhi metallo-beta-lactamase (blaNDM-1) gene, complete cds	Pantoea agglomerans	1502	1502	1	0	100	813	MG436895.1
Pantoea agglomerans strain ETB-348 New Delhi metallo-beta-lactamase (blaNDM-1) gene, complete cds	Pantoea agglomerans	1502	1502	1	0	100	813	MG436894.1
Pantoea agglomerans strain ETB-278 New Delhi metallo-beta-lactamase (blaNDM-1) gene, complete cds	Pantoea agglomerans	1502	1502	1	0	100	813	MG436893.1
Pantoea agglomerans strain BPA-32 New Delhi metallo-beta-lactamase (blaNDM-1) gene, complete cds	Pantoea agglomerans	1502	1502	1	0	100	813	MG436892.1
plasmid1	Acinetobacter sp. SWBY1	1502	1502	1	0	100	38161	CP026617.1
Enterobacter hormaechei strain 128379 plasmid p128379-NDM, complete sequence	Enterobacter hormaechei	1502	1502	1	0	100	54186	MF344560.1
Klebsiella pneumoniae strain 10677 plasmid p10677-NDM, complete sequence	Klebsiella pneumoniae	1502	1502	1	0	100	56044	MF344558.1
Citrobacter freundii strain P10159 plasmid pP10159-1, complete sequence	Citrobacter freundii	1502	1502	1	0	100	54034	MF072961.1
Klebsiella pneumoniae strain NUHL30457 plasmid p4, complete sequence	Klebsiella pneumoniae	1502	1502	1	0	100	49215	CP026590.1
Acinetobacter sp. ACNIH1 plasmid pNDM-9c17, complete sequence	Acinetobacter sp. ACNIH1	1502	1502	1	0	100	39361	CP026425.1
Escherichia coli plasmid pNDM-BTR, complete sequence	Escherichia coli	1502	1502	1	0	100	59400	KF534788.2
Serratia marcescens strain 7209 plasmid pNDM_7209, complete sequence	Serratia marcescens	1502	1502	1	0	100	87593	MF042359.1
Enterobacter cloacae strain 22ES plasmid pNDM_22ES, complete sequence	Enterobacter cloacae	1502	1502	1	0	100	100393	MF042358.1
Serratia marcescens strain 9580 plasmid pNDM_9580, complete sequence	Serratia marcescens	1502	1502	1	0	100	105614	MF042357.1
Enterobacter cloacae strain 20ES plasmid pNDM_20ES, complete sequence	Enterobacter cloacae	1502	1502	1	0	100	110766	MF042356.1
Klebsiella pneumoniae strain 6TM plasmid pNDM_6TM, complete sequence	Klebsiella pneumoniae	1502	1502	1	0	100	120078	MF042354.1
Klebsiella pneumoniae strain 1TM plasmid pNDM_1TM, complete sequence	Klebsiella pneumoniae	1502	1502	1	0	100	120406	MF042353.1
Serratia marcescens strain 4TM plasmid pNDM_4TM, complete sequence	Serratia marcescens	1502	1502	1	0	100	119047	MF042352.1
Serratia marcescens strain 12TM plasmid pNDM_12TM, complete sequence	Serratia marcescens	1502	1502	1	0	100	119046	MF042351.1
Klebsiella pneumoniae strain 18ES plasmid pNDM_18ES, complete sequence	Klebsiella pneumoniae	1502	1502	1	0	100	110432	MF042350.1
Acinetobacter baumannii strain ABNIH28 plasmid pNDM-0285, complete sequence	Acinetobacter baumannii	1502	1502	1	0	100	39359	CP026127.1
Escherichia coli strain CRE1540 plasmid p1540-2, complete sequence	Escherichia coli	1502	1502	1	0	100	155802	CP019053.1
Klebsiella pneumoniae strain A1 plasmid pNDM-A1	Klebsiella pneumoniae	1502	1502	1	0	100	67554	MF511773.1
Escherichia coli strain CREC-544 plasmid pCREC-544_2, complete sequence	Escherichia coli	1502	1502	1	0	100	51455	CP024828.1
Enterobacter sp. CRENT-193 plasmid pCRENT-193_2, complete sequence	Enterobacter sp. CRENT-193	1502	1502	1	0	100	44962	CP024814.1
Enterobacter cloacae plasmid pNDM-T1 TnpA (tnpA), NDM-1 (blaNDM-1), bleomycin resistance protein (bleMBL), and TnpR (tnpR) genes, complete cds	Enterobacter cloacae	1502	1502	1	0	100	6811	MF927777.1
Escherichia coli strain TS79e plasmid pHNTS79-NDM, partial sequence	Escherichia coli	1502	1502	1	0	100	6078	MF383355.1
Klebsiella pneumoniae strain QS17-0029 plasmid pMR0617ndm, complete sequence	Klebsiella pneumoniae	1502	1502	1	0	100	125285	CP024039.1
Klebsiella pneumoniae subsp. pneumoniae strain ST101:960186733 plasmid p19-10_01, complete sequence	Klebsiella pneumoniae subsp. pneumoniae	1502	1502	1	0	100	223434	CP023488.1
Klebsiella pneumoniae subsp. pneumoniae strain ST2017:950142398 plasmid p18-43_01, complete sequence	Klebsiella pneumoniae subsp. pneumoniae	1502	1502	1	0	100	212326	CP023554.1
Klebsiella pneumoniae strain FDAARGOS_446 plasmid unnamed1, complete sequence	Klebsiella pneumoniae	1502	1502	1	0	100	219350	CP023948.1
Klebsiella pneumoniae strain FDAARGOS_440 plasmid unnamed1, complete sequence	Klebsiella pneumoniae	1502	1502	1	0	100	140557	CP023923.1
Klebsiella pneumoniae strain FDAARGOS_439 plasmid unnamed3, complete sequence	Klebsiella pneumoniae	1502	1502	1	0	100	106853	CP023914.1
Klebsiella pneumoniae strain FDAARGOS_436 plasmid unnamed2, complete sequence	Klebsiella pneumoniae	1502	1502	1	0	100	100207	CP023910.1
Citrobacter freundii strain CF1 molecular chaperone GroL (groL), CutA1 divalent ion tolerance protein (cutA1), DsbC superfamily protein (dsbC), phosphoribosylanthranilate isomerase (trpF), bleomycin resistance protein (bleMBL), metallo-beta-lactamase NDM-1 (blaNDM-1), and IS5 transposase and trans-activator (insH) genes, complete cds	Citrobacter freundii	1502	1502	1	0	100	7846	KY123849.1
Enterobacter hormaechei subsp. xiangfangensis strain SMART 1057 insertion sequences ISAba125, partial sequence; metallo-beta-lactamase (blaNDM-1) and bleomycin resistance protein (bleMBL) genes, complete cds; trpF gene, complete sequence; oxidoreductase domain protein (dsbC) gene, complete cds; and insertion sequence IS26, partial sequence	Enterobacter hormaechei subsp. xiangfangensis	1502	1502	1	0	100	9935	MF327270.1
Enterobacter hormaechei subsp. hoffmannii strain SMART 575 insertion sequences ISCR1 and ISAba125, partial sequence; metallo-beta-lactamase (blaNDM-1) gene, complete cds; and bleomycin resistance protein (bleMBL) gene, partial cds	Enterobacter hormaechei subsp. hoffmannii	1502	1502	1	0	100	1798	MF327264.1
Klebsiella michiganensis strain K518 plasmid pK518_NDM1, complete sequence	Klebsiella michiganensis	1502	1502	1	0	100	106579	CP023187.1
Enterobacter hormaechei subsp. xiangfangensis strain SMART 1020 insertion sequence IS26, partial sequence; insertion sequence ISCR1, complete sequence; trpF gene, partial sequence; bleomycin resistance protein (bleMBL) and metallo-beta-lactamase (blaNDM-1) genes, complete cds; insertion sequence ISAba125, complete sequence; and insertion sequence IS26, partial sequence	Enterobacter hormaechei subsp. xiangfangensis	1502	1502	1	0	100	3025	MF346372.1
Enterobacter hormaechei subsp. xiangfangensis strain SMART 1261 insertion sequence ISCR1, complete sequence; trpF gene, partial sequence; bleomycin resistance protein (bleMBL) and metallo-beta-lactamase (blaNDM-1) genes, complete cds; and insertion sequences ISAba125 and IS26, partial sequence	Enterobacter hormaechei subsp. xiangfangensis	1502	1502	1	0	100	4310	MF346371.1
Enterobacter hormaechei subsp. steigerwaltii strain SMART_1487 plasmid insertion sequence IS26, partial sequence; oxidoreductase domain protein (dsbC), bleomycin resistance protein (bleMBL), and metallo-beta-lactamase (blaNDM-1) genes, complete cds; insertion sequence ISAba125, complete sequence; and insertion sequence IS26, partial sequence	Enterobacter hormaechei subsp. steigerwaltii	1502	1502	1	0	100	9313	MF288916.1
Pseudomonas aeruginosa strain B204 metallo-beta-lactamase NDM-1 (blaNDM-1) gene, complete cds	Pseudomonas aeruginosa	1502	1502	1	0	100	813	KX857136.1
Citrobacter freundii strain AMA332 plasmid pT1, complete sequence	Citrobacter freundii	1502	1502	1	0	100	154564	KX147633.1
Cronobacter sakazakii strain 505108 plasmid p505108-NDM, complete sequence	Cronobacter sakazakii	1502	1502	1	0	100	53793	KY978629.1
Acinetobacter baumannii strain 07640616RAM-Q New Delhi metallo-beta-lactamase (ndm1) gene, complete cds	Acinetobacter baumannii	1502	1502	1	0	100	947	MF038874.1
Escherichia coli strain NSC471 New Delhi metallo-beta-lactamase (blaNDM) gene, complete cds	Escherichia coli	1502	1502	1	0	100	813	MF140526.1
Escherichia coli strain NSC459 New Delhi metallo-beta-lactamase (blaNDM) gene, complete cds	Escherichia coli	1502	1502	1	0	100	813	MF140525.1
Providencia rettgeri strain 06-1619 plasmid p06-1619-NDM, complete sequence	Providencia rettgeri	1502	1502	1	0	100	54712	KX832928.1
Providencia rettgeri strain 16pre36 plasmid p16Pre36-NDM, complete sequence	Providencia rettgeri	1502	1502	1	0	100	244116	KX832927.1
Klebsiella michiganensis strain K516 plasmid pK516_NDM1, complete sequence	Klebsiella michiganensis	1502	1502	1	0	100	106140	CP022350.1
Klebsiella pneumoniae strain DHQP1605752_NV plasmid p1605752AC2, complete sequence	Klebsiella pneumoniae	1502	1502	1	0	100	140133	CP022126.1
Klebsiella oxytoca strain pKOX3 plasmid p3-NDM hyppthetical protein, hypothetical protein, zinc metalloproteinase Mpr protein, hypothetical protein, transposase (tn3), Mobile element protein, IS30 family, transposase, IS5 family, transposase, hypothetical protein, Beta-lactamase (nDM-1), bleomycin resistance protein (ble-MBL), Phosphoribosylanthranilate isomerase (trpF), Cytochrome c-type biogene…	Klebsiella oxytoca	1502	1502	1	0	100	55246	KY913899.1
Klebsiella pneumoniae strain AR_0145 plasmid tig00000217, complete sequence	Klebsiella pneumoniae	1502	1502	1	0	100	54064	CP021941.1
Klebsiella pneumoniae strain AR_0148 plasmid tig00000169_pilon, complete sequence	Klebsiella pneumoniae	1502	1502	1	0	100	176349	CP021952.1
Klebsiella pneumoniae strain AR_0152 plasmid tig00000200, complete sequence	Klebsiella pneumoniae	1502	1502	1	0	100	54064	CP021947.1
Klebsiella pneumoniae strain AR_0139 plasmid tig00000008, complete sequence	Klebsiella pneumoniae	1502	1502	1	0	100	132217	CP021962.1
Klebsiella pneumoniae strain AR_0139 plasmid tig00000006, complete sequence	Klebsiella pneumoniae	1502	1502	1	0	100	97389	CP021961.1
Escherichia coli strain AR_0055 plasmid unitig_2, complete sequence	Escherichia coli	1502	1502	1	0	100	138340	CP021936.1
Escherichia coli strain AR_0128 plasmid tig00000793, complete sequence	Escherichia coli	1502	1502	1	0	100	216378	CP021720.1
Klebsiella pneumoniae strain AR_0143 plasmid tig00000001_p1, complete sequence	Klebsiella pneumoniae	1502	1502	1	0	100	186758	CP021709.1
Klebsiella pneumoniae strain AR_0158 plasmid tig00000727, complete sequence	Klebsiella pneumoniae	1502	1502	1	0	100	354705	CP021699.1
Klebsiella pneumoniae strain AR_0146 plasmid tig00001186, complete sequence	Klebsiella pneumoniae	1502	1502	1	0	100	96814	CP021687.1
Proteus mirabilis strain AR_0159 plasmid tig00000137, complete sequence	Proteus mirabilis	1502	3004	1	0	100	161830	CP021551.1
Escherichia coli strain AR_0119 plasmid unitig_2, complete sequence	Escherichia coli	1502	1502	1	0	100	244955	CP021536.1
Escherichia coli plasmid pM214_AC2 DNA, complete genome, isolate: M214	Escherichia coli	1502	1502	1	0	100	176026	AP018143.1
Acinetobacter baumannii strain B11911 chromosome, complete genome	Acinetobacter baumannii	1502	1502	1	0	100	4018724	CP021345.1
Klebsiella pneumoniae strain KPN528 plasmid pKPN528-1, complete sequence	Klebsiella pneumoniae	1502	1502	1	0	100	292471	CP020854.1
Klebsiella variicola strain KPN1481 plasmid pKPN1481-1, complete sequence	Klebsiella variicola	1502	1502	1	0	100	347748	CP020848.1
Escherichia coli strain strain Z247 plasmid p2474-NDM1, complete sequence	Escherichia coli	1502	1502	1	0	100	75553	CP021210.1
Escherichia coli strain Z1002 plasmid p1002-NDM1, complete sequence	Escherichia coli	1502	1502	1	0	100	111688	CP021206.1
Klebsiella pneumoniae strain K66-45 plasmid pK66-45-1, complete sequence	Klebsiella pneumoniae	1502	1502	1	0	100	338512	CP020902.1
Enterobacter cloacae strain B557 plasmid pB557-NDM, complete sequence	Enterobacter cloacae	1502	1502	1	0	100	141647	KX786648.1
Pseudomonas aeruginosa strain PASGNDM699, complete genome	Pseudomonas aeruginosa	1502	1502	1	0	100	6985102	CP020704.1
Pseudomonas aeruginosa strain PASGNDM345, complete genome	Pseudomonas aeruginosa	1502	1502	1	0	100	6893164	CP020703.1
Enterobacter cloacae strain 13E169 plasmid pHN84NDM, complete sequence	Enterobacter cloacae	1502	1502	1	0	100	53771	KY296103.1
Escherichia coli strain M218A NDM-1 gene cluster, complete sequence	Escherichia coli	1502	1502	1	0	100	16677	KX687851.1
Klebsiella pneumoniae strain AR_0068 plasmid unitig_1, complete sequence	Klebsiella pneumoniae	1502	1502	1	0	100	276460	CP020068.1
Escherichia coli strain AR_0069 plasmid unitig_2, complete sequence	Escherichia coli	1502	1502	1	0	100	136975	CP020056.1
Escherichia coli strain AR_0118 plasmid unitig_1, complete sequence	Escherichia coli	1502	1502	1	0	100	141885	CP020049.1
Enterobacter cloacae strain EClY2403 plasmid pNDM1_EClY2403, complete sequence	Enterobacter cloacae	1502	1502	1	0	100	109325	KY399975.1
Enterobacter cloacae strain EClY2402 plasmid pNDM1_EClY2402, complete sequence	Enterobacter cloacae	1502	1502	1	0	100	109361	KY399974.1
Klebsiella pneumoniae subsp. pneumoniae strain ST11 New Delhi metallo-beta-lactamase (blaNDM-1) gene, complete cds	Klebsiella pneumoniae subsp. pneumoniae	1502	1502	1	0	100	1238	KY446367.1
Klebsiella pneumoniae strain KP38731 plasmid unnamed13	Klebsiella pneumoniae	1502	1502	1	0	100	90274	CP014297.1
Escherichia coli strain A434-59 New Delhi metallo-beta-lactamase (blaNDM-1) and bleomycin-resistant protein genes, complete cds	Escherichia coli	1502	1502	1	0	100	1504	KX263475.1
Klebsiella pneumoniae strain AR_0049 plasmid unitig_1, complete sequence	Klebsiella pneumoniae	1502	1502	1	0	100	140825	CP018817.1
Klebsiella pneumoniae strain Kp_Goe_62629 plasmid pKp_Goe_629-2, complete sequence	Klebsiella pneumoniae	1502	1502	1	0	100	94434	CP018366.1
Providencia rettgeri strain RB151 plasmid pRB151-NDM, complete sequence	Providencia rettgeri	1502	1502	1	0	100	108417	CP017672.1
Escherichia coli strain Y5 chromosome, complete genome	Escherichia coli	1502	3004	1	0	100	4839266	CP013483.1
Escherichia coli hypothetical protein, transposase, chaperonin GroL, co-chaperone GroES, dihydroorotate dehydrogenase, twin-arginine translocation (TAT) pathway signal sequence domain protein, N-(5'-phosphoribosyl)anthranilate isomerase, hypothetical protein, and metallo-beta-lactamase NDM-1 genes, complete cds	Escherichia coli	1502	1502	1	0	100	8076	KX886346.1
Klebsiella pneumoniae strain Kpn235 plasmid Kpn235-BG, complete sequence	Klebsiella pneumoniae	1502	1502	1	0	100	76365	KT852336.1
Klebsiella pneumoniae subsp. pneumoniae strain 240-BG plasmid kpn240-BG, complete sequence	Klebsiella pneumoniae subsp. pneumoniae	1502	1502	1	0	100	76980	KT852335.1
Klebsiella pneumoniae strain KP5 plasmid pSg1-NDM, complete sequence	Klebsiella pneumoniae	1502	1502	1	0	100	90103	CP011839.1
Escherichia coli strain HNEC46 plasmid PHNEC46, complete sequence	Escherichia coli	1502	1502	1	0	100	74046	KX503323.1
Escherichia coli strain MS6198 plasmid pMS6198A, complete sequence	Escherichia coli	1502	1502	1	0	100	137565	CP015835.1
Klebsiella pneumoniae isolate 11 plasmid pIncHI1B_DHQP1300920, complete sequence	Klebsiella pneumoniae	1502	1502	1	0	100	283369	CP016921.1
Pseudomonas aeruginosa strain KnPs38 New Delhi metallo-beta-lactamase 1 (NDM-1) gene, complete cds	Pseudomonas aeruginosa	1502	1502	1	0	100	813	KU510373.1
Pseudomonas aeruginosa strain KnPs37 New Delhi metallo-beta-lactamase 1 (NDM-1) gene, complete cds	Pseudomonas aeruginosa	1502	1502	1	0	100	813	KU510372.1
Pseudomonas aeruginosa strain KnPs36 New Delhi metallo-beta-lactamase 1 (NDM-1) gene, complete cds	Pseudomonas aeruginosa	1502	1502	1	0	100	813	KU510371.1
Pseudomonas aeruginosa strain KnPs35 New Delhi metallo-beta-lactamase 1 (NDM-1) gene, complete cds	Pseudomonas aeruginosa	1502	1502	1	0	100	813	KU510370.1
Pseudomonas aeruginosa strain KnPs34 New Delhi metallo-beta-lactamase 1 (NDM-1) gene, complete cds	Pseudomonas aeruginosa	1502	1502	1	0	100	813	KU510369.1
Pseudomonas aeruginosa strain KnPs33 New Delhi metallo-beta-lactamase 1 (NDM-1) gene, complete cds	Pseudomonas aeruginosa	1502	1502	1	0	100	813	KU510368.1
Pseudomonas aeruginosa strain KnPs32 New Delhi metallo-beta-lactamase 1 (NDM-1) gene, complete cds	Pseudomonas aeruginosa	1502	1502	1	0	100	813	KU510367.1
Pseudomonas aeruginosa strain KnPs31 New Delhi metallo-beta-lactamase 1 (NDM-1) gene, complete cds	Pseudomonas aeruginosa	1502	1502	1	0	100	813	KU510366.1
Pseudomonas aeruginosa strain KnPs30 New Delhi metallo-beta-lactamase 1 (NDM-1) gene, complete cds	Pseudomonas aeruginosa	1502	1502	1	0	100	813	KU510365.1
Pseudomonas aeruginosa strain KnPs29 New Delhi metallo-beta-lactamase 1 (NDM-1) gene, complete cds	Pseudomonas aeruginosa	1502	1502	1	0	100	813	KU510364.1
Pseudomonas aeruginosa strain KnPs28 New Delhi metallo-beta-lactamase 1 (NDM-1) gene, complete cds	Pseudomonas aeruginosa	1502	1502	1	0	100	813	KU510363.1
Pseudomonas aeruginosa strain KnPs27 New Delhi metallo-beta-lactamase 1 (NDM-1) gene, complete cds	Pseudomonas aeruginosa	1502	1502	1	0	100	813	KU510362.1
Pseudomonas aeruginosa strain KnPs26 New Delhi metallo-beta-lactamase 1 (NDM-1) gene, complete cds	Pseudomonas aeruginosa	1502	1502	1	0	100	813	KU510361.1
Pseudomonas aeruginosa strain KnPs25 New Delhi metallo-beta-lactamase 1 (NDM-1) gene, complete cds	Pseudomonas aeruginosa	1502	1502	1	0	100	813	KU510360.1
Pseudomonas aeruginosa strain KnPs24 New Delhi metallo-beta-lactamase 1 (NDM-1) gene, complete cds	Pseudomonas aeruginosa	1502	1502	1	0	100	813	KU510359.1
Pseudomonas aeruginosa strain KnPs23 New Delhi metallo-beta-lactamase 1 (NDM-1) gene, complete cds	Pseudomonas aeruginosa	1502	1502	1	0	100	813	KU510358.1
Pseudomonas aeruginosa strain KnPs22 New Delhi metallo-beta-lactamase 1 (NDM-1) gene, complete cds	Pseudomonas aeruginosa	1502	1502	1	0	100	813	KU510357.1
Pseudomonas aeruginosa strain KnPs21 New Delhi metallo-beta-lactamase 1 (NDM-1) gene, complete cds	Pseudomonas aeruginosa	1502	1502	1	0	100	813	KU510356.1
Pseudomonas aeruginosa strain KnPs20 New Delhi metallo-beta-lactamase 1 (NDM-1) gene, complete cds	Pseudomonas aeruginosa	1502	1502	1	0	100	813	KU510355.1
Pseudomonas aeruginosa strain KnPs19 New Delhi metallo-beta-lactamase 1 (NDM-1) gene, complete cds	Pseudomonas aeruginosa	1502	1502	1	0	100	813	KU510354.1
Pseudomonas aeruginosa strain KnPs18 New Delhi metallo-beta-lactamase 1 (NDM-1) gene, complete cds	Pseudomonas aeruginosa	1502	1502	1	0	100	813	KU510353.1
Pseudomonas aeruginosa strain KnPs17 New Delhi metallo-beta-lactamase 1 (NDM-1) gene, complete cds	Pseudomonas aeruginosa	1502	1502	1	0	100	813	KU510352.1
Pseudomonas aeruginosa strain KnPs16 New Delhi metallo-beta-lactamase 1 (NDM-1) gene, complete cds	Pseudomonas aeruginosa	1502	1502	1	0	100	813	KU510351.1
Pseudomonas aeruginosa strain KnPs15 New Delhi metallo-beta-lactamase 1 (NDM-1) gene, complete cds	Pseudomonas aeruginosa	1502	1502	1	0	100	813	KU510350.1
Pseudomonas aeruginosa strain KnPs14 New Delhi metallo-beta-lactamase 1 (NDM-1) gene, complete cds	Pseudomonas aeruginosa	1502	1502	1	0	100	813	KU510349.1
Pseudomonas aeruginosa strain KnPs13 New Delhi metallo-beta-lactamase 1 (NDM-1) gene, complete cds	Pseudomonas aeruginosa	1502	1502	1	0	100	813	KU510348.1
Pseudomonas aeruginosa strain KnPs12 New Delhi metallo-beta-lactamase 1 (NDM-1) gene, complete cds	Pseudomonas aeruginosa	1502	1502	1	0	100	813	KU510347.1
Pseudomonas aeruginosa strain KnPs11 New Delhi metallo-beta-lactamase 1 (NDM-1) gene, complete cds	Pseudomonas aeruginosa	1502	1502	1	0	100	813	KU510346.1
Pseudomonas aeruginosa strain KnPs10 New Delhi metallo-beta-lactamase 1 (NDM-1) gene, complete cds	Pseudomonas aeruginosa	1502	1502	1	0	100	813	KU510345.1
Pseudomonas aeruginosa strain KnPs9 New Delhi metallo-beta-lactamase 1 (NDM-1) gene, complete cds	Pseudomonas aeruginosa	1502	1502	1	0	100	813	KU510344.1
Pseudomonas aeruginosa strain KnPs8 New Delhi metallo-beta-lactamase 1 (NDM-1) gene, complete cds	Pseudomonas aeruginosa	1502	1502	1	0	100	813	KU510343.1
Pseudomonas aeruginosa strain KnPs7 New Delhi metallo-beta-lactamase 1 (NDM-1) gene, complete cds	Pseudomonas aeruginosa	1502	1502	1	0	100	813	KU510342.1
Pseudomonas aeruginosa strain KnPs6 New Delhi metallo-beta-lactamase 1 (NDM-1) gene, complete cds	Pseudomonas aeruginosa	1502	1502	1	0	100	813	KU510341.1
Pseudomonas aeruginosa strain KnPs5 New Delhi metallo-beta-lactamase 1 (NDM-1) gene, complete cds	Pseudomonas aeruginosa	1502	1502	1	0	100	813	KU510340.1
Pseudomonas aeruginosa strain KnPs4 New Delhi metallo-beta-lactamase 1 (NDM-1) gene, complete cds	Pseudomonas aeruginosa	1502	1502	1	0	100	813	KU510339.1
Pseudomonas aeruginosa strain KnPs3 New Delhi metallo-beta-lactamase 1 (NDM-1) gene, complete cds	Pseudomonas aeruginosa	1502	1502	1	0	100	813	KU510338.1
Pseudomonas aeruginosa strain KnPs2 New Delhi metallo-beta-lactamase 1 (NDM-1) gene, complete cds	Pseudomonas aeruginosa	1502	1502	1	0	100	813	KU510337.1
Pseudomonas aeruginosa strain KnPs1 New Delhi metallo-beta-lactamase 1 (NDM-1) gene, complete cds	Pseudomonas aeruginosa	1502	1502	1	0	100	813	KU510336.1
Klebsiella pneumoniae strain KP04 plasmid pKP04NDM, complete sequence	Klebsiella pneumoniae	1502	1502	1	0	100	54034	KU314941.1
Escherichia coli isolate Co6114 plasmid pC06114_1, complete sequence	Escherichia coli	1502	1502	1	0	100	129085	CP016035.1
Klebsiella pneumoniae pKpANDM-1 blaNDM gene for subclass B1 metallo-beta-lactamase NDM-1, complete CDS	Klebsiella pneumoniae	1502	1502	1	0	100	1013	NG_049326.1
Klebsiella pneumoniae strain KP1 plasmid pKP1-NDM-1, complete sequence	Klebsiella pneumoniae	1502	1502	1	0	100	137552	KF992018.2
Klebsiella pneumoniae strain AATZP plasmid pNDM-1fa, complete sequence	Klebsiella pneumoniae	1502	1502	1	0	100	54064	CP014757.1
Enterobacter cloacae isolate ECL3 plasmid pECL3-NDM-1, complete sequence	Enterobacter cloacae	1502	1502	1	0	100	99435	KC887917.2
Acinetobacter towneri strain G295 plasmid pNDM-GJ02, complete sequence	Acinetobacter towneri	1502	1502	1	0	100	62011	KT965093.1
Acinetobacter towneri strain G165 plasmid pNDM-GJ01, complete sequence	Acinetobacter towneri	1502	1502	1	0	100	30293	KT965092.1
Enterobacter aerogenes strain HN0711 plasmid pHN-NDM0711, partial sequence	Klebsiella aerogenes	1502	1502	1	0	100	18622	KU764665.1
Enterobacter cloacae strain SZECL1 plasmid pNDM1_SZ2 clone ST231, complete sequence	Enterobacter cloacae	1502	1502	1	0	100	132232	KU302802.1
Enterobacter cloacae strain SZECL1 plasmid pNDM1_SZ1 clone ST231, complete sequence	Enterobacter cloacae	1502	1502	1	0	100	130573	KU302801.1
Salmonella enterica subsp. enterica serovar Stanley strain LS001 plasmid pHS36-NDM, complete sequence	Salmonella enterica subsp. enterica serovar Stanley	1502	1502	1	0	100	137952	KU726616.1
Acinetobacter pittii strain AP_882 plasmid pNDM-AP_882, complete sequence	Acinetobacter pittii	1502	1502	1	0	100	146597	CP014478.1
Escherichia coli plasmid pV308-a DNA, contig: V308-a_scaffold_1, strain: V308	Escherichia coli	1502	1502	1	0	100	25104	LC056590.1
Escherichia coli plasmid pV266-a DNA, contig: V266-a_scaffold_17, strain: V266	Escherichia coli	1502	1502	1	0	100	3454	LC056484.1
Escherichia coli plasmid pHD0149-2, partial sequence	Escherichia coli	1502	1502	1	0	100	3344	KJ721804.1
Escherichia coli strain FSEC-69 plasmid pFSEC-69, partial sequence	Escherichia coli	1502	1502	1	0	100	6406	KT164809.1
Escherichia coli strain FSEC-38 plasmid pFSEC-38, partial sequence	Escherichia coli	1502	1502	1	0	100	15914	KT164808.1
Acinetobacter baumannii genome assembly R2091, chromosome : I	Acinetobacter baumannii	1502	1502	1	0	100	3939746	LN997846.1
Pseudomonas aeruginosa strain N15-01092 chromosome, complete genome	Pseudomonas aeruginosa	1502	1502	1	0	100	6972899	CP012901.1
Providencia rettgeri strain N15-01091 plasmid pNDM15-1091, complete sequence	Providencia rettgeri	1502	1502	1	0	100	117812	CP012903.1
Escherichia coli strain N15-01078 plasmid pNDM15-1078, complete sequence	Escherichia coli	1502	1502	1	0	100	176048	CP012902.1
Pseudomonas aeruginosa strain PSE 544 New Delhi metallo-beta-lactamase 1 (blaNDM-1) gene, complete cds; and insertion sequence ISCR24-like putative transposase (tnpA) gene, complete cds	Pseudomonas aeruginosa	1502	3004	1	0	100	4235	KT364224.1
Escherichia coli strain HNEC55 plasmid pHNEC55, complete sequence	Escherichia coli	1502	1502	1	0	100	81498	KT879914.1
Acinetobacter sp. AB_CGKV324_2014 plasmid beta-lactamase (blaNDM-1) gene, complete cds	Acinetobacter sp. AB_CGKV324_2014	1502	1502	1	0	100	881	KR872624.1
Vibrio fluvialis plasmid pNDM-VF transposase, metallo-beta-lactamase (blaNDM-1), bleomycin resistance protein (bleMBL), phosphoribosylanthranilate isomerase (trpF), ampC beta-lactamase (blaDHA-1), LysR family blaDHA-1 regulator (ampR), putative hydrogenase nickel incorporation protein (hybF), quaternary ammonium compound resistance protein (qacEdelta1), and dihydropteroate synthase (sulI) genes, …	Vibrio fluvialis	1502	1502	1	0	100	6139	KR733543.1
Klebsiella pneumoniae strain KP617 plasmid KP-p1, complete sequence	Klebsiella pneumoniae	1502	1502	1	0	100	273628	CP012754.1
Enterobacter cloacae strain ECN49 plasmid pNDM-ECN49, complete sequence	Enterobacter cloacae	1502	1502	1	0	100	53428	KP765744.1
Escherichia coli strain E0083033-2 plasmid pEc2A, complete sequence	Escherichia coli	1502	1502	1	0	100	74852	KR822247.1
Enterobacter hormaechei strain E0083033-1 plasmid pEh1A, complete sequence	Enterobacter hormaechei	1502	1502	1	0	100	96124	KR822246.1
Klebsiella pneumoniae strain Pn4 plasmid pPN4-KP-NDM-1, partial sequence	Klebsiella pneumoniae	1502	1502	1	0	100	7414	KP770033.1
Citrobacter freundii strain Pn5 genomic sequence	Citrobacter freundii	1502	1502	1	0	100	12951	KP770032.1
Pseudocitrobacter faecalis strain Pn13 plasmid pPN13-PCF-NDM-1, partial sequence	Pseudocitrobacter faecalis	1502	1502	1	0	100	3942	KP770031.1
Pseudocitrobacter faecalis strain Pn27 plasmid pPN27-PCF-NDM-1, partial sequence	Pseudocitrobacter faecalis	1502	1502	1	0	100	3176	KP770029.1
Escherichia coli strain Pn66 plasmid pPN66-ECL-NDM-1, partial sequence	Escherichia coli	1502	1502	1	0	100	86761	KP770028.1
Citrobacter freundii strain Pn67 plasmid pPN67-CR-NDM-1, partial sequence	Citrobacter freundii	1502	1502	1	0	100	7416	KP770027.1
Enterobacter cloacae strain Pn68 plasmid pPN68-ECL-NDM-1, partial sequence	Enterobacter cloacae	1502	1502	1	0	100	86813	KP770026.1
Acinetobacter baumannii strain Pn3 genomic sequence	Acinetobacter baumannii	1502	1502	1	0	100	7962	KP770025.1
Enterobacter cloacae strain Pn2 plasmid pPN2-ECL-NDM-1, partial sequence	Enterobacter cloacae	1502	1502	1	0	100	87018	KP770024.1
Escherichia coli strain Pn28 genomic sequence	Escherichia coli	1502	1502	1	0	100	6096	KP770023.1
Acinetobacter soli strain Cu244 blaNDM-1 gene cluster, partial sequence	Acinetobacter soli	1502	1502	1	0	100	7937	KP347609.1
Citrobacter freundii strain 112298 plasmid p112298-NDM, complete sequence	Citrobacter freundii	1502	1502	1	0	100	53489	KP987216.1
Acinetobacter bereziniae plasmid pNDM229 insertion sequence ISAba125 beta-lactamase NDM-1 (blaNDM-1) gene, complete cds, and bleomycin resistance protein (ble) gene, partial cds	Acinetobacter bereziniae	1502	1502	1	0	100	1053	KP765738.1
Acinetobacter pittii strain AP_882 transposase (tnpA), metallo-beta-lactamase NDM-1 (blaNDM-1), bleomycin resistance protein (bleMBL), phosphoribosylanthranilate isomerase (trpF), twin-arginine translocation pathway signal sequence domain protein (tat), CutA1-like periplasmic divalent cation tolerance protein (cutA1), heat chaperonin protein GroES (groES), heat chaperonin protein GroEL (groEL), I…	Acinetobacter pittii	1502	1502	1	0	100	10038	KR153289.1
Acinetobacter baumannii genome assembly R2090, chromosome : I	Acinetobacter baumannii	1502	1502	1	0	100	3819158	LN868200.1
Enterobacter cloacae strain WCHECl-14653 plasmid pNDM1_EC14653, complete sequence	Enterobacter cloacae	1502	1502	1	0	100	109353	KP868647.1
Klebsiella pneumoniae strain KP-YQ13450 plasmid pYQ12450, complete sequence	Klebsiella pneumoniae	1502	1502	1	0	100	7865	KR059864.1
Escherichia coli strain CR7 plasmid pCR7-EC-NDM-1, partial sequence	Escherichia coli	1502	1502	1	0	100	3478	KP826713.1
Klebsiella pneumoniae strain CR63 plasmid pCR63-KP-NDM-1, partial sequence	Klebsiella pneumoniae	1502	1502	1	0	100	8651	KP826712.1
Klebsiella pneumoniae strain CR38 plasmid pCR38-KP-NDM-1, partial sequence	Klebsiella pneumoniae	1502	1502	1	0	100	19158	KP826710.1
Providencia rettgeri strain CR58 plasmid pCR58-PR-NDM-1, partial sequence	Providencia rettgeri	1502	1502	1	0	100	8062	KP826706.1
Enterobacter cloacae strain CR16 plasmid pCR16-ECL-NDM-1, partial sequence	Enterobacter cloacae	1502	1502	1	0	100	55437	KP826704.1
Escherichia coli strain ACT2 plasmid pACT2-NDM-1, partial sequence	Escherichia coli	1502	1502	1	0	100	37634	KP826703.1
Escherichia coli strain ACT1 plasmid pACT1-EC-NDM-1, partial sequence	Escherichia coli	1502	1502	1	0	100	5635	KP826702.1
Salmonella enterica subsp. enterica serovar Corvallis plasmid pRH-1238, complete sequence	Salmonella enterica subsp. enterica serovar Corvallis	1502	1502	1	0	100	187683	KR091911.1
Klebsiella pneumoniae subsp. pneumoniae strain K351 plasmid pK351, complete sequence	Klebsiella pneumoniae subsp. pneumoniae	1502	1502	1	0	100	106844	KR351290.1
Proteus mirabilis plasmid pNDM-PM58, partial sequence	Proteus mirabilis	1502	1502	1	0	100	12146	KP662515.1
Leclercia adecarboxylata strain P10164 plasmid pP10164-NDM, complete sequence	Leclercia adecarboxylata	1502	1502	1	0	100	99276	KP900016.1
Vibrio cholerae genome assembly V. cholerae 116-17a, plasmid : pNDM-116-17	Vibrio cholerae	1502	1502	1	0	100	167382	LN831185.1
Vibrio cholerae genome assembly V. cholerae 116-14, plasmid : pNDM-116-14	Vibrio cholerae	1502	1502	1	0	100	354308	LN831184.1
Acinetobacter baumannii strain ABC3229 plasmid pABC3229 AphA6 (aphA6), hypothetical protein (ABC3229_0002), BlaNDM-1 (blaNDM-1), bleomycin resistance protein (ABC3229_0004), TrpF (trpF), DsbC (dsbC), CutA1 (cutA1), GroES (groES), GroEL (groEL), and resolvase (ABC3229_0010) genes, complete cds	Acinetobacter baumannii	1502	1502	1	0	100	11777	KP282692.1
Acinetobacter bereziniae strain ABCA242 plasmid pABCA242 aphA6 (aphA6), transposase (ABCA242_0002), NDM-1 (blaNDM-1), bleomycin resistance protein (ABCA242_0004), TrpF (trpF), DsbC (dsbC), CutA1 (cuA1), GroES (groES), and GroEL (groEL) genes, complete cds; ABAC242_0011 gene, complete sequence; and Resolvase (ABCA242_0012) gene, complete cds	Acinetobacter bereziniae	1502	1502	1	0	100	12866	KP282691.1
Salmonella enterica subsp. enterica serovar Senftenberg strain BCH02406 plasmid pNDM-SAL, complete sequence	Salmonella enterica subsp. enterica serovar Senftenberg	1502	1502	1	0	100	146129	KP742988.1
Pseudomonas sp. IOMTU 304 DNA, NDM-1 gene and its flanking region, strain: IOMTU 304	Pseudomonas sp. IOMTU 304	1502	1502	1	0	100	1876	LC054839.1
Acinetobacter baumannii genome assembly Acinetobacter baumannii CHI-32, plasmid : pNDM-32	Acinetobacter baumannii	1502	1502	1	0	100	84623	LN833432.1
Enterobacter cloacae isolate GN574 plasmid pNDM-Ec1GN574, complete sequence	Enterobacter cloacae	1502	1502	1	0	100	110786	KJ812998.1
Providencia stuartii isolate GN576 plasmid pNDM-PstGN576, complete sequence	Providencia stuartii	1502	1502	1	0	100	147886	KJ802405.1
Escherichia coli isolate GN568 plasmid pNDM-EcoGN568, complete sequence	Escherichia coli	1502	1502	1	0	100	166750	KJ802404.1
Acinetobacter dijkshoorniae strain JVAP01 plasmid pNDM-JVAP01, complete sequence	Acinetobacter lactucae	1502	1502	1	0	100	47268	KM923969.1
Acinetobacter baumannii ISAba125, blaNDM-1, bleMBL, trpF, dsbD, groL, insE, ISAba125 genes for transposase, NDM-1 metallo-beta-lactamase, bleomycin resistance protein, phosphoribosylanthranilate isomerase, cytochrome c-type biogenesis protein DsbD, hypothetical protein, heat shock protein 60 family chaperone GroL, transposase InsE, hypothetical protein, transposase, complete CDS, strain: AB_NCGM …	Acinetobacter baumannii	1502	1502	1	0	100	10055	LC032101.1
Citrobacter freundii CF20-4P-1 plasmid pCF20-4P-1-2 DNA, complete sequence	Citrobacter freundii	1502	1502	1	0	100	137080	AP026942.1
Escherichia coli EC20-4B-2 plasmid pEC20-4B-2-2 DNA, complete sequence	Escherichia coli	1502	1502	1	0	100	137080	AP026939.1
Pseudomonas aeruginosa strain 2019CK-00034 chromosome, complete genome	Pseudomonas aeruginosa	1502	1502	1	0	100	7020963	CP107257.1
Klebsiella pneumoniae strain K5880C plasmid pK5880C-NDM, complete sequence	Klebsiella pneumoniae	1502	1502	1	0	100	55288	CP081866.1
Klebsiella pneumoniae strain 2021CK-00608 plasmid unnamed2, complete sequence	Klebsiella pneumoniae	1502	1502	1	0	100	112409	CP104680.1
Klebsiella pneumoniae strain 2021CK-01729 plasmid unnamed2, complete sequence	Klebsiella pneumoniae	1502	1502	1	0	100	115456	CP104662.1
Acinetobacter variabilis strain 2021CK-01005 plasmid unnamed2, complete sequence	Acinetobacter variabilis	1502	1502	1	0	100	123124	CP104653.1
Acinetobacter baumannii strain 2021CK-01407 plasmid unnamed2, complete sequence	Acinetobacter baumannii	1502	1502	1	0	100	335722	CP104447.1
Enterobacter hormaechei strain 80014967 plasmid pE80014967-1, complete sequence	Enterobacter hormaechei	1502	1502	1	0	100	206102	CP104468.1
Acinetobacter bereziniae strain GD03255 chromosome	Acinetobacter bereziniae	1502	1502	1	0	100	4666208	CP092083.1
Enterobacter hormaechei subsp. hormaechei strain ECC33 plasmid pECC33-57, complete sequence	Enterobacter hormaechei subsp. hormaechei	1502	1502	1	0	100	57389	CP098488.1
Klebsiella pneumoniae strain 2021CK-01815 plasmid unnamed1, complete sequence	Klebsiella pneumoniae	1502	1502	1	0	100	112409	CP104374.1
Escherichia coli strain 2021CK-01784 plasmid unnamed1, complete sequence	Escherichia coli	1502	1502	1	0	100	112409	CP104372.1
Acinetobacter baumannii strain 2021CK-01332 plasmid unnamed2, complete sequence	Acinetobacter baumannii	1502	1502	1	0	100	338291	CP104345.1
Acinetobacter baumannii strain 2021CK-01408 plasmid unnamed4	Acinetobacter baumannii	1502	1502	1	0	100	328511	CP104336.1
Acinetobacter baumannii strain 2021CK-01409 plasmid unnamed2, complete sequence	Acinetobacter baumannii	1502	1502	1	0	100	329791	CP104339.1
Acinetobacter baumannii strain 2021CK-01333 plasmid unnamed2, complete sequence	Acinetobacter baumannii	1502	1502	1	0	100	335558	CP104348.1
Acinetobacter baumannii strain 2021CK-01335 plasmid unnamed1, complete sequence	Acinetobacter baumannii	1502	1502	1	0	100	335718	CP104352.1
Acinetobacter baumannii strain 2021CK-01300 plasmid unnamed1, complete sequence	Acinetobacter baumannii	1502	1502	1	0	100	335718	CP104343.1
Klebsiella pneumoniae strain Kpn-3002cz plasmid pS-3002cz, complete sequence	Klebsiella pneumoniae	1502	1502	1	0	100	73581	KJ958927.1
Klebsiella pneumoniae strain Kpn-3002cz plasmid pB-3002cz, complete sequence	Klebsiella pneumoniae	1502	1502	1	0	100	97649	KJ958926.1
Acinetobacter sp. JN247 plasmid pNDM-JN02, complete sequence	Acinetobacter sp. JN247	1502	1502	1	0	100	41084	KM210088.1
Escherichia coli strain 6409 plasmid p6409-202.186kb, complete sequence	Escherichia coli	1502	4490	1	0	100	193908	CP010373.2
Acinetobacter nosocomialis strain 6411 plasmid p6411-9.012kb, complete sequence	Acinetobacter nosocomialis	1502	1502	1	0	100	47274	CP010370.2
Klebsiella pneumoniae strain ATCC BAA-2146 plasmid pNDM-US-2, complete sequence	Klebsiella pneumoniae	1502	1502	1	0	100	140821	KJ588779.1
Citrobacter freundii strain GB032 beta-lactamase NDM-1 (blaNDM-1), Ble (ble), phosphoribosylanthranilate isomerase (trpF), twin-arginine translocation pathway signal sequence domain protein (dsbC), and GroES (groES) genes, complete cds; and GroEL (groEL) gene, partial cds	Citrobacter freundii	1502	1502	1	0	100	7864	KP009591.1
Acinetobacter baumannii strain GB661 transposases, AphA6 (aphA6), beta-lactamase NDM-1 (blaNDM-1), Ble (ble), phosphoribosylanthranilate isomerase (trpF), and twin-arginine translocation pathway signal sequence domain protein (dsbC) genes, complete cds	Acinetobacter baumannii	1502	1502	1	0	100	7622	KP009590.1
Klebsiella pneumoniae strain 7433 plasmid pTR2, complete sequence	Klebsiella pneumoniae	1502	1502	1	0	100	133650	KJ187752.1
Klebsiella pneumoniae strain 1301 plasmid pTR1, complete sequence	Klebsiella pneumoniae	1502	1502	1	0	100	31466	KJ187751.1
Serratia marcescens strain SM1890 plasmid pSM1890, partial sequence	Serratia marcescens	1502	1502	1	0	100	11197	KJ921649.1
Proteus mirabilis strain PEL ThdF (thdF) gene, partial cds; Salmonella genomic island 1, complete sequence; IntI1 (intI1), AacA4 (aacA4), AadB (aadb), DhfrA1 (dhfrA1), OrfC (orfC), QacEdelta1 (qacEdelta1), and SulI (sulI) genes, complete cds; tetA pseudogene, complete sequence; VEB-6 (blaVEB-6), QacEdelta1 (qacEdelta1), SulI (sulI), and ISCR1 (orf513) genes, complete cds; orfX pseudogene, complet…	Proteus mirabilis	1502	1502	1	0	100	67496	KF856624.1
Klebsiella pneumoniae strain 6234 plasmid p6234-178.193kb, complete sequence	Klebsiella pneumoniae	1502	1502	1	0	100	178193	CP010391.1
Acinetobacter sp. Res2013-GD05 New Delhi metallo-beta-lactamase NDM-1 (blaNDM-1) gene, complete cds	Acinetobacter sp. Res2013-GD05	1502	1502	1	0	100	835	KM111591.1
Acinetobacter sp. Res2013-NDI03 New Delhi metallo-beta-lactamase NDM-1 (blaNDM-1) gene, complete cds	Acinetobacter sp. Res2013-NDI03	1502	1502	1	0	100	851	KM111590.1
Acinetobacter sp. Res2011-183 New Delhi metallo-beta-lactamase NDM-1 (blaNDM-1) gene, complete cds	Acinetobacter sp. Res2011-183	1502	1502	1	0	100	848	KM111587.1
Klebsiella pneumoniae strain Res2011-182 New Delhi metallo-beta-lactamase NDM-1 (blaNDM-1) gene, complete cds	Klebsiella pneumoniae	1502	1502	1	0	100	846	KM111586.1
Escherichia coli strain Res2011-180 New Delhi metallo-beta-lactamase NDM-1 (blaNDM-1) gene, complete cds	Escherichia coli	1502	1502	1	0	100	828	KM111585.1
Escherichia coli strain Res2011-179 New Delhi metallo-beta-lactamase NDM-1 (blaNDM-1) gene, complete cds	Escherichia coli	1502	1502	1	0	100	857	KM111584.1
Klebsiella pneumoniae strain Res2011-177 New Delhi metallo-beta-lactamase NDM-1 (blaNDM-1) gene, complete cds	Klebsiella pneumoniae	1502	1502	1	0	100	823	KM111583.1
Klebsiella pneumoniae strain Res2011-175 New Delhi metallo-beta-lactamase NDM-1 (blaNDM-1) gene, complete cds	Klebsiella pneumoniae	1502	1502	1	0	100	837	KM111582.1
Klebsiella pneumoniae strain Res2011-165 New Delhi metallo-beta-lactamase NDM-1 (blaNDM-1) gene, complete cds	Klebsiella pneumoniae	1502	1502	1	0	100	831	KM111581.1
Escherichia coli strain Res2011-159 New Delhi metallo-beta-lactamase NDM-1 (blaNDM-1) gene, complete cds	Escherichia coli	1502	1502	1	0	100	836	KM111580.1
Acinetobacter sp. Res2011-156 New Delhi metallo-beta-lactamase NDM-1 (blaNDM-1) gene, complete cds	Acinetobacter sp. Res2011-156	1502	1502	1	0	100	844	KM111579.1
Enterobacter sp. Res2011-134 New Delhi metallo-beta-lactamase NDM-1 (blaNDM-1) gene, complete cds	Enterobacter sp. Res2011-134	1502	1502	1	0	100	855	KM111578.1
Acinetobacter bereziniae strain GD03393 plasmid unnamed, complete sequence	Acinetobacter bereziniae	1502	1502	1	0	100	225959	CP092086.1
Enterobacter hormaechei subsp. xiangfangensis strain OU2021-171 plasmid pOU1-NDM1, complete sequence	Enterobacter hormaechei subsp. xiangfangensis	1502	1502	1	0	100	46161	ON461804.1
Shewanella xiamenensis strain HD6416 plasmid pHD6416-NDM, complete sequence	Shewanella xiamenensis	1502	1502	1	0	100	206938	CP079717.1
Shewanella xiamenensis strain HD6452 plasmid unnamed, complete sequence	Shewanella xiamenensis	1502	1502	1	0	100	256918	CP091834.1
Enterobacter cloacae isolate CQ7 plasmid pCQ7FII, complete sequence	Enterobacter cloacae	1502	1502	1	0	100	99483	CP103968.1
Enterobacter cloacae isolate CQ15 plasmid pCQ15N, complete sequence	Enterobacter cloacae	1502	1502	1	0	100	56163	CP103969.1
Enterobacter cloacae isolate CQ17 plasmid pCQ17X3, complete sequence	Enterobacter cloacae	1502	1502	1	0	100	54035	CP103970.1
Klebsiella aerogenes strain 4417 plasmid pMB5632_2, complete sequence	Klebsiella aerogenes	1502	1502	1	0	100	269284	CP103666.1
Klebsiella pneumoniae strain 5547 plasmid pMB9481_1, complete sequence	Klebsiella pneumoniae	1502	1502	1	0	100	235473	CP103504.1
Shewanella xiamenensis NUITM-VS2 plasmid pNUITM-VS2_4 DMA, complete sequence	Shewanella xiamenensis	1502	1502	1	0	100	24750	AP026736.1
Citrobacter freundii strain 140542 plasmid pNDM1_140542, complete sequence	Citrobacter freundii	1502	1502	1	0	100	53038	CP103366.1
Klebsiella michiganensis strain K342 plasmid pK342-NDM	Klebsiella michiganensis	1502	1502	1	0	100	85163	OM938016.1
Klebsiella michiganensis strain K254 plasmid pK254-KPC_NDM, complete sequence	Klebsiella michiganensis	1502	1502	1	0	100	262582	OM938013.1
Acinetobacter baumannii strain SNO36 subclass B1 metallo-beta-lactamase NDM-1 (blaNDM) gene, blaNDM-1 allele, complete cds	Acinetobacter baumannii	1502	1502	1	0	100	813	OP288005.1
Klebsiella pneumoniae strain SNO33 subclass B1 metallo-beta-lactamase NDM-1 (blaNDM) gene, blaNDM-1 allele, complete cds	Klebsiella pneumoniae	1502	1502	1	0	100	813	OP288004.1
Klebsiella pneumoniae strain SNO18 subclass B1 metallo-beta-lactamase NDM-1 (blaNDM) gene, blaNDM-1 allele, complete cds	Klebsiella pneumoniae	1502	1502	1	0	100	813	OP288003.1
Enterobacter cloacae strain SNO15 subclass B1 metallo-beta-lactamase NDM-1 (blaNDM) gene, blaNDM-1 allele, complete cds	Enterobacter cloacae	1502	1502	1	0	100	813	OP288000.1
Klebsiella pneumoniae strain SNO14 subclass B1 metallo-beta-lactamase NDM-1 (blaNDM) gene, blaNDM-1 allele, complete cds	Klebsiella pneumoniae	1502	1502	1	0	100	813	OP287999.1
Klebsiella pneumoniae strain SNO12 subclass B1 metallo-beta-lactamase NDM-1 (blaNDM) gene, blaNDM-1 allele, complete cds	Klebsiella pneumoniae	1502	1502	1	0	100	813	OP287997.1
Klebsiella pneumoniae strain KPNIC5 subclass B1 metallo-beta-lactamase NDM-1 (blaNDM) gene, blaNDM-1 allele, complete cds	Klebsiella pneumoniae	1502	1502	1	0	100	934	OL544135.1
Klebsiella pneumoniae strain KPNIC4 subclass B1 metallo-beta-lactamase NDM-1 (blaNDM) gene, blaNDM-1 allele, complete cds	Klebsiella pneumoniae	1502	1502	1	0	100	950	OL544134.1
Klebsiella pneumoniae strain KPA3 plasmid p1, complete sequence	Klebsiella pneumoniae	1502	1502	1	0	100	175819	CP102994.1
Klebsiella michiganensis strain K92 plasmid pK92-NDM, complete sequence	Klebsiella michiganensis	1502	1502	1	0	100	110786	OL828744.1
Klebsiella pneumoniae strain KPH3 plasmid p3, complete sequence	Klebsiella pneumoniae	1502	1502	1	0	100	41190	CP102555.1
Klebsiella pneumoniae strain KPH1 plasmid p2, complete sequence	Klebsiella pneumoniae	1502	1502	1	0	100	125297	CP102548.1
Citrobacter youngae strain CF10 plasmid pCF10-NDM, complete sequence	Citrobacter youngae	1502	1502	1	0	100	138196	CP102502.1
Vibrio alginolyticus strain Vb1762 plasmid pVb1762, complete sequence	Vibrio alginolyticus	1502	1502	1	0	100	328312	OK146920.1
Vibrio alginolyticus strain Vb2134 plasmid pVb2134, complete sequence	Vibrio alginolyticus	1502	1502	1	0	100	229221	OK085530.1
Escherichia coli strain C1147 plasmid pC1147, complete sequence	Escherichia coli	1502	1502	1	0	100	238291	CP102295.1
Klebsiella pneumoniae strain B1 plasmid pKpnB1_3, complete sequence	Klebsiella pneumoniae	1502	1502	1	0	100	174080	CP030744.1
Klebsiella pneumoniae strain B2 plasmid pKpnB2_3, complete sequence	Klebsiella pneumoniae	1502	1502	1	0	100	174080	CP030736.1
Klebsiella pneumoniae strain B3 plasmid pKpnB3_3, complete sequence	Klebsiella pneumoniae	1502	1502	1	0	100	174080	CP030727.1
Klebsiella pneumoniae strain B4 plasmid pKpnB4_3, complete sequence	Klebsiella pneumoniae	1502	1502	1	0	100	174080	CP030720.1
Escherichia coli strain C31 plasmid pNDM1, complete sequence	Escherichia coli	1502	1502	1	0	100	41190	CP102063.1
Klebsiella pneumoniae strain KP53 plasmid P2-NDM-1, complete sequence	Klebsiella pneumoniae	1502	1502	1	0	100	153633	OL348378.1
Klebsiella pneumoniae strain 37.AK plasmid pNDMKP37, complete sequence	Klebsiella pneumoniae	1502	1502	1	0	100	46160	OK623716.1
Vibrio alginolyticus strain Vb2175 plasmid pVb2175, complete sequence	Vibrio alginolyticus	1502	1502	1	0	100	173510	OK067239.1
Acinetobacter baumannii strain CCBH31270 plasmid pCCBH31270	Acinetobacter baumannii	1502	1502	1	0	100	340708	CP101886.1
Acinetobacter baumannii strain CCBH31258 plasmid pCCBH31258, complete sequence	Acinetobacter baumannii	1502	1502	1	0	100	340418	CP101888.1
Klebsiella pneumoniae strain C6364 plasmid pC6364_NDM, complete sequence	Klebsiella pneumoniae	1502	1502	1	0	100	583215	MZ532980.1
Enterobacter cloacae plasmid pC5889_NDM, complete sequence	Enterobacter cloacae	1502	1502	1	0	100	368453	MZ532978.1
Klebsiella pneumoniae strain hvKP340 plasmid unnamed4, complete sequence	Klebsiella pneumoniae	1502	1502	1	0	100	53988	CP101780.1
Klebsiella pneumoniae strain b82 plasmid p_b82_NDM1, complete sequence	Klebsiella pneumoniae	1502	1502	1	0	100	137572	CP096183.1
Klebsiella pneumoniae subsp. pneumoniae strain KP67 plasmid p67_1, complete sequence	Klebsiella pneumoniae subsp. pneumoniae	1502	1502	1	0	100	318780	CP101561.1
Klebsiella pneumoniae subsp. pneumoniae strain KP72 plasmid p72_4, complete sequence	Klebsiella pneumoniae subsp. pneumoniae	1502	1502	1	0	100	113479	CP101558.1
Klebsiella pneumoniae subsp. pneumoniae strain KP82 plasmid p82_4, complete sequence	Klebsiella pneumoniae subsp. pneumoniae	1502	1502	1	0	100	54035	CP101550.1
Escherichia coli strain EC21Z-014 plasmid pEC21Z014-46K-NDM1, complete sequence	Escherichia coli	1502	1502	1	0	100	45739	CP101277.1
Aeromonas caviae strain FAHZZU2447 plasmid pFAHZZU2447_NDM, complete sequence	Aeromonas caviae	1502	1502	1	0	100	243752	CP100393.1
Acinetobacter baumannii strain DETAB-R21 chromosome, complete genome	Acinetobacter baumannii	1502	1502	1	0	100	3862196	CP088895.1
Acinetobacter baumannii strain XH1935 chromosome, complete genome	Acinetobacter baumannii	1502	1502	1	0	100	3858469	CP088894.1
Acinetobacter pittii strain TCM chromosome, complete genome	Acinetobacter pittii	1502	1502	1	0	100	4250902	CP095407.1
Escherichia coli strain CGMHLK75 plasmid pLK75, complete sequence	Escherichia coli	1502	1502	1	0	100	56489	KJ440076.1
Klebsiella pneumoniae strain CGMHLK78 plasmid pLK78, complete sequence	Klebsiella pneumoniae	1502	1502	1	0	100	56072	KJ440075.1
Acinetobacter pittii strain Acinetobacter pitti plasmid pNDM-AP, complete sequence	Acinetobacter pittii	1502	1502	1	0	100	39364	KJ003839.1
Acinetobacter baylyi strain NBL01 beta-lactamase NDM-1 (NDM-1) gene, complete cds	Acinetobacter baylyi	1502	1502	1	0	100	918	KM257723.1
Klebsiella pneumoniae strain PMK1 plasmid pPMK1-NDM, complete sequence	Klebsiella pneumoniae	1502	4507	1	0	100	304526	CP008933.1
Acinetobacter baumannii DNA, complete genome, strain: IOMTU 433	Acinetobacter baumannii	1502	1502	1	0	100	4000970	AP014649.1
Acinetobacter haemolyticus plasmid pNDM-69122 partial sequence, strain 69122-EW	Acinetobacter haemolyticus	1502	1502	1	0	100	8519	LN611576.1
Enterobacter hormaechei strain Eh27 plasmid pEh27_3, complete sequence	Enterobacter hormaechei	1502	1502	1	0	100	53096	CP053694.1
Klebsiella pneumoniae subsp. pneumoniae strain MMGN224 subclass B1 metallo-beta-lactamase NDM-1 (blaNDM) gene, blaNDM-1 allele, complete cds	Klebsiella pneumoniae subsp. pneumoniae	1502	1502	1	0	100	813	ON511106.1
Klebsiella pneumoniae subsp. pneumoniae strain MMGA96 subclass B1 metallo-beta-lactamase NDM-1 (blaNDM) gene, blaNDM-1 allele, complete cds	Klebsiella pneumoniae subsp. pneumoniae	1502	1502	1	0	100	820	ON511105.1
Klebsiella pneumoniae subsp. pneumoniae strain MMGX130 subclass B1 metallo-beta-lactamase NDM-1 (blaNDM) gene, blaNDM-1 allele, complete cds	Klebsiella pneumoniae subsp. pneumoniae	1502	1502	1	0	100	813	ON511104.1
Klebsiella pneumoniae subsp. pneumoniae strain MMGK9 subclass B1 metallo-beta-lactamase NDM-1 (blaNDM) gene, blaNDM-1 allele, complete cds	Klebsiella pneumoniae subsp. pneumoniae	1502	1502	1	0	100	813	ON511103.1
Klebsiella pneumoniae subsp. pneumoniae strain MMGK6 subclass B1 metallo-beta-lactamase NDM-1 (blaNDM) gene, blaNDM-1 allele, complete cds	Klebsiella pneumoniae subsp. pneumoniae	1502	1502	1	0	100	813	ON511102.1
Klebsiella pneumoniae subsp. pneumoniae strain MMGA109 subclass B1 metallo-beta-lactamase NDM-1 (blaNDM) gene, blaNDM-1 allele, complete cds	Klebsiella pneumoniae subsp. pneumoniae	1502	1502	1	0	100	813	ON511101.1
Acinetobacter baumannii strain VB280821 plasmid p1VB280821, complete sequence	Acinetobacter baumannii	1502	1502	1	0	100	141631	CP098796.1
Acinetobacter baumannii strain 280820 plasmid p1VB280820, complete sequence	Acinetobacter baumannii	1502	1502	1	0	100	141629	CP098792.1
Klebsiella pneumoniae strain NMI5419/18 plasmid p5419/18_1, complete sequence	Klebsiella pneumoniae	1502	1502	1	0	100	349155	ON081623.1
Klebsiella pneumoniae strain NMI4313/18 plasmid p4313/18_1, complete sequence	Klebsiella pneumoniae	1502	1502	1	0	100	358573	ON081621.1
Providencia vermicola strain P13 chromosome, complete genome	Providencia vermicola	1502	1502	1	0	100	4324465	CP097327.1
Proteus mirabilis strain FZP3105 plasmid pNDM_FZP3105, complete sequence	Proteus mirabilis	1502	1502	1	0	100	205118	CP098445.1
Klebsiella pneumoniae strain JNKPN26 plasmid pJNKPN26_NDM	Klebsiella pneumoniae	1502	1502	1	0	100	140306	MZ546616.1
Providencia rettgeri strain PROV275 plasmid pPROV275-2NDM, complete sequence	Providencia rettgeri	1502	1502	1	0	100	273271	OK500124.1
Providencia rettgeri strain PROV275 plasmid pPROV275-1NDM, complete sequence	Providencia rettgeri	1502	1502	1	0	100	138901	OK500123.1
Providencia rettgeri strain 18004577 plasmid p18001477_NDM, complete sequence	Providencia rettgeri	1502	1502	1	0	100	273271	CP098041.1
Enterobacter hormaechei strain cre46 plasmid unnamed2, complete sequence	Enterobacter hormaechei	1502	1502	1	0	100	78337	CP039386.1
Klebsiella pneumoniae strain NK01067 plasmid pNK01067-NDM-1, complete sequence	Klebsiella pneumoniae	1502	1502	1	0	100	52065	CP097653.1
Klebsiella pneumoniae strain 1027_incC plasmid p1027_NDM_IncC, complete sequence	Klebsiella pneumoniae	1502	1502	1	0	100	140133	MZ606384.2
Enterobacter hormaechei strain Eh60 plasmid pEh60-5, complete sequence	Enterobacter hormaechei	1502	1502	1	0	100	53378	CP088226.1
Enterobacter kobei strain Ek72 plasmid pEk72-3, complete sequence	Enterobacter kobei	1502	1502	1	0	100	54035	CP088232.1
Enterobacter hormaechei strain Eh65 plasmid pEh65_3, complete sequence	Enterobacter hormaechei	1502	1502	1	0	100	53096	CP053646.1
Providencia stuartii strain CMC-4104 plasmid pLarge, complete sequence	Providencia stuartii	1502	1502	1	0	100	278489	CP095444.1
Providencia stuartii strain CMC-4104 chromosome, complete genome	Providencia stuartii	1502	24039	1	0	100	4504925	CP095443.1
Klebsiella variicola plasmid pFK2020ZBJ35_tmexCD_325k, complete sequence	Klebsiella variicola	1502	1502	1	0	100	325393	ON169979.1
Klebsiella pneumoniae isolate 147 genome assembly, chromosome: main	Klebsiella pneumoniae	1502	1502	1	0	100	5387387	OW970486.1
Klebsiella pneumoniae isolate 101 genome assembly, plasmid: P1	Klebsiella pneumoniae	1502	1502	1	0	100	119298	OW970445.1
Klebsiella pneumoniae isolate 101 genome assembly, plasmid: P1	Klebsiella pneumoniae	1502	1502	1	0	100	121126	OW970387.1
Klebsiella pneumoniae isolate 101 genome assembly, plasmid: P1	Klebsiella pneumoniae	1502	1502	1	0	100	215903	OW970375.1
Klebsiella pneumoniae isolate 101 genome assembly, plasmid: P2	Klebsiella pneumoniae	1502	1502	1	0	100	117913	OW967891.1
Klebsiella pneumoniae strain KPN132 plasmid pKPN132_1, complete sequence	Klebsiella pneumoniae	1502	1502	1	0	100	269617	CP097396.1
Citrobacter freundii strain Cf7308 plasmid pNDM-Cf7308, complete sequence	Citrobacter freundii	1502	1502	1	0	100	59165	CP092465.1
Citrobacter portucalensis strain Cf7303 plasmid pNDM-Cf7303, complete sequence	Citrobacter portucalensis	1502	1502	1	0	100	233864	CP092467.1
Klebsiella pneumoniae strain 1 plasmid p283.4, complete sequence	Klebsiella pneumoniae	1502	1502	1	0	100	283371	CP097238.1
Klebsiella pneumoniae strain 11 plasmid p235.4, complete sequence	Klebsiella pneumoniae	1502	1502	1	0	100	235390	CP097224.1
Klebsiella pneumoniae strain 5 plasmid p390.4, complete sequence	Klebsiella pneumoniae	1502	1502	1	0	100	390420	CP097229.1
Klebsiella pneumoniae strain 4 plasmid p284.7, complete sequence	Klebsiella pneumoniae	1502	1502	1	0	100	284698	CP097233.1
Klebsiella quasipneumoniae strain AR8538 plasmid pAR8538_4, complete sequence	Klebsiella quasipneumoniae	1502	1502	1	0	100	55362	CP081830.1
Klebsiella quasipneumoniae strain AR8538 plasmid pAR8538_3, complete sequence	Klebsiella quasipneumoniae	1502	1502	1	0	100	162505	CP081829.1
Salmonella enterica subsp. enterica serovar Typhimurium strain YT2-4-4 plasmid pT2-4-4-ndm, complete sequence	Salmonella enterica subsp. enterica serovar Typhimurium	1502	1502	1	0	100	138709	OM179752.1
Citrobacter freundii strain GMU8049 plasmid unnamed, complete sequence	Citrobacter freundii	1502	1502	1	0	100	45739	CP097106.1
Klebsiella pneumoniae strain SCPM-O-B-8919 (12PKP/19c) plasmid pB-8919_NDM-1, complete sequence	Klebsiella pneumoniae	1502	1502	1	0	100	174840	CP094993.1
Providencia rettgeri strain Pre20-95 plasmid pPre20-95-1, complete sequence	Providencia rettgeri	1502	1502	1	0	100	129768	CP096259.1
Shewanella sp. JNE7 plasmid pJNE7-NDM, complete sequence	Shewanella sp. JNE7	1502	1502	1	0	100	137224	CP096167.1
Shewanella sp. JNE2 plasmid pJNE2-NDM, complete sequence	Shewanella sp. JNE2	1502	1502	1	0	100	152348	CP096170.1
Shewanella sp. JNE10-2 plasmid pJNE10-2-NDM, complete sequence	Shewanella sp. JNE10-2	1502	1502	1	0	100	166090	CP096164.1
Acinetobacter portensis strain JNE5 plasmid pJNE5-X3_NDM-1, complete sequence	Acinetobacter portensis	1502	1502	1	0	100	333311	CP096121.1
Klebsiella pneumoniae strain KP5362 plasmid pKP5362-1, complete sequence	Klebsiella pneumoniae	1502	1502	1	0	100	143840	CP095763.1
Klebsiella variicola strain BD_DM_115 plasmid p_kv_NDM1, complete sequence	Klebsiella variicola	1502	1502	1	0	100	119162	CP095680.1
Providencia stuartii strain dmpro_s193a plasmid p_dmpro_s193a_NDM1, complete sequence	Providencia stuartii	1502	1502	1	0	100	287607	CP095676.1
Enterobacter hormaechei strain dmeb_c388 plasmid p_dmeb_c388_NDM1, complete sequence	Enterobacter hormaechei	1502	1502	1	0	100	158245	CP095673.1
Enterobacter hormaechei strain dmeb_c292b plasmid p_dmeb_c292b_NDM1, complete sequence	Enterobacter hormaechei	1502	1502	1	0	100	58577	CP095672.1
Enterobacter hormaechei strain dmeb_c17 plasmid p_dmeb_c17_NDM1, complete sequence	Enterobacter hormaechei	1502	1502	1	0	100	242839	CP095671.1
Klebsiella quasipneumoniae strain dm978b plasmid p_dm978b_NDM1, complete sequence	Klebsiella quasipneumoniae	1502	1502	1	0	100	301817	CP095667.1
Escherichia coli strain dm898b plasmid p_dm898b_NDM1, complete sequence	Escherichia coli	1502	1502	1	0	100	276320	CP095662.1
Klebsiella pneumoniae strain dm883b plasmid p_dm883b_NDM1, complete sequence	Klebsiella pneumoniae	1502	1502	1	0	100	206012	CP095661.1
Klebsiella pneumoniae strain dm849a plasmid p_dm849a_NDM1, complete sequence	Klebsiella pneumoniae	1502	1502	1	0	100	72329	CP095658.1
Klebsiella pneumoniae strain dm796c plasmid p_dm796c_NDM1, complete sequence	Klebsiella pneumoniae	1502	1502	1	0	100	70981	CP095653.1
Klebsiella pneumoniae strain dm770b plasmid p_dm770b_NDM1, complete sequence	Klebsiella pneumoniae	1502	1502	1	0	100	251103	CP095649.1
Klebsiella pneumoniae strain dm740a plasmid p_dm740a_NDM1, complete sequence	Klebsiella pneumoniae	1502	1502	1	0	100	215581	CP095646.1
Klebsiella pneumoniae strain dm654a plasmid p_dm654a_NDM1, complete sequence	Klebsiella pneumoniae	1502	1502	1	0	100	163353	CP095636.1
Klebsiella pneumoniae strain dm614a plasmid p_dm614a_NDM1, complete sequence	Klebsiella pneumoniae	1502	1502	1	0	100	150905	CP095635.1
Klebsiella pneumoniae strain dm600b plasmid p_dm600b_NDM1, complete sequence	Klebsiella pneumoniae	1502	1502	1	0	100	345756	CP095633.1
Klebsiella pneumoniae strain dm570b plasmid p_dm570b_NDM1, complete sequence	Klebsiella pneumoniae	1502	1502	1	0	100	345749	CP095631.1
Klebsiella pneumoniae strain dm478b plasmid p_dm478b_NDM1, complete sequence	Klebsiella pneumoniae	1502	1502	1	0	100	174558	CP095620.1
Klebsiella pneumoniae strain dm356b plasmid p_dm356b_NDM1, complete sequence	Klebsiella pneumoniae	1502	1502	1	0	100	141335	CP095612.1
Klebsiella pneumoniae strain dm330 plasmid p_dm330_NDM1, complete sequence	Klebsiella pneumoniae	1502	1502	1	0	100	154399	CP095609.1
Klebsiella pneumoniae strain dm285b plasmid p_dm285b_NDM1, complete sequence	Klebsiella pneumoniae	1502	1502	1	0	100	141563	CP095604.1
Klebsiella pneumoniae strain dm228 plasmid p_dm228_NDM1, complete sequence	Klebsiella pneumoniae	1502	1502	1	0	100	152803	CP095602.1
Klebsiella pneumoniae strain dm186b plasmid p_dm186b_NDM1, complete sequence	Klebsiella pneumoniae	1502	1502	1	0	100	174692	CP095599.1
Klebsiella pneumoniae strain dm147a plasmid p_dm147a_NDM1, complete sequence	Klebsiella pneumoniae	1502	1502	1	0	100	168536	CP095598.1
Klebsiella pneumoniae strain dm12b plasmid p_dm12b_NDM1, complete sequence	Klebsiella pneumoniae	1502	1502	1	0	100	173482	CP095597.1
Klebsiella pneumoniae strain dm129b plasmid p_dm129b_NDM1, complete sequence	Klebsiella pneumoniae	1502	1502	1	0	100	119165	CP095596.1
Providencia stuartii strain bpro_s46a plasmid p_bpro_s46a_NDM1, complete sequence	Providencia stuartii	1502	1502	1	0	100	296291	CP095593.1
Providencia stuartii strain bpro_s12 plasmid p_bpro_s12_NDM1, complete sequence	Providencia stuartii	1502	1502	1	0	100	296291	CP095592.1
Providencia stuartii strain bpro_s102a plasmid p_bpro_s102a_NDM1, complete sequence	Providencia stuartii	1502	1502	1	0	100	296291	CP095591.1
Klebsiella pneumoniae strain b56 plasmid p_b56_NDM1, complete sequence	Klebsiella pneumoniae	1502	1502	1	0	100	135933	CP095585.1
Klebsiella pneumoniae strain b141b plasmid p_b141b_NDM1, complete sequence	Klebsiella pneumoniae	1502	1502	1	0	100	279936	CP095578.1
Klebsiella pneumoniae strain b127b plasmid p_b127b_NDM1, complete sequence	Klebsiella pneumoniae	1502	1502	1	0	100	345692	CP095577.1
Klebsiella pneumoniae strain dm602b plasmid p_dm602b_NDM1, complete sequence	Klebsiella pneumoniae	1502	1502	1	0	100	304659	CP095570.1
Klebsiella pneumoniae strain b193b plasmid p_b193b_NDM1, complete sequence	Klebsiella pneumoniae	1502	1502	1	0	100	173564	CP095567.1
Serratia marcescens strain p_dmsm701b_NDM1	Serratia marcescens	1502	1502	1	0	100	100225	CP095679.1
Providencia stuartii strain p_dmpro_s749a_NDM1	Providencia stuartii	1502	1502	1	0	100	111974	CP095677.1
Klebsiella pneumoniae strain AZS099 plasmid pAZS099-NDM-IMP, complete sequence	Klebsiella pneumoniae	1502	1502	1	0	100	296148	CP086762.1
Enterobacter hormaechei subsp. steigerwaltii strain NMI7994_17 plasmid p7994F, complete sequence	Enterobacter hormaechei subsp. steigerwaltii	1502	1502	1	0	100	103126	MZ855469.1
Enterobacter hormaechei subsp. oharae strain NMI1762/19 plasmid p1762RFN, complete sequence	Enterobacter hormaechei subsp. oharae	1502	1502	1	0	100	124524	MZ779047.1
Enterobacter hormaechei subsp. xiangfangensis strain NMI5331/19 plasmid p5331F, complete sequence	Enterobacter hormaechei subsp. xiangfangensis	1502	1502	1	0	100	103092	MZ750398.1
Enterobacter hormaechei subsp. xiangfangensis strain NMI4963/19 plasmid p4963F, complete sequence	Enterobacter hormaechei subsp. xiangfangensis	1502	1502	1	0	100	107304	MZ750397.1
Enterobacter hormaechei subsp. xiangfangensis strain NMI1799/20 plasmid p1799F, complete sequence	Enterobacter hormaechei subsp. xiangfangensis	1502	1502	1	0	100	106544	MZ750396.1
Enterobacter hormaechei subsp. steigerwaltii strain NMI7926_17 plasmid p7926H, complete sequence	Enterobacter hormaechei subsp. steigerwaltii	1502	1502	1	0	100	338262	MZ750395.1
Enterobacter hormaechei subsp. steigerwaltii strain NMI6102_17 plasmid p6102RF, complete sequence	Enterobacter hormaechei subsp. steigerwaltii	1502	1502	1	0	100	62906	MZ750394.1
Enterobacter hormaechei subsp. steigerwaltii strain NMI1997_18 plasmid p1997F, complete sequence	Enterobacter hormaechei subsp. steigerwaltii	1502	1502	1	0	100	106552	MZ750393.1
Enterobacter hormaechei subsp. steigerwaltii strain NMI921/19 plasmid p921R, complete sequence	Enterobacter hormaechei subsp. steigerwaltii	1502	1502	1	0	100	51282	MZ750392.1
Escherichia coli strain EC1108 plasmid p1108-NDM_Vir, complete sequence	Escherichia coli	1502	1502	1	0	100	380891	OL763373.1
Klebsiella pneumoniae strain ATCC BAA 2146 plasmid plas2, complete sequence	Klebsiella pneumoniae	1502	1502	1	0	100	140824	CP087274.1
Klebsiella michiganensis strain fxq plasmid pE_NDM, complete sequence	Klebsiella michiganensis	1502	1502	1	0	100	255357	CP095004.1
Escherichia coli strain CMCW17 plasmid subclass B1 metallo-beta-lactamase NDM-1 (blaNDM) gene, blaNDM-1 allele, complete cds	Escherichia coli	1502	1502	1	0	100	813	OM937933.1
Klebsiella pneumoniae strain SCKP020018 plasmid pNDM1_020018, complete sequence	Klebsiella pneumoniae	1502	1502	1	0	100	53761	CP043582.1
Klebsiella pneumoniae subsp. pneumoniae strain WCHKP015096 plasmid pNDM1_015096, complete sequence	Klebsiella pneumoniae subsp. pneumoniae	1502	1502	1	0	100	99510	CP043589.1
Klebsiella pneumoniae strain WCHKP085031 plasmid pNDM1_085031, complete sequence	Klebsiella pneumoniae	1502	1502	1	0	100	401561	CP043598.1
Escherichia coli plasmid pHKN-2, complete sequence	Escherichia coli	1502	1502	1	0	100	58134	MW191859.1
Citrobacter werkmanii strain LYYSPS2 plasmid pLYYSPS2-3, complete sequence	Citrobacter werkmanii	1502	1502	1	0	100	87232	MZ342958.1
Klebsiella pneumoniae strain AE-2247421-T0 plasmid p2247421-T0_1, complete sequence	Klebsiella pneumoniae	1502	1502	1	0	100	189866	CP086448.1
Klebsiella pneumoniae strain Bio30 plasmid pBio30, complete sequence	Klebsiella pneumoniae	1502	1502	1	0	100	316167	CP093857.1
Klebsiella pneumoniae strain Bio30 chromosome, complete genome	Klebsiella pneumoniae	1502	1502	1	0	100	5578404	CP093856.1
Enterobacter hormaechei subsp. hoffmannii strain C37 plasmid pNDM-1-C37, partial sequence	Enterobacter hormaechei subsp. hoffmannii	1502	1502	1	0	100	50838	MZ667211.1
Klebsiella pneumoniae strain AHSWKP25 plasmid pSW25NDM1, complete sequence	Klebsiella pneumoniae	1502	1502	1	0	100	59349	CP091052.1
Enterobacter asburiae strain 5549 plasmid IncN_1, complete sequence	Enterobacter asburiae	1502	1502	1	0	100	63489	CP093156.1
Pseudomonas aeruginosa strain NDM1_2 chromosome	Pseudomonas aeruginosa	1502	1502	1	0	100	7039082	CP081148.1
Escherichia coli strain EC8 plasmid pEC8-NDM-1, complete sequence	Escherichia coli	1502	1502	1	0	100	168756	CP060954.1
Escherichia coli strain EC9 plasmid pEC9-NDM-1, complete sequence	Escherichia coli	1502	1502	1	0	100	61845	CP060952.1
Escherichia coli O157:H7 str. EC10 plasmid pEC10-NDM-1, complete sequence	Escherichia coli O157:H7 str. EC10	1502	1502	1	0	100	61845	CP060949.1
Escherichia coli strain EC14 plasmid pEC14-NDM-1, complete sequence	Escherichia coli	1502	1502	1	0	100	118444	CP060926.1
Escherichia coli plasmid pNDM-IncX3V2, complete sequence	Escherichia coli	1502	1502	1	0	100	44963	MT621567.1
Escherichia coli plasmid pNDM-IncX3V1, complete sequence	Escherichia coli	1502	1502	1	0	100	44963	MT621568.1
Klebsiella pneumoniae strain F11 plasmid pC_F11, complete sequence	Klebsiella pneumoniae	1502	1502	1	0	100	92904	CP092904.1
Acinetobacter baumannii strain AB177-VUB chromosome, complete genome	Acinetobacter baumannii	1502	1502	1	0	100	4014141	CP091361.1
Klebsiella pneumoniae strain NB5 plasmid pNB5_NDM, complete sequence	Klebsiella pneumoniae	1502	1502	1	0	100	355489	CP092653.1
Klebsiella pneumoniae strain ARLG-4771 plasmid pC1122_3, complete sequence	Klebsiella pneumoniae	1502	1502	1	0	100	97090	CP067954.1
Klebsiella pneumoniae strain ARLG-8050 plasmid pC714_1, complete sequence	Klebsiella pneumoniae	1502	1502	1	0	100	178010	CP067501.1
Citrobacter freundii strain SCLZS47 plasmid pNDM1_SCLZS47, complete sequence	Citrobacter freundii	1502	1502	1	0	100	56984	CP092495.1
Klebsiella pneumoniae strain KP-135LU plasmid pKP-135LU_R, complete sequence	Klebsiella pneumoniae	1502	1502	1	0	100	42041	CP070893.1
Klebsiella pneumoniae strain KP-26Pi plasmid pKP-26PI_FIB, complete sequence	Klebsiella pneumoniae	1502	1502	1	0	100	54064	CP072928.1
Aeromonas caviae strain 211703 chromosome, complete genome	Aeromonas caviae	1502	1502	1	0	100	4783384	CP092181.1
Klebsiella michiganensis strain YL9 plasmid p2, complete sequence	Klebsiella michiganensis	1502	1502	1	0	100	103463	CP084544.1
Klebsiella pneumoniae isolate JNQH373 plasmid pJNQH373-2, complete sequence	Klebsiella pneumoniae	1502	1502	1	0	100	55296	CP091980.1
Klebsiella pneumoniae strain NB04 plasmid pNB04-NDM-1, complete sequence	Klebsiella pneumoniae	1502	1502	1	0	100	355227	CP091986.1
Klebsiella pneumoniae strain NB05 plasmid pNB05-MDM-1, complete sequence	Klebsiella pneumoniae	1502	1502	1	0	100	349120	CP091847.1
Klebsiella pneumoniae strain Nord77_R886 plasmid pR886_1	Klebsiella pneumoniae	1502	1502	1	0	100	298468	CP091602.1
Acinetobacter baumannii strain Nord4-2 chromosome, complete genome	Acinetobacter baumannii	1502	1502	1	0	100	4161539	CP091596.1
Enterobacter cloacae complex sp. ECL411 plasmid unnamed5, complete sequence	Enterobacter cloacae complex sp. ECL411	1502	1502	1	0	100	99483	CP091491.1
Enterobacter cloacae complex sp. ECL404 plasmid unnamed3, complete sequence	Enterobacter cloacae complex sp. ECL404	1502	1502	1	0	100	99480	CP091499.1
Enterobacter cloacae complex sp. ECL414 plasmid unnamed2, complete sequence	Enterobacter cloacae complex sp. ECL414	1502	1502	1	0	100	61471	CP091483.1
Enterobacter sp. JH25 plasmid pJH25-2, complete sequence	Enterobacter sp. JH25	1502	1502	1	0	100	123729	CP091321.1
Klebsiella pneumoniae strain JNKPN30 plasmid pJNKPN30_NDM, complete sequence	Klebsiella pneumoniae	1502	1502	1	0	100	141055	OL389795.1
Pseudomonas juntendi strain PP_2463 chromosome, complete genome	Pseudomonas juntendi	1502	1502	1	0	100	5561304	CP091088.1
Klebsiella pneumoniae strain K11 plasmid pK11-NDM, complete sequence	Klebsiella pneumoniae	1502	1502	1	0	100	84882	MZ359669.1
Enterobacter cloacae strain EN3 plasmid pEN3-NDM, complete sequence	Enterobacter cloacae	1502	1502	1	0	100	86615	MZ359668.1
Acinetobacter sp. SCLZS86 plasmid pNDM_SCLZS86, complete sequence	Acinetobacter sp. SCLZS86	1502	1502	1	0	100	125277	CP090865.1
Klebsiella pneumoniae strain DY1928 plasmid unnamed, complete sequence	Klebsiella pneumoniae	1502	1502	1	0	100	147900	CP090430.1
Aeromonas caviae strain K433 plasmid pK433-NDM, complete sequence	Aeromonas caviae	1502	1502	1	0	100	200855	OK287926.1
Klebsiella pneumoniae strain CHS4.2 plasmid pCHS4.2-1, complete sequence	Klebsiella pneumoniae	1502	1502	1	0	100	47562	OL964514.1
Enterobacter cloacae strain CHS4.3 plasmid pCHS4.3-1, complete sequence	Enterobacter cloacae	1502	1502	1	0	100	80828	OL964513.1
Acinetobacter towneri strain SCLZS30 plasmid pNDM_SCLZS30, complete sequence	Acinetobacter towneri	1502	1502	1	0	100	47845	CP090384.1
Klebsiella pneumoniae strain JNKPN26 plasmid pJNKPN26_NDM, complete sequence	Klebsiella pneumoniae	1502	1502	1	0	100	140306	CP090205.1
Klebsiella pneumoniae strain KP46 plasmid pKP46_3_NDM, complete sequence	Klebsiella pneumoniae	1502	1502	1	0	100	53096	CP090129.1
Citrobacter youngae isolate BB1468 genome assembly, plasmid: pCY-NDM-1_	Citrobacter youngae	1502	1502	1	0	100	252108	OV141395.1
Escherichia coli isolate BB1471 genome assembly, plasmid: plasmoidNDM-1_	Escherichia coli	1502	1502	1	0	100	9301	LR822058.1
Providencia rettgeri isolate BB1487 genome assembly, plasmid: pPR-NDM-1B_	Providencia rettgeri	1502	1502	1	0	100	210081	LR822056.1
Citrobacter werkmanii isolate BB1472 genome assembly, plasmid: pCW-NDM-1_	Citrobacter werkmanii	1502	1502	1	0	100	161908	LR822055.1
Providencia rettgeri isolate BB1467 genome assembly, plasmid: pPR-NDM-1A_	Providencia rettgeri	1502	1502	1	0	100	110068	LR822049.1
Pseudomonas aeruginosa strain Pae1255-NDM1 chromosome, complete genome	Pseudomonas aeruginosa	1502	1502	1	0	100	6944358	CP053747.1
Klebsiella pneumoniae strain blaNDM-1 plasmid p2, complete sequence	Klebsiella pneumoniae	1502	1502	1	0	100	118061	CP009115.1
Klebsiella pneumoniae subsp. pneumoniae PittNDM01 plasmid p1, complete sequence	Klebsiella pneumoniae subsp. pneumoniae PittNDM01	1502	1502	1	0	100	283371	CP006799.1
Phytobacter diazotrophicus TA9734 plasmid pTMTA97342 DNA, complete sequence	Phytobacter diazotrophicus	1502	1502	1	0	100	174343	AP025336.1
Salmonella enterica strain sg1722-2 plasmid unnamed1, complete sequence	Salmonella enterica	1502	1502	1	0	100	84884	CP081190.2
Escherichia coli strain XD35 plasmid pXD35004, complete sequence	Escherichia coli	1502	1502	1	0	100	85891	CP089137.1
Klebsiella pneumoniae strain 7008.20 plasmid p4-7008.20-NDM1, complete sequence	Klebsiella pneumoniae	1502	1502	1	0	100	54065	CP082992.1
Klebsiella pneumoniae strain 7011.62 plasmid p1-7011.62-NDM1, complete sequence	Klebsiella pneumoniae	1502	1502	1	0	100	342478	CP082986.1
Klebsiella pneumoniae strain BD-14 plasmid p1-BD-14-NDM1, complete sequence	Klebsiella pneumoniae	1502	1502	1	0	100	342741	CP082976.1
Escherichia coli strain J53 plasmid pC1-MCR-NDM, complete sequence	Escherichia coli	1502	1502	1	0	100	225165	OL348380.1
Enterobacter cloacae 0102-4P-1 plasmid pEC0102-4P-1 DNA, complete genome	Enterobacter cloacae	1502	1502	1	0	100	162852	AP024844.2
Acinetobacter pittii strain AP2044 plasmid pAP2044-1, complete sequence	Acinetobacter pittii	1502	1502	1	0	100	283349	CP087717.1
Acinetobacter pittii strain AP2044 chromosome, complete genome	Acinetobacter pittii	1502	1502	1	0	100	3921810	CP087716.1
Aeromonas caviae NUITM-VA2 DNA, complete genome	Aeromonas caviae	1502	1502	1	0	100	5035951	AP025280.1
Klebsiella pneumoniae strain KP53 plasmid P2-NDM-1, complete sequence	Klebsiella pneumoniae	1502	1502	1	0	100	153633	CP087671.1
Klebsiella pneumoniae strain KP-16-57 plasmid pKP-16-57-NDM-1, complete sequence	Klebsiella pneumoniae	1502	1502	1	0	100	180309	MZ836809.1
Klebsiella pneumoniae strain KP-14-2-131 plasmid pKP-14-2-131-NDM-1, complete sequence	Klebsiella pneumoniae	1502	1502	1	0	100	358158	MZ836808.1
Klebsiella oxytoca strain KO-16-21 plasmid pKO-16-21-NDM-1, complete sequence	Klebsiella oxytoca	1502	1502	1	0	100	376570	MZ836807.1
Escherichia coli strain EC-13-49 plasmid pEC-13-49-NDM-1, complete sequence	Escherichia coli	1502	1502	1	0	100	214323	MZ836799.1
Escherichia coli strain EC-13-33 plasmid pEC-13-33-NDM-1, complete sequence	Escherichia coli	1502	1502	1	0	100	74978	MZ836798.1
Escherichia coli strain EC-13-22 plasmid pEC-13-22-NDM-1, complete sequence	Escherichia coli	1502	1502	1	0	100	212551	MZ836796.1
Enterobacter hormaechei strain ECL-14-60 plasmid pECL-14-60-NDM-1-IncAC, complete sequence	Enterobacter hormaechei	1502	1502	1	0	100	171038	MZ836805.1
Enterobacter hormaechei strain CR-13-36 plasmid pCR-13-36-NDM-1, complete sequence	Enterobacter hormaechei	1502	1502	1	0	100	86619	MZ857202.1
Klebsiella pneumoniae strain SCPM-O-B-8923 (3TKP/19g) plasmid pB-8923_NDM-1, complete sequence	Klebsiella pneumoniae	1502	1502	1	0	100	174841	CP086673.1
Klebsiella pneumoniae strain SCPM-O-B-8912 (11PKP/19a) plasmid pNDM-1, complete sequence	Klebsiella pneumoniae	1502	1502	1	0	100	174841	CP086666.1
Acinetobacter lwoffii strain Iz4b plasmid pNDM-Iz4b, complete sequence	Acinetobacter lwoffii	1502	1502	1	0	100	46570	KJ547696.1
Acinetobacter calcoaceticus strain NDM-WS2 plasmid pNDM-WS2 sequence	Acinetobacter calcoaceticus	1502	1502	1	0	100	13940	KJ018153.1
Enterobacter aerogenes strain O711 metallo-beta-lactamase NDM-1 gene, complete cds	Klebsiella aerogenes	1502	1502	1	0	100	913	KJ577744.1
Acinetobacter haemolyticus plasmid pABC7926, partial sequence	Acinetobacter haemolyticus	1502	1502	1	0	100	12863	JQ080305.2
Acinetobacter pittii strain ABCA95 plasmid pABCA95, complete sequence	Acinetobacter pittii	1502	1502	1	0	100	6544	JQ739157.2
Escherichia coli strain ECS01 plasmid pNDM-ECS01, complete sequence	Escherichia coli	1502	1502	1	0	100	41190	KJ413946.1
Proteus sp. NMG38-2 plasmid pNDM_NMG38-2, complete sequence	Proteus sp. NMG38-2	1502	1502	1	0	100	262556	CP085482.1
Klebsiella pneumoniae strain 0831_IncC plasmid p0831_NDM_IncC, complete sequence	Klebsiella pneumoniae	1502	1502	1	0	100	138796	MZ606383.1
Klebsiella pneumoniae isolate 179KP-HG genome assembly, plasmid: p179KP_NDM21	Klebsiella pneumoniae	1502	1502	1	0	100	92312	OU877721.1
Klebsiella pneumoniae strain KP18-2110-2 plasmid pKP18-2110-2-1, complete sequence	Klebsiella pneumoniae	1502	1502	1	0	100	362034	CP084987.1
Klebsiella pneumoniae strain C11 plasmid pC11-54kb, complete sequence	Klebsiella pneumoniae	1502	1502	1	0	100	54034	CP084105.1
Klebsiella pneumoniae subsp. pneumoniae strain MRSN752019 plasmid pSI646A-ARMA-Vir-NDM, complete sequence	Klebsiella pneumoniae subsp. pneumoniae	1502	1502	1	0	100	374716	CP084395.1
Klebsiella quasipneumoniae NUITM-VK11 plasmid pNUITMVK11-1 DNA, complete genome	Klebsiella quasipneumoniae	1502	1502	1	0	100	382965	AP025167.1
Klebsiella quasipneumoniae NUITM-VK10 plasmid pNUITM-VK10 DNA, complete genome	Klebsiella quasipneumoniae	1502	1502	1	0	100	388397	AP025166.1
Klebsiella quasipneumoniae NUITM-VK4 plasmid pNUITM-VK4 DNA, complete genome	Klebsiella quasipneumoniae	1502	1502	1	0	100	390753	AP025165.1
Klebsiella pneumoniae NUITM-VK2 plasmid pNUITM-VK2 DNA, complete genome	Klebsiella pneumoniae	1502	1502	1	0	100	386364	AP025164.1
Klebsiella pneumoniae strain LF138 New Delhi metallo beta lactamase 1 (blaNDM-1) gene, complete cds	Klebsiella pneumoniae	1502	1502	1	0	100	954	KJ150691.1
Enterobacter cloacae strain CRE727 plasmid pNDM-HF727, complete sequence	Enterobacter cloacae	1502	1502	1	0	100	54035	KF976405.1
Acinetobacter sp. NF437 beta-lactamase NDM-1 (blaNDM-1) gene, complete cds	Acinetobacter sp. NF437	1502	1502	1	0	100	964	KJ018853.1
Acinetobacter sp. NF435 beta-lactamase NDM-1 (blaNDM-1) gene, complete cds	Acinetobacter sp. NF435	1502	1502	1	0	100	960	KJ018852.1
Acinetobacter sp. NF434 beta-lactamase NDM-1 (blaNDM-1) gene, complete cds	Acinetobacter sp. NF434	1502	1502	1	0	100	941	KJ018851.1
Acinetobacter sp. NF433 beta-lactamase NDM-1 (blaNDM-1) gene, complete cds	Acinetobacter sp. NF433	1502	1502	1	0	100	943	KJ018850.1
Acinetobacter sp. NF130 beta-lactamase NDM-1 (blaNDM-1) gene, complete cds	Acinetobacter sp. NF130	1502	1502	1	0	100	959	KJ018849.1
Acinetobacter sp. NF618 beta-lactamase NDM-1 (blaNDM-1) gene, complete cds	Acinetobacter sp. NF618	1502	1502	1	0	100	955	KJ018848.1
Acinetobacter sp. NF609 beta-lactamase NDM-1 (blaNDM-1) gene, complete cds	Acinetobacter sp. NF609	1502	1502	1	0	100	942	KJ018847.1
Acinetobacter sp. NF613 beta-lactamase NDM-1 (blaNDM-1) gene, complete cds	Acinetobacter sp. NF613	1502	1502	1	0	100	959	KJ018846.1
Acinetobacter sp. NF607 beta-lactamase NDM-1 (blaNDM-1) gene, complete cds	Acinetobacter sp. NF607	1502	1502	1	0	100	945	KJ018845.1
Acinetobacter sp. NF175 beta-lactamase NDM-1 (blaNDM-1) gene, complete cds	Acinetobacter sp. NF175	1502	1502	1	0	100	957	KJ018844.1
Acinetobacter sp. NF179 beta-lactamase NDM-1 (blaNDM-1) gene, complete cds	Acinetobacter sp. NF179	1502	1502	1	0	100	943	KJ018843.1
Acinetobacter sp. NF162 beta-lactamase NDM-1 (blaNDM-1) gene, complete cds	Acinetobacter sp. NF162	1502	1502	1	0	100	960	KJ018842.1
Acinetobacter sp. NF488 beta-lactamase NDM-1 (blaNDM-1) gene, complete cds	Acinetobacter sp. NF488	1502	1502	1	0	100	953	KJ018841.1
Acinetobacter sp. NF124 beta-lactamase NDM-1 (blaNDM-1) gene, complete cds	Acinetobacter sp. NF124	1502	1502	1	0	100	956	KJ018840.1
Acinetobacter sp. NF132 beta-lactamase NDM-1 (blaNDM-1) gene, complete cds	Acinetobacter sp. NF132	1502	1502	1	0	100	945	KJ018839.1
Acinetobacter sp. NF257 beta-lactamase NDM-1 (blaNDM-1) gene, complete cds	Acinetobacter sp. NF257	1502	1502	1	0	100	947	KJ018838.1
Acinetobacter sp. NF487 beta-lactamase NDM-1 (blaNDM-1) gene, complete cds	Acinetobacter sp. NF487	1502	1502	1	0	100	945	KJ018837.1
Acinetobacter sp. NF209 beta-lactamase NDM-1 (blaNDM-1) gene, complete cds	Acinetobacter sp. NF209	1502	1502	1	0	100	947	KJ018836.1
Acinetobacter sp. NF493 beta-lactamase NDM-1 (blaNDM-1) gene, complete cds	Acinetobacter sp. NF493	1502	1502	1	0	100	941	KJ018835.1
Acinetobacter sp. NF274 beta-lactamase NDM-1 (blaNDM-1) gene, complete cds	Acinetobacter sp. NF274	1502	1502	1	0	100	958	KJ018834.1
Acinetobacter sp. NF255 beta-lactamase NDM-1 (blaNDM-1) gene, complete cds	Acinetobacter sp. NF255	1502	1502	1	0	100	962	KJ018827.1
Acinetobacter sp. NF446 beta-lactamase NDM-1 (blaNDM-1) gene, complete cds	Acinetobacter sp. NF446	1502	1502	1	0	100	956	KJ018826.1
Acinetobacter sp. NF519 beta-lactamase NDM-1 (blaNDM-1) gene, complete cds	Acinetobacter sp. NF519	1502	1502	1	0	100	947	KJ018825.1
Acinetobacter sp. NF517 beta-lactamase NDM-1 (blaNDM-1) gene, complete cds	Acinetobacter sp. NF517	1502	1502	1	0	100	962	KJ018824.1
Acinetobacter sp. NF514 beta-lactamase NDM-1 (blaNDM-1) gene, complete cds	Acinetobacter sp. NF514	1502	1502	1	0	100	962	KJ018823.1
Acinetobacter sp. NF512 beta-lactamase NDM-1 (blaNDM-1) gene, complete cds	Acinetobacter sp. NF512	1502	1502	1	0	100	945	KJ018822.1
Acinetobacter sp. NF511 beta-lactamase NDM-1 (blaNDM-1) gene, complete cds	Acinetobacter sp. NF511	1502	1502	1	0	100	957	KJ018821.1
Acinetobacter sp. NF407 beta-lactamase NDM-1 (blaNDM-1) gene, complete cds	Acinetobacter sp. NF407	1502	1502	1	0	100	943	KJ018820.1
Acinetobacter sp. NF406 beta-lactamase NDM-1 (blaNDM-1) gene, complete cds	Acinetobacter sp. NF406	1502	1502	1	0	100	943	KJ018819.1
Acinetobacter sp. NF405 beta-lactamase NDM-1 (blaNDM-1) gene, complete cds	Acinetobacter sp. NF405	1502	1502	1	0	100	939	KJ018818.1
Acinetobacter sp. NF404 beta-lactamase NDM-1 (blaNDM-1) gene, complete cds	Acinetobacter sp. NF404	1502	1502	1	0	100	947	KJ018817.1
Acinetobacter sp. NF403 beta-lactamase NDM-1 (blaNDM-1) gene, complete cds	Acinetobacter sp. NF403	1502	1502	1	0	100	944	KJ018816.1
Acinetobacter sp. NF402 beta-lactamase NDM-1 (blaNDM-1) gene, complete cds	Acinetobacter sp. NF402	1502	1502	1	0	100	946	KJ018815.1
Acinetobacter sp. NF271 beta-lactamase NDM-1 (blaNDM-1) gene, complete cds	Acinetobacter sp. NF271	1502	1502	1	0	100	941	KJ018814.1
Acinetobacter sp. NF270 beta-lactamase NDM-1 (blaNDM-1) gene, complete cds	Acinetobacter sp. NF270	1502	1502	1	0	100	941	KJ018813.1
Acinetobacter sp. NF265 beta-lactamase NDM-1 (blaNDM-1) gene, complete cds	Acinetobacter sp. NF265	1502	1502	1	0	100	946	KJ018812.1
Acinetobacter sp. NF253 beta-lactamase NDM-1 (blaNDM-1) gene, complete cds	Acinetobacter sp. NF253	1502	1502	1	0	100	939	KJ018811.1
Acinetobacter sp. NF213 beta-lactamase NDM-1 (blaNDM-1) gene, complete cds	Acinetobacter sp. NF213	1502	1502	1	0	100	936	KJ018810.1
Acinetobacter sp. NF212 beta-lactamase NDM-1 (blaNDM-1) gene, complete cds	Acinetobacter sp. NF212	1502	1502	1	0	100	946	KJ018809.1
Acinetobacter sp. NF200 beta-lactamase NDM-1 (blaNDM-1) gene, complete cds	Acinetobacter sp. NF200	1502	1502	1	0	100	959	KJ018808.1
Acinetobacter sp. NF159 beta-lactamase NDM-1 (blaNDM-1) gene, complete cds	Acinetobacter sp. NF159	1502	1502	1	0	100	962	KJ018807.1
Acinetobacter sp. NF141 beta-lactamase NDM-1 (blaNDM-1) gene, complete cds	Acinetobacter sp. NF141	1502	1502	1	0	100	942	KJ018806.1
Acinetobacter sp. NF129 beta-lactamase NDM-1 (blaNDM-1) gene, complete cds	Acinetobacter sp. NF129	1502	1502	1	0	100	961	KJ018805.1
Acinetobacter sp. NF126 beta-lactamase NDM-1 (blaNDM-1) gene, complete cds	Acinetobacter sp. NF126	1502	1502	1	0	100	941	KJ018804.1
Acinetobacter sp. NF010 beta-lactamase NDM-1 (blaNDM-1) gene, complete cds	Acinetobacter sp. NF010	1502	1502	1	0	100	945	KJ018803.1
Acinetobacter sp. NF009 beta-lactamase NDM-1 (blaNDM-1) gene, complete cds	Acinetobacter sp. NF009	1502	1502	1	0	100	947	KJ018802.1
Acinetobacter sp. NF007 beta-lactamase NDM-1 (blaNDM-1) gene, complete cds	Acinetobacter sp. NF007	1502	1502	1	0	100	947	KJ018801.1
Acinetobacter sp. NF006 beta-lactamase NDM-1 (blaNDM-1) gene, complete cds	Acinetobacter sp. NF006	1502	1502	1	0	100	960	KJ018800.1
Acinetobacter sp. NF004 beta-lactamase NDM-1 (blaNDM-1) gene, complete cds	Acinetobacter sp. NF004	1502	1502	1	0	100	962	KJ018799.1
Acinetobacter sp. NF003 beta-lactamase NDM-1 (blaNDM-1) gene, complete cds	Acinetobacter sp. NF003	1502	1502	1	0	100	947	KJ018798.1
Acinetobacter sp. NF002 beta-lactamase NDM-1 (blaNDM-1) gene, complete cds	Acinetobacter sp. NF002	1502	1502	1	0	100	944	KJ018797.1
Acinetobacter sp. NF001 beta-lactamase NDM-1 (blaNDM-1) gene, complete cds	Acinetobacter sp. NF001	1502	1502	1	0	100	961	KJ018796.1
Klebsiella oxytoca strain ZMD8 plasmid pKO-01, partial sequence	Klebsiella oxytoca	1502	1502	1	0	100	6321	KF985036.1
Raoultella planticola strain KpNDM1 plasmid pKpNDM1, complete sequence	Raoultella planticola	1502	1502	1	0	100	277682	JX515588.1
Escherichia coli strain EcNDM1 plasmid pEcNDM1, complete sequence	Escherichia coli	1502	1502	1	0	100	58228	JX469383.1
Pseudomonas aeruginosa strain NF456 metallo-beta-lactamase NDM-1 (blaNDM-1) gene, complete cds	Pseudomonas aeruginosa	1502	1502	1	0	100	955	KF951481.1
Pseudomonas aeruginosa strain NF481 metallo-beta-lactamase NDM-1 (blaNDM-1) gene, complete cds	Pseudomonas aeruginosa	1502	1502	1	0	100	958	KF951480.1
Pseudomonas putida strain NF451 metallo-beta-lactamase NDM-1 (blaNDM-1) gene, complete cds	Pseudomonas putida	1502	1502	1	0	100	960	KF951479.1
Pseudomonas putida strain NF461 metallo-beta-lactamase NDM-1 (blaNDM-1) gene, complete cds	Pseudomonas putida	1502	1502	1	0	100	963	KF951478.1
Pseudomonas putida strain NF134 metallo-beta-lactamase NDM-1 (blaNDM-1) gene, complete cds	Pseudomonas putida	1502	1502	1	0	100	958	KF951477.1
Acinetobacter calcoaceticus strain NF500 metallo-beta-lactamase NDM-1 (blaNDM-1) gene, complete cds	Acinetobacter calcoaceticus	1502	1502	1	0	100	948	KF951476.1
Acinetobacter calcoaceticus strain NF491 metallo-beta-lactamase NDM-1 (blaNDM-1) gene, complete cds	Acinetobacter calcoaceticus	1502	1502	1	0	100	961	KF951475.1
Acinetobacter baumannii strain NF490 metallo-beta-lactamase NDM-1 (blaNDM-1) gene, complete cds	Acinetobacter baumannii	1502	1502	1	0	100	959	KF951474.1
Acinetobacter baumannii strain NF499 metallo-beta-lactamase NDM-1 (blaNDM-1) gene, complete cds	Acinetobacter baumannii	1502	1502	1	0	100	961	KF951473.1
Acinetobacter baumannii strain NF495 metallo-beta-lactamase NDM-1 (blaNDM-1) gene, complete cds	Acinetobacter baumannii	1502	1502	1	0	100	956	KF951472.1
Citrobacter freundii strain NF429 metallo-beta-lactamase NDM-1 (blaNDM-1) gene, complete cds	Citrobacter freundii	1502	1502	1	0	100	958	KF951471.1
Citrobacter freundii strain NF183 metallo-beta-lactamase NDM-1 (blaNDM-1) gene, complete cds	Citrobacter freundii	1502	1502	1	0	100	959	KF951470.1
Citrobacter freundii strain NF177 metallo-beta-lactamase NDM-1 (blaNDM-1) gene, complete cds	Citrobacter freundii	1502	1502	1	0	100	944	KF951469.1
Klebsiella pneumoniae subsp. pneumoniae strain NF204 metallo-beta-lactamase NDM-1 (blaNDM-1) gene, complete cds	Klebsiella pneumoniae subsp. pneumoniae	1502	1502	1	0	100	958	KF951468.1
Klebsiella pneumoniae subsp. pneumoniae strain NF436 metallo-beta-lactamase NDM-1 (blaNDM-1) gene, complete cds	Klebsiella pneumoniae subsp. pneumoniae	1502	1502	1	0	100	961	KF951467.1
Klebsiella pneumoniae subsp. pneumoniae strain NF412 metallo-beta-lactamase NDM-1 (blaNDM-1) gene, complete cds	Klebsiella pneumoniae subsp. pneumoniae	1502	1502	1	0	100	964	KF951466.1
Klebsiella pneumoniae subsp. pneumoniae strain NF414 metallo-beta-lactamase NDM-1 (blaNDM-1) gene, complete cds	Klebsiella pneumoniae subsp. pneumoniae	1502	1502	1	0	100	959	KF951465.1
Klebsiella pneumoniae subsp. pneumoniae strain NF421 metallo-beta-lactamase NDM-1 (blaNDM-1) gene, complete cds	Klebsiella pneumoniae subsp. pneumoniae	1502	1502	1	0	100	945	KF951464.1
Providencia rettgeri strain NF432 metallo-beta-lactamase NDM-1 (blaNDM-1) gene, complete cds	Providencia rettgeri	1502	1502	1	0	100	958	KF951463.1
Providencia rettgeri strain NF193 metallo-beta-lactamase NDM-1 (blaNDM-1) gene, complete cds	Providencia rettgeri	1502	1502	1	0	100	947	KF951462.1
Providencia rettgeri strain NF442 metallo-beta-lactamase NDM-1 (blaNDM-1) gene, complete cds	Providencia rettgeri	1502	1502	1	0	100	945	KF951461.1
Providencia rettgeri strain NF146 metallo-beta-lactamase NDM-1 (blaNDM-1) gene, complete cds	Providencia rettgeri	1502	1502	1	0	100	946	KF951460.1
Providencia rettgeri strain NF151 metallo-beta-lactamase NDM-1 (blaNDM-1) gene, complete cds	Providencia rettgeri	1502	1502	1	0	100	943	KF951459.1
Providencia rettgeri strain NF443 metallo-beta-lactamase NDM-1 (blaNDM-1) gene, complete cds	Providencia rettgeri	1502	1502	1	0	100	945	KF951458.1
Klebsiella pneumoniae subsp. pneumoniae strain NF415 metallo-beta-lactamase NDM-1 (blaNDM-1) gene, complete cds	Klebsiella pneumoniae subsp. pneumoniae	1502	1502	1	0	100	944	KF951457.1
Escherichia coli strain NF188 metallo-beta-lactamase NDM-1 (blaNDM-1) gene, complete cds	Escherichia coli	1502	1502	1	0	100	945	KF951456.1
Escherichia coli strain NF133 metallo-beta-lactamase NDM-1 (blaNDM-1) gene, complete cds	Escherichia coli	1502	1502	1	0	100	946	KF951455.1
Enterobacter cloacae strain coch4 plasmid pEC-NDM1-RUN, complete sequence	Enterobacter cloacae	1502	1502	1	0	100	147312	MW464182.1
Enterobacter hormaechei subsp. steigerwaltii strain N20-00520 plasmid pN20520NDM, complete sequence	Enterobacter hormaechei subsp. steigerwaltii	1502	1502	1	0	100	44241	MW192783.1
Enterobacter hormaechei subsp. steigerwaltii strain N20-00519 plasmid pN20519NDM, complete sequence	Enterobacter hormaechei subsp. steigerwaltii	1502	1502	1	0	100	44685	MW192782.1
Acinetobacter baumannii strain Cl300 chromosome, complete genome	Acinetobacter baumannii	1502	1502	1	0	100	4007379	CP082952.1
Klebsiella aerogenes strain KAE3SP plasmid pKAE3SP-2, complete sequence	Klebsiella aerogenes	1502	1502	1	0	100	54036	CP082900.1
Providencia rettgeri strain P138 plasmid Pp138-NDM, complete sequence	Providencia rettgeri	1502	1502	1	0	100	166671	MZ670000.1
Raoultella planticola strain SCLZS62 plasmid p5_SCLZS62, complete sequence	Raoultella planticola	1502	1502	1	0	100	173509	CP082173.1
Raoultella planticola strain SCLZS62 plasmid p2_SCLZS62, complete sequence	Raoultella planticola	1502	1502	1	0	100	110781	CP082170.1
Enterobacter hormaechei NIHE10-0087 plasmid pNIHE10-0087_ndm DNA, complete genome	Enterobacter hormaechei	1502	1502	1	0	100	154527	AP025036.1
Raoultella planticola strain RJA274 plasmid NDM-1, complete sequence	Raoultella planticola	1502	1502	1	0	100	53134	KF877335.1
Klebsiella pneumoniae strain RJF866 plasmid pRJF866, complete sequence	Klebsiella pneumoniae	1502	1502	1	0	100	110786	KF732966.1
Klebsiella pneumoniae strain ATCC BAA-2146 plasmid pNDM-US, complete sequence	Klebsiella pneumoniae	1502	1502	1	0	100	140825	CP006661.1
Escherichia coli strain NMI5428/11 plasmid pMC-NDM, complete sequence	Escherichia coli	1502	1502	1	0	100	87619	HG003695.1
Acinetobacter sp. M131 plasmid pM131_NDM1, complete sequence	Acinetobacter sp. M131	1502	1502	1	0	100	47271	JX072963.1
Acinetobacter baumannii insertion sequence IS26 transposase gene, complete cds; hypothetical protein gene, complete cds; insertion sequence ISAba125 transposase gene, complete cds; New Delhi metal-beta-lactamase enzyme (blaNDM-1), bleomycin resistance protein (ble), phosphoribosylanthranilate isomerase (trpF), twin-arginine translocation pathway signal sequence domain protein (tat), periplasmic d…	Acinetobacter baumannii	1502	1502	1	0	100	10660	KF702387.1
Acinetobacter baumannii transposon Tn125 insertion sequence ISAba125 ISAba125 transposase gene, complete cds, New Delhi metal-beta-lactamase enzyme (blaNDM-1), bleomycin resistance protein (ble), phosphoribosylanthranilate isomerase (trpF), twin-arginine translocation pathway signal sequence domain protein (tat), periplasmic divalent cation tolerance protein (cutA1), GroES (groES), and GroEL (gro…	Acinetobacter baumannii	1502	1502	1	0	100	10624	KF702386.1
Acinetobacter bereziniae strain CHI-40-1 plasmid pNDM-40-1, complete sequence	Acinetobacter bereziniae	1502	1502	1	0	100	45826	KF702385.1
Klebsiella pneumoniae strain Kpn-SX04 plasmid pNDM-SX04, partial sequence	Klebsiella pneumoniae	1502	1502	1	0	100	13508	KC876051.1
Enterobacter hormaechei subsp. oharae strain CCBH 10892 plasmid, partial sequence	Enterobacter hormaechei subsp. oharae	1502	1502	1	0	100	94794	KF727591.2
Enterobacter cloacae strain NF427392 metallo-beta-lactamase NDM-1 (blaNDM-1) gene, complete cds	Enterobacter cloacae	1502	1502	1	0	100	858	KF699332.1
Raoultella planticola strain RP01 plasmid pRP01 metallo-beta-lactamase (blaNDM-1), bleomycin resistance protein (bleMBL), phosphoribosylanthranilate isomerase (trpF), DsbC superfamily protein (dsbC), cutA1 divalent ion tolerance protein (cutA1), and molecular chaperone GroL (groL) genes, complete cds	Raoultella planticola	1502	1502	1	0	100	5960	KF613994.1
Klebsiella pneumoniae strain MGR-K8 plasmid pNDM_MGRK8, complete sequence	Klebsiella pneumoniae	1502	1502	1	0	100	1634	KF220658.1
Escherichia coli strain EC1722-1 plasmid unnamed4, complete sequence	Escherichia coli	1502	1502	1	0	100	84890	CP081195.1
Raoultella ornithinolytica NUITM-VR1 plasmid pNUITM-VR1_4 DNA, complete genome	Raoultella ornithinolytica	1502	1502	1	0	100	107444	AP025013.1
Raoultella ornithinolytica NUITM-VR1 plasmid pNUITM-VR1_3 DNA, complete genome	Raoultella ornithinolytica	1502	1502	1	0	100	139908	AP025012.1
Raoultella ornithinolytica NUITM-VR1 plasmid pNUITM-VR1_1 DNA, complete genome	Raoultella ornithinolytica	1502	1502	1	0	100	378524	AP025010.1
Citrobacter braakii strain DY2019 plasmid unnamed1, complete sequence	Citrobacter braakii	1502	1502	1	0	100	348495	CP080540.1
Enterobacter hormaechei strain ECC59 plasmid pECC59-3, complete sequence	Enterobacter hormaechei	1502	1502	1	0	100	53378	CP080473.1
Klebsiella pneumoniae strain KPC-2 plasmid pKP169-P3, complete sequence	Klebsiella pneumoniae	1502	1502	1	0	100	95399	CP078125.1
Proteus mirabilis strain XH1653 chromosome, complete genome	Proteus mirabilis	1502	3004	1	0	100	4113628	CP065039.2
Klebsiella pneumoniae subsp. pneumoniae strain 2566_Kpn plasmid phvKpST147_NDM-1_2566, complete sequence	Klebsiella pneumoniae subsp. pneumoniae	1502	1502	1	0	100	350403	MW911671.1
Klebsiella pneumoniae subsp. pneumoniae strain 2512_Kpn plasmid phvKpST395_NDM-1_2512, complete sequence	Klebsiella pneumoniae subsp. pneumoniae	1502	1502	1	0	100	422708	MW911670.1
Klebsiella pneumoniae subsp. pneumoniae strain 2501_kpn plasmid phvKpST15_NDM-1_2501, complete sequence	Klebsiella pneumoniae subsp. pneumoniae	1502	1502	1	0	100	317603	MW911669.1
Klebsiella pneumoniae subsp. pneumoniae strain 2471_Kpn plasmid phvKpST874_NDM-1_2471, complete sequence	Klebsiella pneumoniae subsp. pneumoniae	1502	1502	1	0	100	335922	MW911668.1
Klebsiella pneumoniae subsp. pneumoniae strain 1971_Kpn plasmid phvKpST395_NDM-1_1971, complete sequence	Klebsiella pneumoniae subsp. pneumoniae	1502	1502	1	0	100	343036	MW911666.1
Acinetobacter johnsonii strain AJ_082 plasmid pAJ_082-2, complete sequence	Acinetobacter johnsonii	1502	1502	1	0	100	340235	CP079793.1
Alcaligenes aquatilis strain 393 chromosome, complete genome	Alcaligenes aquatilis	1502	1502	1	0	100	4284032	CP078017.1
Enterobacter hormaechei strain EH_316 plasmid pEH_316-3, complete sequence	Enterobacter hormaechei	1502	1502	1	0	100	57232	CP078058.1
Acinetobacter junii strain AJ_351 plasmid pAJ_351-2, complete sequence	Acinetobacter junii	1502	1502	1	0	100	332451	CP078019.1
Citrobacter freundii strain CF_324 plasmid pCF_324-4, complete sequence	Citrobacter freundii	1502	1502	1	0	100	109598	CP078023.1
Acinetobacter variabilis strain AV_175 chromosome, complete genome	Acinetobacter variabilis	1502	1502	1	0	100	3252197	CP078027.1
Klebsiella pneumoniae strain KP_160 plasmid pKP_160-2, complete sequence	Klebsiella pneumoniae	1502	1502	1	0	100	319619	CP078034.1
Acinetobacter junii strain AJ_068 plasmid pAJ_068-2, complete sequence	Acinetobacter junii	1502	1502	1	0	100	264416	CP078043.1
Klebsiella variicola strain JNQH579 plasmid pJNQH579-2, complete sequence	Klebsiella variicola	1502	1502	1	0	100	369339	CP078148.1
Shewanella putrefaciens strain SA70 plasmid pSA70-3, complete sequence	Shewanella putrefaciens	1502	1502	1	0	100	211155	CP078040.1
Proteus mirabilis strain 6Pmi283 plasmid p6Pmi283-NDM, complete sequence	Proteus mirabilis	1502	1502	1	0	100	211006	CP077964.1
Klebsiella pneumoniae strain N11-0042 plasmid pKp11-42, complete sequence	Klebsiella pneumoniae	1502	1502	1	0	100	146695	KF295829.1
Providencia rettgeri strain 09ACRGNY2001 plasmid pPrY2001, complete sequence	Providencia rettgeri	1502	1502	1	0	100	113295	KF295828.1
Acinetobacter baumannii ZW85-1 plasmid pAbNDM-1, complete sequence	Acinetobacter baumannii ZW85-1	1502	1502	1	0	100	48368	JN377410.2
Acinetobacter pittii strain 44551 plasmid pNDM-44551, partial sequence	Acinetobacter pittii	1502	1502	1	0	100	9495	KF208467.1
Klebsiella pneumoniae strain KPS01 plasmid pNDM-KCS01, partial sequence	Klebsiella pneumoniae	1502	1502	1	0	100	11190	KF031315.1
Klebsiella pneumoniae plasmid pRI 1 QnrB38 (qnrB38) gene, partial cds; insertion sequences ISCR and IS3000, complete sequence; RmtC (rmtC) gene, complete cds; insertion sequence ISEcp1, complete sequence; transposase, hypothetical protein, and blaNDM1 (blaNDM1) genes, complete cds; bleMBL gene, complete sequence; and TrpF (trpF), truncated BlaDHA-1 (blaDHA-1), and ampR (ampR) genes, complete cds	Klebsiella pneumoniae	1502	1502	1	0	100	9930	KC999038.1
Klebsiella pneumoniae strain KP1 plasmid pKP1-NDM-1, partial sequence	Klebsiella pneumoniae	1502	1502	1	0	100	12640	KF016990.1
Providencia rettgeri plasmid pPR-NCGM1 DNA, partial sequence, strain: NCGM 1	Providencia rettgeri	1502	1502	1	0	100	6730	AB828598.1
Klebsiella pneumoniae strain CDI231 plasmid pCDI231-348.3, complete sequence	Klebsiella pneumoniae	1502	1502	1	0	100	348342	CP077784.1
Acinetobacter sp. strain FL51 plasmid pNDM-FL51, complete sequence	Acinetobacter sp.	1502	1502	1	0	100	41068	MW073138.1
Salmonella enterica subsp. enterica serovar Kottbus strain AMA003584 plasmid pAMA003584_NDM-1, complete sequence	Salmonella enterica subsp. enterica serovar Kottbus	1502	1502	1	0	100	42517	MZ004973.1
Klebsiella pneumoniae strain KCJ3K307 plasmid pKC148K, complete sequence	Klebsiella pneumoniae	1502	1502	1	0	100	147763	CP054399.1
Klebsiella pneumoniae strain KCJ3K292 plasmid pKC148K, complete sequence	Klebsiella pneumoniae	1502	1502	1	0	100	147763	CP054402.1
Klebsiella pneumoniae strain KCJ3K293 plasmid pKC148K, complete sequence	Klebsiella pneumoniae	1502	1502	1	0	100	147761	CP054405.1
Escherichia coli strain KCJ3K291 plasmid pKC148K, complete sequence	Escherichia coli	1502	1502	1	0	100	147764	CP054408.1
Enterobacter hormaechei strain KCJ3K13 plasmid pKC45K, complete sequence	Enterobacter hormaechei	1502	1502	1	0	100	44960	CP054409.1
Klebsiella pneumoniae strain XZA88 plasmid pNDM-XZA88, complete sequence	Klebsiella pneumoniae	1502	1502	1	0	100	54222	CP076461.1
Pseudomonas aeruginosa JUNP14-1 DNA, NDM-1 gene and its flanking region	Pseudomonas aeruginosa	1502	1502	1	0	100	12044	LC636065.1
Pseudomonas aeruginosa JUNP13 DNA, NDM-1 gene, rmtB4 gene and their flanking region	Pseudomonas aeruginosa	1502	1502	1	0	100	16172	LC635759.1
Klebsiella pneumoniae strain GR390 plasmid p2GR390, complete sequence	Klebsiella pneumoniae	1502	1502	1	0	100	97674	CP075892.1
Klebsiella michiganensis strain JNQH491 plasmid pJNQH491-2, complete sequence	Klebsiella michiganensis	1502	1502	1	0	100	307464	CP075883.1
Klebsiella pneumoniae strain COL17 plasmid pKpCol17ndm, partial sequence	Klebsiella pneumoniae	1502	1502	1	0	100	19307	MT544369.1
Klebsiella pneumoniae strain NMI1433_15 plasmid p1433F, complete sequence	Klebsiella pneumoniae	1502	1502	1	0	100	113614	MW363917.1
Klebsiella pneumoniae strain NMI2273_16 plasmid p2273C, complete sequence	Klebsiella pneumoniae	1502	1502	1	0	100	148692	MW363918.1
Klebsiella pneumoniae strain NMI1298_15 plasmid p1298F, complete sequence	Klebsiella pneumoniae	1502	1502	1	0	100	124439	MW363916.1
Klebsiella pneumoniae strain NMI1203_15 plasmid p1203F, complete sequence	Klebsiella pneumoniae	1502	1502	1	0	100	107192	MW363914.1
Enterobacter cloacae complex sp. strain ECL112 plasmid pNDM-011201, complete sequence	Enterobacter cloacae complex sp.	1502	2991	1	0	100	112413	MZ156804.1
Enterobacter cloacae complex sp. strain ECL78 plasmid pNDM-078002, complete sequence	Enterobacter cloacae complex sp.	1502	1502	1	0	100	46352	MZ156803.1
Enterobacter cloacae complex sp. strain ECL72 plasmid pNDM-072002, complete sequence	Enterobacter cloacae complex sp.	1502	1502	1	0	100	62851	MZ156801.1
Enterobacter cloacae complex sp. strain ECL68 plasmid pNDM-068001, complete sequence	Enterobacter cloacae complex sp.	1502	1502	1	0	100	444489	MZ156799.1
Pseudomonas aeruginosa strain PA790 chromosome, complete genome	Pseudomonas aeruginosa	1502	1502	1	0	100	6932250	CP075176.1
Klebsiella pneumoniae strain NMI1183_20 plasmid p1183F/R, complete sequence	Klebsiella pneumoniae	1502	1502	1	0	100	176549	MW363913.1
Klebsiella pneumoniae strain NMI650_19 plasmid p650F, complete sequence	Klebsiella pneumoniae	1502	1502	1	0	100	118156	MW363911.1
Klebsiella pneumoniae plasmid pKP-NCGM18-1 DNA, partial sequence	Klebsiella pneumoniae	1502	1502	1	0	100	13441	AB824738.1
Klebsiella michiganensis strain E718 plasmid pKOX_NDM1, complete sequence	Klebsiella michiganensis E718	1502	1502	1	0	100	110781	JQ314407.1
Escherichia coli plasmid pNDM-HU01 genes for qacEdelta1, aadA, blaNDM-1, bleR, trpF, ISCR1 transposase, sul1, partial cds, strain: MS5260	Escherichia coli	1502	1502	1	0	100	7404	AB769140.1
Salmonella enterica subsp. enterica serovar Corvallis plasmid pRH-12-1738 blaNDM-1 gene for NDM-1 metallo-betalactamase, isolate NRL-Salm_12-1738	Salmonella enterica subsp. enterica serovar Corvallis	1502	1502	1	0	100	960	HG007972.1
Pseudomonas aeruginosa strain HIABP11 beta-lactamase NDM-1 (blaNDM-1) gene, complete cds	Pseudomonas aeruginosa	1502	1502	1	0	100	1009	JQ791551.1
Klebsiella pneumoniae strain NF23142 metallo-beta-lactamase NDM-1 (blaNDM-1) gene, complete cds	Klebsiella pneumoniae	1502	1502	1	0	100	905	KC539432.1
Enterobacter aerogenes strain NF208741 metallo-beta-lactamase NDM-1 (blaNDM-1) gene, complete cds	Klebsiella aerogenes	1502	1502	1	0	100	919	KC539431.1
Klebsiella pneumoniae strain NF27378 metallo-beta-lactamase NDM-1 (blaNDM-1) gene, complete cds	Klebsiella pneumoniae	1502	1502	1	0	100	900	KC539430.1
Klebsiella pneumoniae strain NF241942 metallo-beta-lactamase NDM-1 (blaNDM-1) gene, complete cds	Klebsiella pneumoniae	1502	1502	1	0	100	904	KC539429.1
Klebsiella pneumoniae subsp. pneumoniae KPX plasmid pKPX-1 DNA, complete sequence	Klebsiella pneumoniae subsp. pneumoniae KPX	1502	1502	1	0	100	250444	AP012055.1
Klebsiella pneumoniae plasmid pNDM-1saitama01 DNA, complete sequence, strain: NDM-1saitama01	Klebsiella pneumoniae	1502	1502	1	0	100	49441	AB759690.1
Raoultella ornithinolytica strain NC189 plasmid pHNNC189-3, complete sequence	Raoultella ornithinolytica	1502	1502	1	0	100	124023	MN548434.1
Proteus mirabilis strain SNYG35 plasmid pSNYG35, complete sequence	Proteus mirabilis	1502	1502	1	0	100	165923	CP047590.1
Klebsiella pneumoniae subsp. pneumoniae strain MRSN752165 plasmid pSI0739-NDM, complete sequence	Klebsiella pneumoniae subsp. pneumoniae	1502	1502	1	0	100	54064	CP074090.1
Klebsiella quasipneumoniae strain KPN710429 plasmid pK710429_2, complete sequence	Klebsiella quasipneumoniae	1502	1502	1	0	100	288244	CP073658.1
Klebsiella pneumoniae strain EBSI036 plasmid pEBSI036-1-NDM-VIR, complete sequence	Klebsiella pneumoniae	1502	1502	1	0	100	347365	MT648512.1
Proteus mirabilis strain S74-3-2 chromosome, complete genome	Proteus mirabilis	1502	1502	1	0	100	3970133	CP073245.1
Klebsiella pneumoniae strain 3347689I chromosome, complete genome	Klebsiella pneumoniae	1502	1502	1	0	100	5620512	CP071086.1
Escherichia coli strain 3347558 plasmid p3347558_1, complete sequence	Escherichia coli	1502	1502	1	0	100	169082	CP071074.1
Citrobacter sedlakii strain 3347689II plasmid p3347089II_1, complete sequence	Citrobacter sedlakii	1502	1502	1	0	100	166860	CP071071.1
Klebsiella pneumoniae strain COL17 plasmid pKpCol17ndm, complete sequence	Klebsiella pneumoniae	1502	1502	1	0	100	372862	CP072906.1
Klebsiella pneumoniae subsp. pneumoniae strain 1657 plasmid phvKpST395_NDM1_1657, complete sequence	Klebsiella pneumoniae subsp. pneumoniae	1502	1502	1	0	100	388104	CP072809.1
Klebsiella pneumoniae subsp. pneumoniae strain 1659 plasmid phvKpST147_NDM1_1659, complete sequence	Klebsiella pneumoniae subsp. pneumoniae	1502	1502	1	0	100	350476	CP072810.1
Klebsiella pneumoniae KP45 plasmid pKP45_NDM1 DNA, complete sequence	Klebsiella pneumoniae	1502	1502	1	0	100	191853	LC521854.1
Klebsiella pneumoniae KP27 plasmid pKP27_NDM1 DNA, complete sequence	Klebsiella pneumoniae	1502	1502	1	0	100	208885	LC521853.1
Klebsiella pneumoniae KP17 plasmid pKP17_NDM1 DNA, complete sequence	Klebsiella pneumoniae	1502	1502	1	0	100	289928	LC521852.1
Klebsiella pneumoniae KP164 plasmid pKP164_NDM1 DNA, complete sequence	Klebsiella pneumoniae	1502	1502	1	0	100	116295	LC521851.1
Klebsiella pneumoniae KP100 plasmid pKP100_NDM1 DNA, complete sequence	Klebsiella pneumoniae	1502	1502	1	0	100	296678	LC521849.1
Klebsiella pneumoniae C723R plasmid pC723R_NDM1 DNA, complete sequence	Klebsiella pneumoniae	1502	1502	1	0	100	172689	LC521847.1
Klebsiella pneumoniae C435 plasmid pC435_NDM1 DNA, complete sequence	Klebsiella pneumoniae	1502	1502	1	0	100	54064	LC521845.1
Klebsiella pneumoniae C127 plasmid pC127_NDM1 DNA, complete sequence	Klebsiella pneumoniae	1502	1502	1	0	100	274410	LC521840.1
Klebsiella pneumoniae C070 plasmid pC070_NDM1 DNA, complete sequence	Klebsiella pneumoniae	1502	1502	1	0	100	92204	LC521839.1
Klebsiella pneumoniae C057 plasmid pC057_NDM1 DNA, complete sequence	Klebsiella pneumoniae	1502	1502	1	0	100	41181	LC521837.1
Klebsiella pneumoniae C048 plasmid pC048_NDM1 DNA, complete sequence	Klebsiella pneumoniae	1502	1502	1	0	100	152756	LC521835.1
Klebsiella pneumoniae C045 plasmid pC045_NDM1 DNA, complete sequence	Klebsiella pneumoniae	1502	1502	1	0	100	175820	LC521834.1
Vibrio parahaemolyticus strain 18-VB00032 plasmid pVB32-18, complete sequence	Vibrio parahaemolyticus	1502	1502	1	0	100	137081	MN380474.1
Acinetobacter baumannii strain DETAB-E227 plasmid pDETAB5, complete sequence	Acinetobacter baumannii	1502	1502	1	0	100	97035	CP072528.1
Acinetobacter baumannii strain KSK2 chromosome, complete genome	Acinetobacter baumannii	1502	1502	1	0	100	4081424	CP072398.1
Acinetobacter baumannii strain KSK19 chromosome, complete genome	Acinetobacter baumannii	1502	1502	1	0	100	4095778	CP072295.1
Acinetobacter baumannii strain KSK20 chromosome, complete genome	Acinetobacter baumannii	1502	1502	1	0	100	4095769	CP072300.1
Acinetobacter baumannii strain KSK18 chromosome, complete genome	Acinetobacter baumannii	1502	1502	1	0	100	4095769	CP072290.1
Acinetobacter baumannii strain KSK7 chromosome, complete genome	Acinetobacter baumannii	1502	1502	1	0	100	4095769	CP072275.1
Acinetobacter baumannii strain KSK11 chromosome, complete genome	Acinetobacter baumannii	1502	1502	1	0	100	4080146	CP072285.1
Acinetobacter baumannii strain KSK10 chromosome, complete genome	Acinetobacter baumannii	1502	1502	1	0	100	4096957	CP072280.1
Acinetobacter baumannii strain KSK6 chromosome, complete genome	Acinetobacter baumannii	1502	1502	1	0	100	4091200	CP072270.1
Acinetobacter baumannii strain KSK1 chromosome, complete genome	Acinetobacter baumannii	1502	1502	1	0	100	4038785	CP072122.1
Klebsiella pneumoniae KP151 plasmid pKP151_NDM1 DNA, complete sequence	Klebsiella pneumoniae	1502	1502	1	0	100	125297	LC613147.1
Klebsiella pneumoniae KP46 plasmid pKP46_NDM1 DNA, complete sequence	Klebsiella pneumoniae	1502	1502	1	0	100	173173	LC613146.1
Klebsiella pneumoniae C099 plasmid pC099_NDM1 DNA, complete sequence	Klebsiella pneumoniae	1502	1502	1	0	100	44859	LC613145.1
Klebsiella pneumoniae C069 plasmid pC069_NDM1 DNA, complete sequence	Klebsiella pneumoniae	1502	1502	1	0	100	100591	LC613144.1
Klebsiella pneumoniae C055 plasmid pC055_NDM1 DNA, complete sequence	Klebsiella pneumoniae	1502	1502	1	0	100	172648	LC613143.1
Pseudomonas aeruginosa insertion sequence ISPa7 transposase (tnpA) gene, complete cds; DNA integrase (intI1), aminoglycoside-6' N-acetyltransferase (aacA7), aminoglycoside adenylyltransferase (aadA6), hypothetical protein, QacEdelta1 (qacEdelta1), dihydropteroate synthase type I (sul1), putative recombinase, aminoglycoside (3') phosphotransferase APH(3')-VI (aphA6), IS30 family transposase ISAba1…	Pseudomonas aeruginosa	1502	1502	1	0	100	12732	KC170992.1
Acinetobacter baumannii strain GF216 plasmid pNDM-AB, complete sequence	Acinetobacter baumannii	1502	1502	1	0	100	47098	KC503911.1
Klebsiella pneumoniae strain KPN5047 plasmid pKPN5047, complete sequence	Klebsiella pneumoniae	1502	1502	1	0	100	54035	KC311431.1
Providencia stuartii strain M2 plasmid pM2-1, complete sequence	Providencia stuartii	1502	1502	1	0	100	293745	MT813046.1
Klebsiella pneumoniae subsp. pneumoniae strain SA-KpST14 plasmid pSA-KpST14-NDM-1, complete sequence	Klebsiella pneumoniae subsp. pneumoniae	1502	1502	1	0	100	269326	CP071280.1
Klebsiella pneumoniae strain EGKP4 plasmid pEGKP4.2, complete sequence	Klebsiella pneumoniae	1502	1502	1	0	100	141806	CP048802.1
Klebsiella pneumoniae strain EGKP6 plasmid pEGKP6.2, complete sequence	Klebsiella pneumoniae	1502	1502	1	0	100	153286	CP053360.1
Klebsiella pneumoniae strain EGKP3 plasmid pEGKP3.3, complete sequence	Klebsiella pneumoniae	1502	1502	1	0	100	154760	CP046647.1
Proteus mirabilis strain DY.F1.2 plasmid pDY.F1.2, complete sequence	Proteus mirabilis	1502	1502	1	0	100	165918	CP046050.1
Klebsiella quasipneumoniae strain C3001 plasmid pC3001-2-NDM, complete sequence	Klebsiella quasipneumoniae	1502	1502	1	0	100	270400	CP039792.1
Klebsiella pneumoniae strain JNQH116 plasmid pJNQH116-2, complete sequence	Klebsiella pneumoniae	1502	1502	1	0	100	136763	CP070900.1
Pseudomonas aeruginosa strain B17932 chromosome, complete genome	Pseudomonas aeruginosa	1502	1502	1	0	100	6847382	CP070471.1
Pseudomonas aeruginosa strain B17416 chromosome, complete genome	Pseudomonas aeruginosa	1502	1502	1	0	100	6754571	CP070467.1
Acinetobacter pittii strain JXA13 plasmid pHNJXA13-1, complete sequence	Acinetobacter pittii	1502	1502	1	0	100	206931	CP054138.1
Citrobacter freundii plasmid pYE315203, complete sequence	Citrobacter freundii	1502	1502	1	0	100	54038	JX254913.2
Enterobacter hormaechei strain 917144 class B carbapenemase NDM-1 (blaNDM-1) gene, complete cds	Enterobacter hormaechei	1502	1502	1	0	100	913	KC404861.1
Acinetobacter johnsonii plasmid pNDM-XC1, partial sequence	Acinetobacter johnsonii	1502	1502	1	0	100	12376	JX441323.1
Acinetobacter baumannii strain B2226 New Delhi metallo-beta-lactamase-1 (blaNDM-1) gene, complete cds	Acinetobacter baumannii	1502	1502	1	0	100	883	KC404829.1
Acinetobacter baumannii strain B2214 metallo-beta-lactamase-1 (blaNDM-1) gene, complete cds	Acinetobacter baumannii	1502	1502	1	0	100	934	KC347597.1
Pseudomonas aeruginosa blaNDM-1 genes and flanking regions, isolate MMA83	Pseudomonas aeruginosa	1502	3004	1	0	100	19272	HF546976.1
Klebsiella pneumoniae strain 1783 metallobetalactamase NDM-1 (NDM-1) gene, complete cds	Klebsiella pneumoniae	1502	1502	1	0	100	881	KC310727.1
Klebsiella pneumoniae strain 972 metallobetalactamase NDM-1 (NDM-1) gene, complete cds	Klebsiella pneumoniae	1502	1502	1	0	100	881	KC310726.1
Klebsiella pneumoniae strain 217 metallobetalactamase NDM-1 (NDM-1) gene, complete cds	Klebsiella pneumoniae	1502	1502	1	0	100	884	KC310724.1
Klebsiella pneumoniae strain 633 metallobetalactamase NDM-1 (NDM-1) gene, complete cds	Klebsiella pneumoniae	1502	1502	1	0	100	893	KC310723.1
Escherichia coli plasmid pABC85 insertion sequences ISAba125, IS903, and ISAba125, complete sequence; metallo beta lactamase NDM-1 (blaNDM-1) and bleomycin resistance protein (brp) genes, complete cds; and phosphoribosyl anthranilate isomerase gene, partial cds	Escherichia coli	1502	1502	1	0	100	3794	KC149527.1
Klebsiella pneumoniae plasmid pABC83 insertion sequence ISAba125, complete sequence; insertion sequence ISEc33 transposase (tnpA) gene, complete cds; insertion sequence ISAba125, complete sequence; metallo beta lactamase NDM-1 (blaNDM-1) and bleomycin resistance protein (brp) genes, complete cds; and phosphoribosul anthranilate isomerase (trpF) gene, partial cds	Klebsiella pneumoniae	1502	1502	1	0	100	3968	KC149526.1
Klebsiella pneumoniae plasmid pABC53 insertion sequence IS3000 transposase (tnpA Tn3) gene, complete cds; insertion sequence ISAba125, complete sequence; and metallo beta lactamase NDM-1 (blaNDM-1), bleomycin resistance protein (brp), and phosphoribosyl anthranilate isomerase (trpF) genes, complete cds	Klebsiella pneumoniae	1502	1502	1	0	100	5231	KC149525.1
Enterobacter cloacae plasmid pABC40 insertion sequence IS5 IS5 transposase and trans-activator (insH) gene, complete cds; insertion sequence ISAba125, complete sequence; metallo beta lactamase NDM-1 (blaNDM-1) and bleomycin resistance protein (brp) genes, complete cds; and phosphoribosyl anthranilate isomerase (trpF) gene, partial cds	Enterobacter cloacae	1502	1502	1	0	100	3123	KC149524.1
Escherichia coli strain N10-2337 plasmid pNDM102337, complete sequence	Escherichia coli	1502	1502	1	0	100	165974	JF714412.2
Klebsiella pneumoniae strain 601 plasmid pNDM-OM, complete sequence	Klebsiella pneumoniae	1502	1502	1	0	100	87185	JX988621.1
Acinetobacter baumannii strain Ora-1 transposase (tnpA), class B carbapenemase NDM-1 (blaNDM-1), bleomycin-resistance protein (bleMBL), putative phosphoribosylanthranilate isomerase (iso), oxidoreductase DsbC superfamily protein (tat), and putative divalent cation tolerance protein (dct) genes, complete cds; and transposase (tnpA) gene, partial cds	Acinetobacter baumannii	1502	1502	1	0	100	4727	JX000237.3
Escherichia coli plasmid pBJ01, partial sequence	Escherichia coli	1502	1502	1	0	100	17924	JX296013.1
Klebsiella pneumoniae plasmid pTR3, complete sequence	Klebsiella pneumoniae	1502	1502	1	0	100	41187	JQ349086.2
Klebsiella pneumoniae strain CRE380 plasmid pNDM-HN380, complete sequence	Klebsiella pneumoniae	1502	1502	1	0	100	54035	JX104760.1
Citrobacter freundii plasmid pNDM-CIT, complete sequence	Citrobacter freundii	1502	1502	1	0	100	288920	JX182975.1
Enterobacter hormaechei strain 1575 plasmid p1575-1, complete sequence	Enterobacter hormaechei	1502	1502	1	0	100	342447	CP068288.1
Morganella morganii strain GDMM86 chromosome, complete genome	Morganella morganii	1502	18029	1	0	100	4111737	CP061513.1
Acinetobacter sp. CS-2 plasmid unnamed2, complete sequence	Acinetobacter sp. CS-2	1502	1502	1	0	100	283930	CP067021.1
Escherichia coli strain TCM3e1 plasmid unnamed2, complete sequence	Escherichia coli	1502	3004	1	0	100	191962	CP066808.1
Acinetobacter bereziniae strain GD03185 chromosome, complete genome	Acinetobacter bereziniae	1502	1502	1	0	100	4685881	CP066119.1
Klebsiella michiganensis strain 7525 plasmid pKOX7525_1, complete sequence	Klebsiella michiganensis	1502	1502	1	0	100	397447	CP065475.1
Acinetobacter baumannii strain TP3 chromosome, complete genome	Acinetobacter baumannii	1502	1502	1	0	100	3871732	CP060013.1
Acinetobacter baumannii strain TP2 chromosome, complete genome	Acinetobacter baumannii	1502	1502	1	0	100	3870560	CP060011.1
Proteus vulgaris strain LC-693 plasmid pLC-693_1, complete sequence	Proteus vulgaris	1502	1502	1	0	100	85309	CP063315.1
Klebsiella pneumoniae strain ZG2017CW4-3-1-2N plasmid unnamed, complete sequence	Klebsiella pneumoniae	1502	1502	1	0	100	107589	CP065352.1
Klebsiella pneumoniae strain ZG2017CW 1-1-1 plasmid unnamed, complete sequence	Klebsiella pneumoniae	1502	1502	1	0	100	107590	CP065342.1
Proteus mirabilis strain PmBJ020-1 chromosome, complete genome	Proteus mirabilis	1502	1502	1	0	100	3911345	CP065146.1
Proteus mirabilis strain PmBJ023-2 chromosome, complete genome	Proteus mirabilis	1502	3004	1	0	100	3919452	CP065145.1
Proteus mirabilis strain PmBJ024-1 chromosome, complete genome	Proteus mirabilis	1502	1502	1	0	100	3912751	CP065144.1
Proteus mirabilis strain PmBJ012-2 chromosome, complete genome	Proteus mirabilis	1502	3004	1	0	100	3919144	CP065148.1
Proteus mirabilis strain PmBJ015-2 chromosome, complete genome	Proteus mirabilis	1502	3004	1	0	100	3919144	CP065147.1
Enterobacter hormaechei strain 3804 plasmid p3804_NDM, complete sequence	Enterobacter hormaechei	1502	1502	1	0	100	47497	CP064660.1
Klebsiella pneumoniae strain 3214 plasmid pNDM_3214, complete sequence	Klebsiella pneumoniae	1502	1502	1	0	100	238037	CP028851.1
Enterobacter hormaechei strain 189 plasmid pECL189-4, complete sequence	Enterobacter hormaechei	1502	1502	1	0	100	41439	CP047969.1
Klebsiella pneumoniae strain KP19-3023 plasmid pKP19-3023-374k, complete sequence	Klebsiella pneumoniae	1502	1502	1	0	100	374513	CP063748.1
Acinetobacter indicus strain C15_T chromosome, complete genome	Acinetobacter indicus	1502	5902	1	0	100	3242790	CP048654.1
Acinetobacter variabilis RYU24 plasmid pRYU24 DNA, complete sequence	Acinetobacter variabilis	1502	1502	1	0	100	68069	LC591943.1
Klebsiella pneumoniae strain CriePir99 plasmid unnamed1, complete sequence	Klebsiella pneumoniae	1502	1502	1	0	100	210662	CP063014.1
Acinetobacter lwoffii strain SGC-HZ9 plasmid pAL-1, partial sequence	Acinetobacter lwoffii	1502	1502	1	0	100	6451	JN616388.1
Escherichia coli strain GUE plasmid pGUE-NDM, complete sequence	Escherichia coli	1502	1502	1	0	100	87021	JQ364967.1
Providencia rettgeri plasmid pFR90, partial sequence	Providencia rettgeri	1502	1502	1	0	100	17691	JQ362415.1
Klebsiella pneumoniae strain N10-0469 plasmid pNDM10469, complete sequence	Klebsiella pneumoniae	1502	1502	1	0	100	137813	JN861072.1
Klebsiella pneumoniae plasmid pNDM-MAR, complete sequence	Klebsiella pneumoniae	1502	1502	1	0	100	267242	JN420336.1
Acinetobacter lwoffii strain WJ10659 plasmid pNDM-BJ02, complete sequence	Acinetobacter lwoffii	1502	1502	1	0	100	46165	JQ060896.1
Acinetobacter lwoffii strain WJ10621 plasmid pNDM-BJ01, complete sequence	Acinetobacter lwoffii	1502	1502	1	0	100	47274	JQ001791.1
Klebsiella pneumoniae strain ABC 52 plasmid pABC52 phosphoribosylanthranilate isomerase (trpF), bleomycin resistance protein, and metallo-beta-lactamase NDM-1 (bla NDM-1) genes, complete cds	Klebsiella pneumoniae	1502	1502	1	0	100	1996	JN677524.1
Enterobacter cloacae strain Res2010-27 metallo-beta-lactamase 1 (blaNDM-1) gene, complete cds	Enterobacter cloacae	1502	1502	1	0	100	857	JF798502.1
Acinetobacter baumannii strain Res2010-14 metallo-beta-lactamase 1 (blaNDM-1) gene, complete cds	Acinetobacter baumannii	1502	1502	1	0	100	864	JF798501.1
Klebsiella pneumoniae strain Res2010-21 metallo-beta-lactamase 1 (blaNDM-1) gene, complete cds	Klebsiella pneumoniae	1502	1502	1	0	100	859	JF798500.1
Klebsiella pneumoniae strain Res2010-17 metallo-beta-lactamase 1 (blaNDM-1) gene, complete cds	Klebsiella pneumoniae	1502	1502	1	0	100	860	JF798499.1
Providencia stuartii plasmid pMR0211, complete sequence	Providencia stuartii	1502	1502	1	0	100	178277	JN687470.1
Acinetobacter baumannii strain JH delta hypothetical protein-like gene, complete sequence; TnpA ISAba125 (tnpAISAba125), NDM-1 (blaNDM-1), and BleMBL (bleMBL) genes, complete cds; delta-phosphoribosylanthranilate isomerase-like (delta-iso) gene, complete sequence; TAT (tat), DVT (dvt), GroES (groES), GroEL (groEL), and TnpA ISCR21 (tnpAISCR21) genes, complete cds; delta-PAC-like (delta-pac) gene,…	Acinetobacter baumannii	1502	1502	1	0	100	14963	JN872329.1
Klebsiella pneumoniae strain Kp7 plasmid pNDM-KN, complete sequence	Klebsiella pneumoniae	1502	1502	1	0	100	162746	JN157804.1
Klebsiella pneumoniae strain KP19-3088 plasmid pKP19-3088-375k, complete sequence	Klebsiella pneumoniae	1502	1502	1	0	100	375474	CP063149.1
Acinetobacter baumannii strain AC1633 plasmid pAC1633-1, complete sequence	Acinetobacter baumannii	1502	1502	1	0	100	174292	CP059301.1
Enterobacter hormaechei strain NJGLYY90-CR plasmid pECL-90-3, complete sequence	Enterobacter hormaechei	1502	1502	1	0	100	44961	CP061747.1
Klebsiella pneumoniae strain C39 plasmid pC39-334kb, complete sequence	Klebsiella pneumoniae	1502	1502	1	0	100	334893	CP061701.1
Escherichia coli strain IT-Eco-01/2014 plasmid pIT-Eco-01/2014, complete sequence	Escherichia coli	1502	1502	1	0	100	118475	MH722220.1
Serratia marcescens strain IT-Sma-01/2014 plasmid pIT-Sma-01/2014, complete sequence	Serratia marcescens	1502	1502	1	0	100	88129	MH722219.1
Klebsiella pneumoniae strain IT-Kpn-09/2015 plasmid pIT-Kpn-09/2015, complete sequence	Klebsiella pneumoniae	1502	1502	1	0	100	90688	MH722218.1
Klebsiella pneumoniae strain IT-Kpn-01/2014 plasmid pIT-Kpn-01/2014, complete sequence	Klebsiella pneumoniae	1502	1502	1	0	100	90688	MH722217.1
Citrobacter freundii strain IT-Cfr-01/2015 plasmid pIT-Cfr-01/2015, complete sequence	Citrobacter freundii	1502	1502	1	0	100	78923	MH722216.1
Klebsiella pneumoniae strain C20 plasmid pC20-394kb, complete sequence	Klebsiella pneumoniae	1502	1502	1	0	100	394183	CP061360.1
Citrobacter freundii plasmid pCf638, partial sequence	Citrobacter freundii	1502	1502	1	0	100	16444	MT897966.1
Leclercia adecarboxylata strain 16400 chromosome	Leclercia adecarboxylata	1502	1502	1	0	100	5299968	CP060824.1
Raoultella ornithinolytica strain 193104922 plasmid p104922-NDM, complete sequence	Raoultella ornithinolytica	1502	1502	1	0	100	361412	MT062912.1
Providencia rettgeri strain YPR25 plasmid pYPR25-1, complete sequence	Providencia rettgeri	1502	1502	1	0	100	135614	CP060727.1
Acinetobacter baumannii strain DETAB-P2 plasmid pDETAB2, complete sequence	Acinetobacter baumannii	1502	1502	1	0	100	100072	CP047975.1
Enterobacter hormaechei strain ZHH plasmid pZHH-4, complete sequence	Enterobacter hormaechei	1502	1502	1	0	100	45739	CP059715.1
Proteus terrae subsp. cibarius strain HNCF44W extrachromosomal	Proteus terrae subsp. cibarius	1502	1502	1	0	100	68095	MT701524.1
Klebsiella pneumoniae strain Kp46596 plasmid pKp46596-1, complete sequence	Klebsiella pneumoniae	1502	1502	1	0	100	286241	CP059311.1
Raoultella planticola strain Rp_CZ180511 plasmid pRpNDM-1, complete sequence	Raoultella planticola	1502	1502	1	0	100	334854	CP040184.1
Enterobacter hormaechei NIHE14-1904 plasmid pNIHE14-1904_ndm1 DNA, complete sequence	Enterobacter hormaechei	1502	1502	1	0	100	53902	LC570846.1
Escherichia coli strain 005008 plasmid pNDM1_005008, complete sequence	Escherichia coli	1502	1502	1	0	100	53735	CP058664.1
Acinetobacter baumannii strain DT01139C plasmid unnamed2, complete sequence	Acinetobacter baumannii	1502	1502	1	0	100	63650	CP053220.1
Acinetobacter baumannii strain DT0544C chromosome, complete genome	Acinetobacter baumannii	1502	1502	1	0	100	3912346	CP053215.1
Klebsiella pneumoniae strain NMI3846_13 plasmid pIncFII_3846, complete sequence	Klebsiella pneumoniae	1502	1502	1	0	100	97658	MT415055.1
Klebsiella pneumoniae strain NMI6713_12 plasmid pIncFII_6713, complete sequence	Klebsiella pneumoniae	1502	1502	1	0	100	97682	MT415054.1
Escherichia coli strain 5571 plasmid pNDM-1_Msc_Eco-5571	Escherichia coli	1502	1502	1	0	100	128360	MT119280.1
Enterobacter cloacae strain N1863 plasmid pN1863-NDM	Enterobacter cloacae	1502	1502	1	0	100	99501	MN821367.1
Acinetobacter baumannii OCU_Ac16a plasmid pOCU_Ac16a_2 DNA, complete sequence	Acinetobacter baumannii	1502	1502	1	0	100	41087	AP023079.1
Klebsiella pneumoniae strain NMI6713_12 plasmid pIncR_6713, complete sequence	Klebsiella pneumoniae	1502	1502	1	0	100	74030	MT415057.1
Klebsiella pneumoniae strain NMI3243_13 plasmid pIncFII_3243, complete sequence	Klebsiella pneumoniae	1502	1502	1	0	100	76840	MT415056.1
Escherichia coli strain ARL09/232 plasmid pCO_Eco4457-1, complete sequence	Escherichia coli	1502	1502	1	0	100	230339	CP049968.1
Klebsiella pneumoniae strain GN529 insertion sequence ISCR16 InsE (insE) gene, complete cds; and GroEL (groEL), delta GroS (groS), truncated TrpF (trpF), NDM-1 (blaNDM-1), transposase IS4 family protein (tra), transposase OrfAB subunit B, and RhsD (rhsD) genes, complete cds	Klebsiella pneumoniae	1502	1502	1	0	100	14316	HQ416416.1
Escherichia coli strain N10-0505 plasmid pNDM10505, complete sequence	Escherichia coli	1502	1502	1	0	100	166744	JF503991.1
Escherichia coli plasmid pNDM-1_Dok01 DNA, complete sequence, strain: NDM-1 Dok01	Escherichia coli	1502	1502	1	0	100	195560	AP012208.1
Escherichia coli strain 271 plasmid p271A, complete sequence	Escherichia coli	1502	1502	1	0	100	35947	JF785549.1
Acinetobacter baumannii strain 161/07 CepI (cepI) gene, complete cds; disrupted shikimate transporter gene, partial sequence; insertion sequence ISAba125 transposase gene, complete cds; metallo-beta-lactamase (blaNDM-1) gene, complete cds; TrpF-like (trpF) and GroS-like (groS) genes, complete sequence; GroL (groL) and InsE (insE) genes, complete cds; and insertion sequence ISAba125 transposase ge…	Acinetobacter baumannii	1502	1502	1	0	100	11282	HQ857107.1
Klebsiella pneumoniae blaNDM-1 gene for metallo-beta-lactamase, complete cds, strain: 419	Klebsiella pneumoniae	1502	1502	1	0	100	915	AB604954.1
Escherichia coli blaNDM-1 gene for metallo-beta-lactamase, complete cds, strain: NDM-1 Dok01	Escherichia coli	1502	1502	1	0	100	920	AB604953.1
Escherichia coli strain DVR22 insertion sequence ISAba125, complete sequence; transposase (tnp), beta-lactamase NDM-1 (blaNDM-1), glyoxalase family protein/bleomycin resistance protein, and phosphoribosylanthranilate isomerase (trpF) genes, complete cds; class C beta-lactamase DHA-1 (blaDHA-1) pseudogene, complete sequence; and LysR family blaDHA-1 regulator (ampR) gene, partial cds	Escherichia coli	1502	1502	1	0	100	4036	JF922606.1
Pseudomonas aeruginosa blaNDM-1 gene for metallo-beta-lactamase NDM-1, strain MMA83	Pseudomonas aeruginosa	1502	1502	1	0	100	1059	FR820590.1
Escherichia coli strain HK-01 plasmid pNDM-HK, complete sequence	Escherichia coli	1502	1502	1	0	100	88803	HQ451074.1
Stenotrophomonas maltophilia megaplasmid blaNDM-1 gene for metallo-beta-lactamase, complete cds	Stenotrophomonas maltophilia	1502	1502	1	0	100	813	AB614355.1
Klebsiella pneumoniae strain VF408/10 plasmid metallo-beta-lactamase gene, complete cds	Klebsiella pneumoniae	1502	1502	1	0	100	813	HQ738352.1
Enterococcus faecium strain ZW031-2 New Delhi metallo-beta-lactamase-1 (blaNDM-1) gene, complete cds	Enterococcus faecium	1502	1502	1	0	100	918	HQ256747.1
Escherichia coli strain 271 insertion sequence ISSen4 transposase gene, complete cds, and unknown gene; metallo-beta-lactamase gene, complete cds; and insertion sequence ISEc33 TnpA gene, complete cds	Escherichia coli	1502	1502	1	0	100	4300	HQ162469.1
Klebsiella pneumoniae plasmid pKpANDM-1 sequence carrying new metallo-beta-lactamase gene blaNDM-1, isolate KP-05-506	Klebsiella pneumoniae	1502	1502	1	0	100	4318	FN396876.1
Acinetobacter baumannii strain D442 New Delhi metallo-beta-lactamase-1 (NDM-1) gene, complete cds	Acinetobacter baumannii	1498	1498	0.99	0	100	813	JF838352.1
Klebsiella pneumoniae MyNCGM036 plasmid pMyNCGM036, complete sequence	Klebsiella pneumoniae	1496	1496	1	0	99.88	46161	LC536680.1
Salmonella enterica plasmid p0085-NDM, complete sequence	Salmonella enterica	1496	1496	1	0	99.88	239910	MN577015.1
Escherichia coli plasmid Carbapenemase(NDM-4)_IncFIB, complete sequence	Escherichia coli	1496	1496	1	0	99.88	150273	CP050167.1
Klebsiella pneumoniae C105 plasmid pC105-NDM1-IncHI3, complete sequence	Klebsiella pneumoniae	1496	1496	1	0	99.88	300876	MN240794.1
Klebsiella pneumoniae strain QD23 chromosome, complete genome	Klebsiella pneumoniae	1496	2993	1	0	99.88	5803733	CP042858.1
Klebsiella pneumoniae strain KP-13-14 plasmid pKP-13-14-NDM-9, complete sequence	Klebsiella pneumoniae	1496	1496	1	0	99.88	358655	MN175386.1
Escherichia coli strain SD-6 plasmid pNDM-T6, complete sequence	Escherichia coli	1496	1496	1	0	99.88	115219	MN335921.1
Escherichia coli strain SD-3 plasmid pNDM-T3, partial sequence	Escherichia coli	1496	1496	1	0	99.88	31034	MN335920.1
Escherichia coli strain SD-2 plasmid pNDM-T2, complete sequence	Escherichia coli	1496	1496	1	0	99.88	106300	MN335919.1
Klebsiella aerogenes strain HNHF1 plasmid pHNHF1_NDM-9, complete sequence	Klebsiella aerogenes	1496	1496	1	0	99.88	234522	CP047668.1
Klebsiella pneumoniae MH16-335M plasmid pMH16-335M_1 DNA, complete genome	Klebsiella pneumoniae	1496	1496	1	0	99.88	105592	AP018584.2
Klebsiella pneumoniae blaNDM gene for subclass B1 metallo-beta-lactamase NDM-29, complete CDS	Klebsiella pneumoniae	1496	1496	1	0	99.88	1013	NG_067145.1
Acinetobacter sp. strain MR41 A subclass B1 metallo-beta-lactamase NDM-1 (blaNDM) gene, blaNDM-1 allele, complete cds	Acinetobacter sp.	1496	1496	1	0	99.88	813	MN422296.1
Klebsiella pneumoniae isolate 1970_kpn subclass B1 metallo-beta-lactamase NDM-29 (blaNDM) gene, blaNDM-29 allele bleomycin resistance protein (bleMBL), phosphoribosylanthranilate isomerase (trpF), oxidoreductase domain protein (dsbC), and periplasmic divalent cation tolerance protein (cutA1) genes, complete cds	Klebsiella pneumoniae	1496	1496	1	0	99.88	3491	MN624980.1
Klebsiella pneumoniae 18AR0740 blaNDM gene for subclass B1 metallo-beta-lactamase NDM-25, complete CDS	Klebsiella pneumoniae	1496	1496	1	0	99.88	813	NG_066711.1
Acinetobacter indicus strain HY20 chromosome, complete genome	Acinetobacter indicus	1496	1496	1	0	99.88	3094416	CP044018.1
Klebsiella pneumoniae strain 18AR0740 subclass B1 metallo-beta-lactamase NDM-25 (blaNDM) gene, blaNDM-25 allele, complete cds	Klebsiella pneumoniae	1496	1496	1	0	99.88	813	MH986670.1
Klebsiella pneumoniae strain 18-2374 plasmid pSECR18-2374C, complete sequence	Klebsiella pneumoniae	1496	1496	1	0	99.88	86019	CP041930.1
Klebsiella pneumoniae strain PIMB15ND2KP27 plasmid pKP27-NDM4, complete sequence	Klebsiella pneumoniae	1496	1496	1	0	99.88	121851	CP041642.1
Klebsiella pneumoniae strain 2e plasmid unnamed3, complete sequence	Klebsiella pneumoniae	1496	1496	1	0	99.88	59952	CP040178.1
Klebsiella pneumoniae strain 2e plasmid unnamed1, complete sequence	Klebsiella pneumoniae	1496	1496	1	0	99.88	247125	CP040176.1
Klebsiella pneumoniae ASKPNKP22 blaNDM gene for subclass B1 metallo-beta-lactamase NDM-28, complete CDS	Klebsiella pneumoniae	1496	1496	1	0	99.88	813	NG_064729.1
Enterobacter cloacae strain ABC302 plasmid pABC302-NDM-4, complete sequence	Enterobacter cloacae	1496	1496	1	0	99.88	49402	MK372388.1
Klebsiella pneumoniae strain AS-KP93 plasmid pKP-93, partial sequence	Klebsiella pneumoniae	1496	1496	1	0	99.88	1751	MH991819.1
Escherichia coli strain THSJ02 plasmid pHNTH02-1, complete sequence	Escherichia coli	1496	1496	1	0	99.88	118337	MG196294.1
Escherichia coli strain 2248 plasmid pNDM-2248, complete sequence	Escherichia coli	1496	1496	1	0	99.88	182653	MH844629.1
Escherichia coli strain WCHEC000837 plasmid pNDM4_000837, complete sequence	Escherichia coli	1496	1496	1	0	99.88	45484	CP032878.1
Klebsiella pneumoniae strain ASKPNKP22 subclass B1 metallo-beta-lactamase NDM-28 (blaNDM) gene, blaNDM-28 allele, complete cds	Klebsiella pneumoniae	1496	1496	1	0	99.88	813	MK425035.1
Escherichia coli strain ASKPNEC17 subclass B1 metallo-beta-lactamase NDM-11 (blaNDM) gene, blaNDM-11 allele, complete cds	Escherichia coli	1496	1496	1	0	99.88	813	MK348670.1
Escherichia coli strain ASKPNEC22 subclass B1 metallo-beta-lactamase NDM-3 (blaNDM) gene, blaNDM-3 allele, complete cds	Escherichia coli	1496	1496	1	0	99.88	813	MK348669.1
Escherichia coli strain ASKPNEC7 subclass B1 metallo-beta-lactamase NDM-3 (blaNDM) gene, blaNDM-3 allele, complete cds	Escherichia coli	1496	1496	1	0	99.88	813	MK348668.1
Escherichia coli strain WCHEC96200 plasmid pNDM4_WCHEC96200, complete sequence	Escherichia coli	1496	1496	1	0	99.88	45476	CP022226.2
Klebsiella pneumoniae strain ASKNPKP12 New Delhi metallo-beta-lactamase NDM-1 (blaNDM) gene, blaNDM-1 allele, complete cds	Klebsiella pneumoniae	1496	1496	1	0	99.88	813	MG773526.1
Enterobacter cloacae 1700882 blaNDM gene for subclass B1 metallo-beta-lactamase NDM-22, complete CDS	Enterobacter cloacae	1496	1496	1	0	99.88	813	NG_057612.1
Providencia stuartii 1670925 blaNDM gene for subclass B1 metallo-beta-lactamase NDM-24, complete CDS	Providencia stuartii	1496	1496	1	0	99.88	813	NG_060571.1
Klebsiella pneumoniae 1631112 blaNDM gene for subclass B1 metallo-beta-lactamase NDM-23, complete CDS	Klebsiella pneumoniae	1496	1496	1	0	99.88	813	NG_060570.1
Klebsiella pneumoniae subsp. pneumoniae strain SCKP040074 plasmid pNDM6_040074, complete sequence	Klebsiella pneumoniae subsp. pneumoniae	1496	1496	1	0	99.88	52989	CP029386.1
Pseudomonas aeruginosa strain CDBT KS NP007 carbapenemase (blaNDM) gene, complete cds	Pseudomonas aeruginosa	1496	1496	1	0	99.88	813	MF379688.1
Pseudomonas aeruginosa strain CDBT KS NP001 carbapenemase (blaNDM) gene, complete cds	Pseudomonas aeruginosa	1496	1496	1	0	99.88	813	MF379682.1
Enterobacter cloacae strain 1700882 subclass B1 metallo-beta-lactamase NDM-22 (blaNDM) gene, blaNDM-22 allele, complete cds	Enterobacter cloacae	1496	1496	1	0	99.88	813	MH243357.1
Escherichia coli plasmid pEsco-4382cz, complete sequence	Escherichia coli	1496	1496	1	0	99.88	53683	MG833405.1
Kluyvera intermedia plasmid pEnin-51781cz, complete sequence	Kluyvera intermedia	1496	1496	1	0	99.88	53683	MG833404.1
Escherichia coli strain 92944 plasmid p92944-NDM, complete sequence	Escherichia coli	1496	1496	1	0	99.88	118644	MG838206.1
Escherichia coli metallo-beta-lactamase NDM-4 (blaNDM-4) gene, complete cds	Escherichia coli	1496	1496	1	0	99.88	813	MF464370.1
Escherichia coli strain WCHEC4533 plasmid pNDM4_000533, complete sequence	Escherichia coli	1496	1496	1	0	99.88	42856	CP028588.1
Enterobacter cloacae strain Encl-922cz plasmid pEncl-922cz, complete sequence	Enterobacter cloacae	1496	1496	1	0	99.88	53683	MG252892.1
Stenotrophomonas maltophilia strain S431 metallo-beta-lactamase NDM-1 (blaNDM-1) gene, partial cds	Stenotrophomonas maltophilia	1496	1496	0.99	0	100	810	MF589973.1
Klebsiella pneumoniae strain 002SK2 plasmid p002SK2_B, complete sequence	Klebsiella pneumoniae	1496	1496	1	0	99.88	77809	CP025517.1
Escherichia coli strain SDX5C138 plasmid pHNSD138-1, complete sequence	Escherichia coli	1496	1496	1	0	99.88	103506	MG271839.1
Klebsiella pneumoniae strain 12904 metallo-beta-lactamase NDM (blaNDM) gene, complete cds	Klebsiella pneumoniae	1496	1496	1	0	99.88	814	KY074638.1
Escherichia coli strain WCHEC1837 metallo-beta-lactamase NDM-4 (blaNDM-4) gene, complete cds	Escherichia coli	1496	1496	1	0	99.88	974	KY463453.1
Escherichia coli strain AR_0137 plasmid tig00001145_pilon, complete sequence	Escherichia coli	1496	1496	1	0	99.88	101165	CP021881.1
Escherichia coli plasmid pM216_X3 DNA, complete genome, isolate: M216	Escherichia coli	1496	1496	1	0	99.88	46161	AP018146.1
Escherichia coli plasmid pM213_X3 DNA, complete genome, isolate: M213	Escherichia coli	1496	1496	1	0	99.88	43534	AP018142.1
Escherichia coli plasmid pM109_FII DNA, complete genome, isolate: M109	Escherichia coli	1496	1496	1	0	99.88	90294	AP018139.1
Escherichia coli strain 5CRE51 plasmid p5CRE51-NDM-9 sequence	Escherichia coli	1496	1496	1	0	99.88	154099	CP021177.1
Klebsiella variicola strain GJ3 plasmid pKPGJ-3a, complete sequence	Klebsiella variicola	1496	1496	1	0	99.88	108857	CP017285.1
Klebsiella variicola strain GJ2 plasmid pKPGJ-2a, complete sequence	Klebsiella variicola	1496	1496	1	0	99.88	108965	CP017850.1
Klebsiella variicola strain GJ1 plasmid pKPGJ-1a, complete sequence	Klebsiella variicola	1496	1496	1	0	99.88	108867	CP017283.1
Escherichia coli strain Ecoli14-55 plasmid pEC55-NDM4, complete sequence	Escherichia coli	1496	1496	1	0	99.88	54035	KX470734.1
Cronobacter sakazakii strain WF-5-19C plasmid pWF-5-19C_NDM, partial sequence	Cronobacter sakazakii	1496	1496	1	0	99.88	14160	KX505143.1
Klebsiella pneumoniae subsp. pneumoniae PPH1303 pNDM-pph1303 blaNDM gene for subclass B1 metallo-beta-lactamase NDM-9, complete CDS	Klebsiella pneumoniae subsp. pneumoniae	1496	1496	1	0	99.88	1013	NG_049341.1
Acinetobacter lwoffii JN49-1 pNDM-JN01 blaNDM gene for subclass B1 metallo-beta-lactamase NDM-14, complete CDS	Acinetobacter lwoffii	1496	1496	1	0	99.88	1013	NG_049331.1
Klebsiella pneumoniae 1121740 blaNDM gene for subclass B1 metallo-beta-lactamase NDM-16a, complete CDS	Klebsiella pneumoniae	1496	1496	1	0	99.88	813	NG_049333.1
Escherichia coli KnPEc14 blaNDM gene for subclass B1 metallo-beta-lactamase NDM-11, complete CDS	Escherichia coli	1496	1496	1	0	99.88	813	NG_049328.1
Escherichia coli QECAU3 pHS-NDM-3 blaNDM gene for subclass B1 metallo-beta-lactamase NDM-3, complete CDS	Escherichia coli	1496	1496	1	0	99.88	813	NG_049335.1
Escherichia coli I5 blaNDM gene for subclass B1 metallo-beta-lactamase NDM-4, complete CDS	Escherichia coli	1496	1496	1	0	99.88	813	NG_049336.1
Escherichia coli 1100101 unnamed blaNDM gene for subclass B1 metallo-beta-lactamase NDM-6, complete CDS	Escherichia coli	1496	1496	1	0	99.88	813	NG_049338.1
Acinetobacter baumannii MK blaNDM gene for subclass B1 metallo-beta-lactamase NDM-2, complete CDS	Acinetobacter baumannii	1496	1496	1	0	99.88	813	NG_049334.1
Salmonella enterica strain C629 plasmid pC629, complete sequence	Salmonella enterica	1496	1496	1	0	99.88	210106	CP015725.1
Escherichia coli strain EC2 plasmid pEC2-NDM-3, complete sequence	Escherichia coli	1496	1496	1	0	99.88	160989	KC999035.4
Escherichia coli strain ARL10/167 isolate EC4 plasmid pEC4-NDM-6, complete sequence	Escherichia coli	1496	1496	1	0	99.88	110786	KC887916.2
Klebsiella pneumoniae strain 1121740 class B beta-lactamase (blaNDM-16) gene, complete cds	Klebsiella pneumoniae	1496	1496	1	0	99.88	813	KP862821.1
Pseudomonas sp. NF91 NDM-4 (blaNDM-4) gene, complete cds	Pseudomonas sp. NF91	1496	1496	1	0	99.88	813	KP772212.1
Escherichia coli strain CR53 plasmid pCR53-EC-NDM-4, partial sequence	Escherichia coli	1496	1496	1	0	99.88	10299	KP826711.1
Escherichia coli strain CR15 plasmid pCR15-EC-NDM-4, partial sequence	Escherichia coli	1496	1496	1	0	99.88	3205	KP826709.1
Escherichia coli strain WA1 plasmid pWA1-EC-NDM-4, partial sequence	Escherichia coli	1496	1496	1	0	99.88	5636	KP826707.1
Klebsiella pneumoniae plasmid pJEG027, complete sequence	Klebsiella pneumoniae	1496	1496	1	0	99.88	46253	KM400601.1
Klebsiella pneumoniae SNO16 blaNDM gene for subclass B1 metallo-beta-lactamase NDM-44, complete CDS	Klebsiella pneumoniae	1496	1496	1	0	99.88	813	NG_088409.1
Acinetobacter lwoffii strain JN49-1 plasmid pNDM-JN01, complete sequence	Acinetobacter lwoffii	1496	1496	1	0	99.88	41084	KM210086.1
Escherichia coli strain KnPEc14 metallo-beta-lactamase NDM-11 (blaNDM-11) gene, complete cds	Escherichia coli	1496	1496	1	0	99.88	813	KP265939.1
Escherichia coli strain Res2013-GD07 New Delhi metallo-beta-lactamase NDM-4 (blaNDM-4) gene, complete cds	Escherichia coli	1496	1496	1	0	99.88	848	KM111592.1
Enterobacter sp. Res2011-42 New Delhi metallo-beta-lactamase NDM-1 (blaNDM-1) gene, complete cds	Enterobacter sp. Res2011-42	1496	1496	1	0	99.88	864	KM111577.1
Escherichia coli strain HH194M plasmid pHH194M-228K, complete sequence	Escherichia coli	1496	1496	1	0	99.88	228609	CP101516.1
Klebsiella pneumoniae strain SNO16 subclass B1 metallo-beta-lactamase NDM-44 (blaNDM) gene, blaNDM-44 allele, complete cds	Klebsiella pneumoniae	1496	1496	1	0	99.88	813	OP288001.1
Acinetobacter baumannii strain OC059 chromosome, complete genome	Acinetobacter baumannii	1496	1496	1	0	99.88	3860314	CP087312.1
Citrobacter werkmanii strain KDCA201761 plasmid pKDCA201761-NDM31, complete sequence	Citrobacter werkmanii	1496	1496	1	0	99.88	20944	OM062612.1
Acinetobacter baumannii IPK-9 blaNDM gene for subclass B1 metallo-beta-lactamase NDM-42, complete CDS	Acinetobacter baumannii	1496	1496	1	0	99.88	933	NG_080783.1
Klebsiella pneumoniae isolate 437 genome assembly, plasmid: P1	Klebsiella pneumoniae	1496	1496	1	0	99.88	87254	OW849413.1
Escherichia coli strain dm732 plasmid p_dm732_NDM4, complete sequence	Escherichia coli	1496	1496	1	0	99.88	79237	CP095684.1
Escherichia coli strain dm778c plasmid p_dm778c_NDM4, complete sequence	Escherichia coli	1496	1496	1	0	99.88	79189	CP095651.1
Acinetobacter baumannii strain IPK-9 subclass B1 metallo-beta-lactamase NDM-42 (blaNDM) gene, blaNDM-42 allele, complete cds	Acinetobacter baumannii	1496	1496	1	0	99.88	1035	ON205946.1
Acinetobacter indicus strain BDT2076 chromosome, complete genome	Acinetobacter indicus	1496	1496	1	0	99.88	3105888	CP094254.1
Klebsiella pneumoniae strain 135005MKLEBPICU21 plasmid subclass B1 metallo-beta-lactamase NDM-1 (blaNDM) gene, blaNDM-1 allele, partial cds	Klebsiella pneumoniae	1496	1496	0.99	0	100	810	OM276848.1
Escherichia coli strain EC11 plasmid pEC11-NDM-1, complete sequence	Escherichia coli	1496	1496	1	0	99.88	49849	CP060941.1
Salmonella enterica subsp. enterica serovar Enteritidis strain S30 subclass B1 metallo-beta-lactamase NDM-1 (blaNDM) gene, blaNDM-1 allele, partial cds	Salmonella enterica subsp. enterica serovar Enteritidis	1496	1496	0.99	0	100	810	MW075220.1
Klebsiella pneumoniae subsp. pneumoniae strain PPH1303 plasmid pNDM-pph1303 insertion sequence truncated ISAba125, complete sequence; and New Delhi metallo-beta-lactamase (blaNDM-9), bleomycin resistance protein (bleMBL), phosphoribosylanthranilate isomerase (trpF), oxidoreductase domain protein DsbC superfamily (dsbC), CutA1 divalent ion tolerance protein (cutA1), heat chaperonin protein GroES (…	Klebsiella pneumoniae subsp. pneumoniae	1496	1496	1	0	99.88	9046	KC999080.2
Salmonella enterica subsp. enterica serovar Indiana strain YZ21MCS4 chromosome, complete genome	Salmonella enterica subsp. enterica serovar Indiana	1496	1496	1	0	99.88	4740896	CP089313.1
Klebsiella oxytoca strain KDCA201731 plasmid unnamed, complete sequence	Klebsiella oxytoca	1496	1496	1	0	99.88	34027	CP089292.1
Klebsiella pneumoniae strain 5208.51 plasmid p2-5208.51-NDM1, complete sequence	Klebsiella pneumoniae	1496	1496	1	0	99.88	137856	CP083034.1
Escherichia coli strain Z30 plasmid pZ30-NDM-29, complete sequence	Escherichia coli	1496	1496	1	0	99.88	60935	CP066846.1
Acinetobacter baumannii 07C18CPO001 blaNDM gene for subclass B1 metallo-beta-lactamase NDM-40, complete CDS	Acinetobacter baumannii	1496	1496	1	0	99.88	813	NG_076843.1
Escherichia coli plasmid pEC77-NDM DNA, partial sequence, strain: NCGM 77	Escherichia coli	1496	1496	1	0	99.88	9047	AB898038.1
Acinetobacter baumannii strain 07C18CPO001 subclass B1 metallo-beta-lactamase NDM-40 (blaNDM) gene, blaNDM-40 allele, complete cds	Acinetobacter baumannii	1496	1496	1	0	99.88	813	MZ748326.1
Providencia rettgeri 2251506 blaNDM gene for subclass B1 metallo-beta-lactamase NDM-38, complete CDS	Providencia rettgeri	1496	1496	1	0	99.88	813	NG_076664.1
Klebsiella pneumoniae strain K191773 plasmid pNDM4-191773, complete sequence	Klebsiella pneumoniae	1496	1496	1	0	99.88	85191	CP080366.1
Acinetobacter johnsonii strain MR1 plasmid pMRB, complete sequence	Acinetobacter johnsonii	1496	1496	1	0	99.88	41087	CP079750.1
Acinetobacter lwoffii strain AL_065 plasmid pAL_065-2, complete sequence	Acinetobacter lwoffii	1496	1496	1	0	99.88	284005	CP078046.1
Escherichia coli plasmid pL889_NDM9, complete sequence	Escherichia coli	1496	1496	1	0	99.88	114985	MZ062604.1
Providencia rettgeri strain 2251506 subclass B1 metallo-beta-lactamase NDM-38 (blaNDM) gene, blaNDM-38 allele, complete cds	Providencia rettgeri	1496	1496	1	0	99.88	813	MZ359766.1
Klebsiella aerogenes NUITM-VK5 plasmid pNUITM-VK5_mdr DNA, complete sequence	Klebsiella aerogenes	1496	1496	1	0	99.88	240546	LC633285.1
Acinetobacter junii strain YR7 plasmid pNDM-YR7, complete sequence	Acinetobacter junii	1496	1496	1	0	99.88	45911	CP059559.1
Klebsiella pneumoniae strain 795 metallobetalactamase NDM-1 (NDM-1) gene, complete cds	Klebsiella pneumoniae	1496	1496	1	0	99.88	878	KC310725.1
Klebsiella pneumoniae strain 1970_kpn plasmid phvKpST147_NDM-29, complete sequence	Klebsiella pneumoniae	1496	1496	1	0	99.88	311937	CP066856.1
Citrobacter freundii strain C46 plasmid pC46-NDM11, complete sequence	Citrobacter freundii	1496	1496	1	0	99.88	54035	MW269623.1
Acinetobacter baumannii strain AbBAS-1 chromosome	Acinetobacter baumannii	1496	2993	1	0	99.88	4007838	CP065392.1
Citrobacter werkmanii KDCA201761 blaNDM gene for subclass B1 metallo-beta-lactamase NDM-31, complete CDS	Citrobacter werkmanii	1496	1496	1	0	99.88	813	NG_071207.1
Klebsiella oxytoca KDCA201731 blaNDM gene for subclass B1 metallo-beta-lactamase NDM-30, complete CDS	Klebsiella oxytoca	1496	1496	1	0	99.88	813	NG_071206.1
Escherichia coli strain QECAU3 plasmid pHS-NDM-3 NDM-3 metallo-beta-lactamase (NDM-3) gene, complete cds	Escherichia coli	1496	1496	1	0	99.88	813	JQ734687.1
Escherichia coli strain I5 metallo-beta-lactamase NDM-4 (bla(NDM-4)) gene, complete cds	Escherichia coli	1496	1496	1	0	99.88	813	JQ348841.1
Acinetobacter baumannii strain ML hypothetical protein gene, complete cds; delta RHS-family protein-like gene, partial sequence; TnpA ISAba125 (tnpAISAba125), NDM-2 (blaNDM-2), and BleMBL (bleMBL) genes, complete cds; delta-phosphoribosylanthranilate isomerase-like (delta-iso) gene, complete sequence; TAT (tat), DVT (dvt), GroES (groES), GroEL (groEL), and TnpA ISCR21 (tnpAISCR21) genes, complete…	Acinetobacter baumannii	1496	1496	1	0	99.88	17102	JN872328.1
Escherichia coli strain 1100101 plasmid NDM carbapenemase (blaNDM-6) gene, complete cds	Escherichia coli	1496	1496	1	0	99.88	813	JN967644.1
Acinetobacter baumannii strain AG132 phosphorybosil anthranilate isomerase (trpF), bleomycin resistance protein (BRP), and metallo-beta-lactamase NDM-2 (blaNDM-2) genes, complete cds; and insertion sequence ISAba125, complete sequence	Acinetobacter baumannii	1496	1496	1	0	99.88	3684	JN112341.1
Escherichia coli isolate pMOL412_FII genome assembly, plasmid: 1	Escherichia coli	1496	1496	1	0	99.88	53044	LR812026.1
Acinetobacter baumannii strain AB-I1 insertion sequence ISAba125 transposase gene, partial cds; New Delhi metallo-beta-lactamase (blaNDM-2) and hypothetical protein genes, complete cds; and phosphoribosylanthranilate isomerase (trpF) gene, partial cds	Acinetobacter baumannii	1496	1496	1	0	99.88	2733	JF821215.1
Acinetobacter baumannii strain MK NDM-2 metallo-beta-lactamase gene, complete cds	Acinetobacter baumannii	1496	1496	1	0	99.88	813	JF703135.1
Acinetobacter junii strain 1454 New Delhi metallo-beta-lactamase-1 gene, complete cds	Acinetobacter junii	1496	1496	1	0	99.88	813	HQ603057.1
Acinetobacter nosocomialis strain IEC38057 plasmid pIEC38057, complete sequence	Acinetobacter nosocomialis	1495	1495	1	0	99.88	41085	MK053934.1
Klebsiella pneumoniae strain A1706 plasmid pA1706-NDM, complete sequence	Klebsiella pneumoniae	1495	1495	1	0	99.88	110946	MH917279.1
Klebsiella pneumoniae KP33 plasmid pKP3301 DNA, complete genome	Klebsiella pneumoniae	1495	1495	1	0	99.88	296750	AP018748.1
Enterobacter hormaechei strain dmeb_c801b plasmid p_dmeb_c801b_NDM1, complete sequence	Enterobacter hormaechei	1493	1493	1	0	99.75	182213	CP095674.1
Klebsiella pneumoniae AYA.1 NDM-1 gene for Metallo-beta-lactamase, partial sequence	Klebsiella pneumoniae	1493	1493	0.99	0	100	864	LC570761.1
Escherichia coli F070 plasmid pF070-NDM5 DNA, complete genome	Escherichia coli	1491	1491	1	0	99.75	93649	AP023238.1
Escherichia coli YJ6 plasmid pYJ6-NDM5 DNA, complete genome	Escherichia coli	1491	1491	1	0	99.75	94613	AP023236.1
Escherichia coli YJ1 plasmid pYJ1-NDM5 DNA, complete genome	Escherichia coli	1491	1491	1	0	99.75	108281	AP023225.1
Escherichia coli TUM18781 plasmid pMTY18781-5 DNA, complete sequence	Escherichia coli	1491	1491	1	0	99.75	46161	AP023210.1
Escherichia coli TUM18780 plasmid pMTY18780-5_IncX3 DNA, complete sequence	Escherichia coli	1491	1491	1	0	99.75	46160	AP023202.1
Escherichia coli TUM18530 plasmid pMTY18530-4_lncX3 DNA, complete sequence	Escherichia coli	1491	1491	1	0	99.75	47226	AP023194.1
Escherichia coli plasmid pNDM-5-1001	Escherichia coli	1491	1491	1	0	99.75	90378	MH985167.1
Escherichia coli Ec-MW07 plasmid pEc-MW07_NDM DNA, complete sequence	Escherichia coli	1491	1491	1	0	99.75	46161	LC545851.1
Escherichia coli O89:H9	Escherichia coli O89:H9	1491	1491	1	0	99.75	45593	MT264996.1
Escherichia coli strain SFE8 plasmid pSCZP2, complete sequence	Escherichia coli	1491	1491	1	0	99.75	46160	CP051221.1
Variovorax sp. IS6 family transposase IS26, metallo-beta-lactamase NDM (blaNDM), and bleomycin resistance protein (ble) genes, complete cds	Variovorax sp.	1491	1491	1	0	99.75	2765	MT318154.1
Escherichia coli strain 100 plasmid p100_NDM5_IncN, complete sequence	Escherichia coli	1491	1491	1	0	99.75	141007	MT199177.1
Escherichia coli strain SCNJ06 plasmid pNDM5_SCNJ06, complete sequence	Escherichia coli	1491	1491	1	0	99.75	46161	MN865121.1
Escherichia coli strain 52148 plasmid p52148_NDM_5, complete sequence	Escherichia coli	1491	1491	1	0	99.75	121872	CP050384.1
Klebsiella pneumoniae strain 47733 plasmid p47733_NDM_5, complete sequence	Klebsiella pneumoniae	1491	1491	1	0	99.75	103085	CP050367.1
Escherichia coli strain TD-33 plasmid pNDM-TD33, complete sequence	Escherichia coli	1491	1491	1	0	99.75	141890	MN915013.1
Escherichia coli strain GD-33 plasmid pNDM33-1, complete sequence	Escherichia coli	1491	1491	1	0	99.75	266777	MN915011.1
Escherichia coli strain TJ-33 plasmid pNDM-TJ33, complete sequence	Escherichia coli	1491	1491	1	0	99.75	366267	MN915010.1
Escherichia coli plasmid pCNUH-14, complete sequence	Escherichia coli	1491	1491	1	0	99.75	46161	MK986791.1
Klebsiella pneumoniae strain KP-13-8 plasmid pKP-13-8-NDM-5, complete sequence	Klebsiella pneumoniae	1491	1491	1	0	99.75	46161	MN175389.1
Escherichia coli strain E648 plasmid pE648NDM-5, complete sequence	Escherichia coli	1491	1491	1	0	99.75	47827	MN200942.1
Escherichia coli strain SDCRK18-7 plasmid pNDM-SDCRK18-7, complete sequence	Escherichia coli	1491	2982	1	0	99.75	89325	MN641485.1
Escherichia coli strain SCCRK18-72 plasmid pNDM-SCCRK18-72, complete sequence	Escherichia coli	1491	1491	1	0	99.75	46161	MN565271.1
Escherichia coli plasmid Carbapenemase(NDM-5)_IncX3, complete sequence	Escherichia coli	1491	1491	1	0	99.75	46161	CP050157.1
Escherichia coli strain 100 plasmid p100_NDM5, complete sequence	Escherichia coli	1491	1491	1	0	99.75	99568	MN007143.1
Escherichia coli strain 91 plasmid p91_NDM5, complete sequence	Escherichia coli	1491	1491	1	0	99.75	125861	MN007141.1
Escherichia coli strain caec18 plasmid subclass B1 metallo-beta-lactamase NDM-5 (blaNDM) gene, blaNDM-5 allele, partial cds	Escherichia coli	1491	1491	1	0	99.75	813	MT050525.1
Escherichia coli strain CM IVRI KOL-1 plasmid p1ESCUMpO83_CORR	Escherichia coli	1491	1491	1	0	99.75	146286	CP033159.1
Escherichia coli strain IVRI Kol CP4 plasmid p1ESCUMpO83_CORR	Escherichia coli	1491	1491	1	0	99.75	92840	CP034254.1
Escherichia coli strain pV11-19-E11-025-038 plasmid pK19CRE38, complete sequence	Escherichia coli	1491	1491	1	0	99.75	46161	CP049051.1
Escherichia coli strain 4M9F plasmid p4M9F, complete sequence	Escherichia coli	1491	4474	1	0	99.75	288222	MN256759.1
Escherichia coli strain 4M8F plasmid p4M8F, complete sequence	Escherichia coli	1491	1491	1	0	99.75	411833	MN256758.1
Escherichia coli strain 4M18F plasmid p4M18F, complete sequence	Escherichia coli	1491	2982	1	0	99.75	423503	MN256757.1
Escherichia coli strain GZ7DS11 plasmid pHN7DS11,complete sequence	Escherichia coli	1491	1491	1	0	99.75	115619	MN276083.1
Citrobacter freundii strain GZ7DS4 plasmid pHN7DS4,complete sequence	Citrobacter freundii	1491	1491	1	0	99.75	45907	MN276082.1
Escherichia coli strain GZ7DH7 plasmid pHN7DH7,complete sequence	Escherichia coli	1491	1491	1	0	99.75	46161	MN276081.1
Escherichia coli strain GZ7DH6 plasmid pHN7DH6,complete sequence	Escherichia coli	1491	1491	1	0	99.75	46161	MN276080.1
Escherichia coli strain GZ7CS2 plasmid pHN7CS2,complete sequence	Escherichia coli	1491	1491	1	0	99.75	46161	MN276079.1
Enterobacter cloacae strain GZ6DS3 plasmid pHN6DS3,complete sequence	Enterobacter cloacae	1491	1491	1	0	99.75	46161	MN276078.1
Enterobacter cloacae C158 plasmid pC158-NDM7-IncX3, complete sequence	Enterobacter cloacae	1491	1491	1	0	99.75	45187	MN175471.1
Escherichia coli strain 16DU02 plasmid pP16NDM-502, complete sequence	Escherichia coli	1491	1491	1	0	99.75	46161	MN701974.1
Escherichia coli strain 38 plasmid p38_A-OXA140, complete sequence	Escherichia coli	1491	1491	1	0	99.75	86996	CP048377.1
Escherichia coli strain 164 plasmid pC-F-164_A-OXA140, complete sequence	Escherichia coli	1491	1491	1	0	99.75	132482	CP048368.1
Escherichia coli strain 163 plasmid pC-F-163_C, complete sequence	Escherichia coli	1491	1491	1	0	99.75	10494	CP048374.1
Escherichia coli strain GD1-21 plasmid pNDM-T21 genomic sequence	Escherichia coli	1491	1491	1	0	99.75	9752	MN307121.1
Escherichia coli strain GD1-16 plasmid pNDM-T16, complete sequence	Escherichia coli	1491	1491	1	0	99.75	46161	MN335922.1
Escherichia coli strain GZEC065 plasmid pNDM5-GZEC065, complete sequence	Escherichia coli	1491	1491	1	0	99.75	46161	CP048028.1
Klebsiella pneumoniae strain MRK9 plasmid unnamed4	Klebsiella pneumoniae	1491	1491	1	0	99.75	84647	CP043863.1
Escherichia coli strain 16DF03 plasmid pP16NDM-503, complete sequence	Escherichia coli	1491	1491	1	0	99.75	46161	MN701975.1
Citrobacter freundii MH16-522D plasmid pMH16-522D_1 DNA, complete genome	Citrobacter freundii	1491	1491	1	0	99.75	52715	AP018571.2
Escherichia coli strain 5M plasmid pISV_IncFII_NDM-5, complete sequence	Escherichia coli	1491	1491	1	0	99.75	153866	MN218686.1
Escherichia coli strain 5P plasmid pVSI_NDM_5, complete sequence	Escherichia coli	1491	1491	1	0	99.75	130562	MN197360.1
Escherichia coli SU1901 plasmid pSU1901-1 blaNDM-5, bleMBL genes for beta-lactamase NDM-5, bleomycin resistance protein, complete cds with insertion sequence:IS26	Escherichia coli	1491	1491	1	0	99.75	2502	LC512852.1
Escherichia coli strain ECO2947 plasmid p2947-NDM5, complete sequence	Escherichia coli	1491	1491	1	0	99.75	66053	CP046261.1
Escherichia coli strain EC2 plasmid pEC2_2, complete sequence	Escherichia coli	1491	1491	1	0	99.75	83648	CP041957.1
Klebsiella pneumoniae strain KP2 plasmid pKP2_2, complete sequence	Klebsiella pneumoniae	1491	1491	1	0	99.75	75307	CP041948.1
Klebsiella pneumoniae plasmid unnamed, complete sequence	Klebsiella pneumoniae	1491	1491	1	0	99.75	46136	MN073498.1
Escherichia coli plasmid pCNUH-11, complete sequence	Escherichia coli	1491	1491	1	0	99.75	46161	MN017707.1
Escherichia coli plasmid pJN11NDM5, complete sequence	Escherichia coli	1491	1491	1	0	99.75	46161	MN092230.1
Pseudomonas sp. strain SKJ15 subclass B1 metallo-beta-lactamase NDM-5 (blaNDM) gene, blaNDM-5 allele, complete cds	Pseudomonas sp.	1491	1491	1	0	99.75	946	MN331784.1
Pseudomonas sp. strain SKJ14 subclass B1 metallo-beta-lactamase NDM-5 (blaNDM) gene, blaNDM-5 allele, complete cds	Pseudomonas sp.	1491	1491	1	0	99.75	965	MN331783.1
Acinetobacter baumannii strain SKJ12 subclass B1 metallo-beta-lactamase NDM-5 (blaNDM) gene, blaNDM-5 allele, complete cds	Acinetobacter baumannii	1491	1491	1	0	99.75	964	MN331781.1
Acinetobacter baumannii strain SKJ9 subclass B1 metallo-beta-lactamase NDM-5 (blaNDM) gene, blaNDM-5 allele, complete cds	Acinetobacter baumannii	1491	1491	1	0	99.75	949	MN331780.1
Pseudomonas sp. strain SKJ4 subclass B1 metallo-beta-lactamase NDM-5 (blaNDM) gene, blaNDM-5 allele, complete cds	Pseudomonas sp.	1491	1491	1	0	99.75	899	MN331778.1
Klebsiella sp. strain SKJ2 subclass B1 metallo-beta-lactamase NDM-5 (blaNDM) gene, blaNDM-5 allele, complete cds	Klebsiella sp.	1491	1491	1	0	99.75	946	MN331777.1
Klebsiella pneumoniae subsp. pneumoniae strain SCNJ1 plasmid pNDM5-SCNJ1, complete sequence	Klebsiella pneumoniae subsp. pneumoniae	1491	1491	1	0	99.75	45255	MK715437.1
Klebsiella pneumoniae strain QDE2 plasmid pQDE2-A, complete sequence	Klebsiella pneumoniae	1491	1491	1	0	99.75	46162	MK773535.1
Escherichia coli strain 15978 plasmid pHN15978-1,complete sequence	Escherichia coli	1491	1491	1	0	99.75	128762	MK291500.1
Escherichia coli plasmid pHN4109c, complete sequence	Escherichia coli	1491	1491	1	0	99.75	49828	MK088485.1
Klebsiella pneumoniae JUNP 268 plasmid pJUNP268 DNA, complete genome	Klebsiella pneumoniae	1491	1491	1	0	99.75	99024	LC506720.1
Klebsiella pneumoniae JUNP 254 plasmid pJUNP254 DNA, complete genome	Klebsiella pneumoniae	1491	1491	1	0	99.75	87681	LC506719.1
Klebsiella pneumoniae JUNP 055 plasmid pJUNP055 DNA, complete genome	Klebsiella pneumoniae	1491	1491	1	0	99.75	99033	LC506718.1
Klebsiella pneumoniae JUNP 054 plasmid pJUNP054 DNA, complete genome	Klebsiella pneumoniae	1491	1491	1	0	99.75	99015	LC506717.1
Klebsiella pneumoniae JUNP 053 plasmid pJUNP53 DNA, complete genome	Klebsiella pneumoniae	1491	1491	1	0	99.75	88608	LC506716.1
Escherichia coli GSH8M-2 plasmid pGSH8M-2-4 DNA, complete genome	Escherichia coli	1491	1491	1	0	99.75	46158	AP019679.1
Klebsiella pneumoniae strain GDQ8D112M plasmid pGDQ8D112M-NDM, complete sequence	Klebsiella pneumoniae	1491	1491	1	0	99.75	46161	MK628734.1
Klebsiella pneumoniae strain RJY9645 plasmid pY9645-NDM5, complete sequence	Klebsiella pneumoniae	1491	1491	1	0	99.75	46161	MN064714.1
Escherichia coli strain ivkd66 plasmid pivkd66 tetracycline repressor protein TetR (tetR), TetB protein (tetB), and tetracycline resistance protein C (tetC) genes, complete cds; insertion sequence IS26, complete sequence; Sul1 protein (sul1), quaternary ammonium compound-resistance protein QacE (qacE), 2''-aminoglycoside nucleotidyltransferase (aadB), dihydrofolate reductase (dfrA12), and class 1…	Escherichia coli	1491	1491	1	0	99.75	11052	MN202188.1
Morganella morganii JUNP 225 DNA, genomic structure surrounding blaNDM-5 gene	Morganella morganii	1491	1491	1	0	99.75	10226	LC500837.1
Escherichia coli strain AR216.2b plasmid pMPNDM-5, complete sequence	Escherichia coli	1491	1491	1	0	99.75	99465	CP043944.1
Escherichia coli strain AR202.2 plasmid pMPNDM-5, complete sequence	Escherichia coli	1491	1491	1	0	99.75	99454	CP043948.1
Proteus mirabilis strain CRPM10 plasmid pNDM-5, complete sequence	Proteus mirabilis	1491	1491	1	0	99.75	46161	CP043333.1
Escherichia coli strain Ec-050 plasmid pEc-050-NDM-5, complete sequence	Escherichia coli	1491	1491	1	0	99.75	99461	CP043230.1
Escherichia coli ivkd16 plasmid ivrikol16 DNA, partial sequence	Escherichia coli	1491	1491	1	0	99.75	16813	LC492467.1
Escherichia coli ivkdr6 plasmid pivrikol-5 DNA, partial sequence	Escherichia coli	1491	1491	1	0	99.75	20064	LC492143.1
Escherichia coli strain GZ04-0086 plasmid pNDM5-GZ04_A, complete sequence	Escherichia coli	1491	1491	1	0	99.75	55253	CP042339.1
Escherichia coli strain GZ04-0086 plasmid pNDM5-GZ04_B, complete sequence	Escherichia coli	1491	1491	1	0	99.75	68545	CP042338.1
Klebsiella pneumoniae subsp. pneumoniae strain SCKP020046 plasmid pNDM5_020046, complete sequence	Klebsiella pneumoniae subsp. pneumoniae	1491	1491	1	0	99.75	159311	CP028781.2
Klebsiella pneumoniae isolate 83554f92-b38d-11e9-8998-68b599768938 genome assembly, plasmid: p14ARS_MMH0055-5	Klebsiella pneumoniae	1491	1491	1	0	99.75	44885	LR697126.1
Escherichia coli strain ECOL-18-VL-LA-PA-Ryan-0026 plasmid p45407_1, complete sequence	Escherichia coli	1491	1491	1	0	99.75	139547	CP041393.1
Escherichia coli strain AHM6C88 plasmid pHNAH688, complete sequence	Escherichia coli	1491	1491	1	0	99.75	45047	MH286950.1
Escherichia coli strain AHM6C87 plasmid pHNAH687, complete sequence	Escherichia coli	1491	1491	1	0	99.75	45047	MH286949.1
Escherichia coli strain AHM6C71 plasmid pHNAH671, complete sequence	Escherichia coli	1491	1491	1	0	99.75	46161	MH286948.1
Escherichia coli strain AHM5C07 plasmid pHNAH507-1, complete sequence	Escherichia coli	1491	1491	1	0	99.75	46161	MH286945.1
Klebsiella pneumoniae plasmid pHNHZ604-1, complete sequence	Klebsiella pneumoniae	1491	1491	1	0	99.75	47849	MK088486.1
Escherichia coli strain 135 plasmid pEC135, complete sequence	Escherichia coli	1491	1491	1	0	99.75	46161	MH347484.1
Enterobacter hormaechei strain C126 plasmid pEnC126NDM, complete sequence	Enterobacter hormaechei	1491	1491	1	0	99.75	132946	CP041052.1
Escherichia coli strain HZ18 plasmid pHNHZ18-1, complete sequence	Escherichia coli	1491	1491	1	0	99.75	46161	MK033583.1
Escherichia coli strain YX6P58 plasmid pHNYX658-1, complete sequence	Escherichia coli	1491	1491	1	0	99.75	46161	MK033581.1
Escherichia coli strain HZ11 plasmid pHNHZ11-1, complete sequence	Escherichia coli	1491	1491	1	0	99.75	46161	MK033580.1
Escherichia coli strain YX6P67 plasmid pHNYX667-1, complete sequence	Escherichia coli	1491	1491	1	0	99.75	46161	MK033579.1
Escherichia coli strain YX6P44 plasmid pHNYX644-1, complete sequence	Escherichia coli	1491	1491	1	0	99.75	46161	MK033578.1
Klebsiella pneumoniae subsp. pneumoniae strain KpvST383_NDM_OXA-48 plasmid pKpvST383L, complete sequence	Klebsiella pneumoniae subsp. pneumoniae	1491	1491	1	0	99.75	372826	CP034201.2
Escherichia coli strain EC-129 plasmid pEC129_5, complete sequence	Escherichia coli	1491	1491	1	0	99.75	28640	CP038458.1
Shigella sonnei strain KR23 subclass B1 metallo-beta-lactamase NDM-7 (blaNDM) gene, blaNDM-7 allele, complete cds	Shigella sonnei	1491	1491	1	0	99.75	813	MK834314.1
Shigella sonnei strain KR22 subclass B1 metallo-beta-lactamase NDM-7 (blaNDM) gene, blaNDM-7 allele, complete cds	Shigella sonnei	1491	1491	1	0	99.75	813	MK834313.1
Shigella sonnei strain KR07 subclass B1 metallo-beta-lactamase NDM-7 (blaNDM) gene, blaNDM-7 allele, complete cds	Shigella sonnei	1491	1491	1	0	99.75	813	MK834312.1
Escherichia coli strain 222 plasmid unnamed3, complete sequence	Escherichia coli	1491	1491	1	0	99.75	109864	CP020517.1
Escherichia coli strain 219 plasmid unnamed, complete sequence	Escherichia coli	1491	1491	1	0	99.75	158757	CP020515.1
Escherichia coli strain 165 plasmid unnamed3, complete sequence	Escherichia coli	1491	1491	1	0	99.75	46159	CP020512.1
Klebsiella pneumoniae strain ABC369 plasmid pABC369-NDM-5, complete sequence	Klebsiella pneumoniae	1491	1491	1	0	99.75	45252	MK372393.1
Escherichia coli strain ABC280 plasmid pABC280-NDM-5, complete sequence	Escherichia coli	1491	1491	1	0	99.75	35502	MK372392.1
Escherichia coli strain ABC268 plasmid pABC268-NDM-5, complete sequence	Escherichia coli	1491	1491	1	0	99.75	45232	MK372391.1
Klebsiella aerogenes strain CR33 plasmid pNDM-CR33, complete sequence	Klebsiella aerogenes	1491	1491	1	0	99.75	43252	MK450349.1
Escherichia coli strain Z244 plasmid pNDM-Z244, complete sequence	Escherichia coli	1491	1491	1	0	99.75	46047	MK450346.1
Escherichia coli strain SECR18-0956 plasmid pSECR18-0956 genomic sequence	Escherichia coli	1491	1491	1	0	99.75	12845	MK157018.1
Klebsiella pneumoniae strain K725 plasmid pNDM-K725, complete sequence	Klebsiella pneumoniae	1491	1491	1	0	99.75	43125	MK450348.1
Escherichia coli strain Z214 plasmid pNDM-Z214, complete sequence	Escherichia coli	1491	1491	1	0	99.75	43252	MK450347.1
Escherichia coli strain R15 plasmid pR15_NDM-5, complete sequence	Escherichia coli	1491	1491	1	0	99.75	46161	MK256964.1
Enterobacter hormaechei strain WCHEH090011 plasmid pNDM5_090011, complete sequence	Enterobacter hormaechei	1491	1491	1	0	99.75	46161	CP036312.1
Escherichia coli strain L725 plasmid pNDM5-L725, complete sequence	Escherichia coli	1491	1491	1	0	99.75	51321	CP036205.1
Escherichia coli strain WCHEC025970 plasmid pNDM5_025970, complete sequence	Escherichia coli	1491	1491	1	0	99.75	46161	CP036179.1
Morganella morganii strain L241 plasmid pNDM5-L241, complete sequence	Morganella morganii	1491	1491	1	0	99.75	46161	CP033057.1
Klebsiella quasipneumoniae strain G4584 plasmid pG4584_52.4Kb, complete sequence	Klebsiella quasipneumoniae	1491	1491	1	0	99.75	52372	CP034133.1
Escherichia coli strain LSB54 plasmid pLSB54-NDM-5, complete sequence	Escherichia coli	1491	1491	1	0	99.75	46192	MG773377.1
Klebsiella pneumoniae strain AS-KP121 plasmid pKP-121, partial sequence	Klebsiella pneumoniae	1491	1491	1	0	99.75	1592	MH991821.1
Klebsiella pneumoniae strain AS-KP104 plasmid pKP-104, partial sequence	Klebsiella pneumoniae	1491	1491	1	0	99.75	1520	MH991820.1
Klebsiella pneumoniae strain AS-KP53 plasmid pKP-53, partial sequence	Klebsiella pneumoniae	1491	1491	1	0	99.75	1761	MH991818.1
Escherichia coli strain AS-EC121 plasmid pAS-EC121, partial sequence	Escherichia coli	1491	1491	1	0	99.75	1931	MH991817.1
Escherichia coli strain AS-EC114 plasmid pAS-EC114, partial sequence	Escherichia coli	1491	1491	1	0	99.75	1773	MH991816.1
Escherichia coli strain 1225 plasmid, complete sequence	Escherichia coli	1491	1491	1	0	99.75	8171	MH917716.1
Escherichia coli subclass B1 metallo-beta-lactamase NDM-5 (blaNDM) gene, blaNDM-5 allele, complete cds	Escherichia coli	1491	1491	1	0	99.75	814	MH817044.1
Escherichia coli strain WCHEC020031 plasmid pNDM5_020031, complete sequence	Escherichia coli	1491	1491	1	0	99.75	46161	CP033399.1
Escherichia coli strain ST101 subclass B1 metallo-beta-lactamase NDM-27 (blaNDM) gene, blaNDM-27 allele, complete cds	Escherichia coli	1491	1491	1	0	99.75	813	MK105832.1
Escherichia coli M629-2 plasmid pM629-2-NDM5 DNA, complete sequence	Escherichia coli	1491	1491	1	0	99.75	110735	AP019191.1
Klebsiella pneumoniae strain SCKLB684 plasmid pSCKLB684-ndm, complete sequence	Klebsiella pneumoniae	1491	1491	1	0	99.75	46161	MH781720.1
Enterobacter hormaechei strain SCEH020042 plasmid pNDM5_020042, complete sequence	Enterobacter hormaechei	1491	1491	1	0	99.75	45048	CP028536.2
Escherichia coli plasmid pIVRIKOL-1 NDM-5 gene for metallo-beta-lactamase NDM-5, complete cds	Escherichia coli	1491	1491	1	0	99.75	813	LC427671.1
Escherichia coli strain SCEC020022 plasmid pNDM5_020022, complete sequence	Escherichia coli	1491	1491	1	0	99.75	46161	CP032889.1
Escherichia coli strain WCHEC025943 plasmid pNDM5_025943, complete sequence	Escherichia coli	1491	1491	1	0	99.75	44088	CP027204.2
Escherichia coli strain SCEC020001 plasmid pNDM5_020001, complete sequence	Escherichia coli	1491	1491	1	0	99.75	46161	CP032424.1
Escherichia coli Ec7 blaNDM-5 gene for metallo-beta-lactamase NDM-5, complete cds	Escherichia coli	1491	1491	1	0	99.75	813	LC420027.1
Escherichia coli strain JN05 plasmid pJN05NDM7, complete sequence	Escherichia coli	1491	1491	1	0	99.75	46161	MH523639.1
Escherichia coli M309 plasmid pM309-NDM5 DNA, complete sequence	Escherichia coli	1491	1491	1	0	99.75	136947	AP018833.1
Enterobacter hormaechei strain WCHEH020038 plasmid pNDM5_020038, complete sequence	Enterobacter hormaechei	1491	1491	1	0	99.75	46161	CP031725.1
Escherichia coli strain UK_Dog_Liverpool chromosome, complete genome	Escherichia coli	1491	1491	1	0	99.75	4869482	CP031653.1
Klebsiella pneumoniae strain CRE plasmid pAN65-3, complete sequence	Klebsiella pneumoniae	1491	1491	1	0	99.75	46161	MK317995.1
Klebsiella pneumoniae strain LDR plasmid pNDM5-LDR, complete sequence	Klebsiella pneumoniae	1491	1491	1	0	99.75	49021	MK308632.1
Klebsiella pneumoniae strain QDE2 plasmid pQDE2-NDM, complete sequence	Klebsiella pneumoniae	1491	1491	1	0	99.75	46162	MH917280.1
Escherichia coli strain WCHEC020032 plasmid pNDM5_020032, complete sequence	Escherichia coli	1491	1491	1	0	99.75	46161	CP034965.1
Escherichia coli strain SCEC020026 plasmid pNDM5_020026, complete sequence	Escherichia coli	1491	1491	1	0	99.75	46161	CP034957.1
Escherichia coli strain EC25 plasmid pEC25_NDM-7, complete sequence	Escherichia coli	1491	1491	1	0	99.75	46161	CP035125.1
Escherichia coli ST101 blaNDM gene for subclass B1 metallo-beta-lactamase NDM-27, complete CDS	Escherichia coli	1491	1491	1	0	99.75	813	NG_062358.1
Escherichia coli strain ASKPNEC33 subclass B1 metallo-beta-lactamase NDM-5 (blaNDM) gene, blaNDM-5 allele, complete cds	Escherichia coli	1491	1491	1	0	99.75	813	MK348667.1
Escherichia coli strain ASKPNEC32 subclass B1 metallo-beta-lactamase NDM-5 (blaNDM) gene, blaNDM-5 allele, complete cds	Escherichia coli	1491	1491	1	0	99.75	813	MK348666.1
Escherichia coli strain ASKPNEC31 subclass B1 metallo-beta-lactamase NDM-5 (blaNDM) gene, blaNDM-5 allele, complete cds	Escherichia coli	1491	1491	1	0	99.75	813	MK348665.1
Escherichia coli strain ASKPNEC30 subclass B1 metallo-beta-lactamase NDM-5 (blaNDM) gene, blaNDM-5 allele, complete cds	Escherichia coli	1491	1491	1	0	99.75	813	MK348664.1
Escherichia coli strain ASKPNEC29 subclass B1 metallo-beta-lactamase NDM-5 (blaNDM) gene, blaNDM-5 allele, complete cds	Escherichia coli	1491	1491	1	0	99.75	813	MK348663.1
Escherichia coli strain ASKPNEC24 subclass B1 metallo-beta-lactamase NDM-5 (blaNDM) gene, blaNDM-5 allele, complete cds	Escherichia coli	1491	1491	1	0	99.75	813	MK348662.1
Escherichia coli strain ASKPNEC23 subclass B1 metallo-beta-lactamase NDM-5 (blaNDM) gene, blaNDM-5 allele, complete cds	Escherichia coli	1491	1491	1	0	99.75	813	MK348661.1
Escherichia coli strain ASKPNEC21 subclass B1 metallo-beta-lactamase NDM-5 (blaNDM) gene, blaNDM-5 allele, complete cds	Escherichia coli	1491	1491	1	0	99.75	813	MK348660.1
Escherichia coli strain ASKPNEC4 subclass B1 metallo-beta-lactamase NDM-5 (blaNDM) gene, blaNDM-5 allele, complete cds	Escherichia coli	1491	1491	1	0	99.75	813	MK348659.1
Escherichia coli strain L103-2 plasmid p103-2-5	Escherichia coli	1491	1491	1	0	99.75	46263	CP034847.1
Escherichia coli strain L65 plasmid pL65-9, complete sequence	Escherichia coli	1491	1491	1	0	99.75	46161	CP034744.1
Escherichia coli strain L41-1 plasmid pL41-1-4	Escherichia coli	1491	1491	1	0	99.75	46238	CP034730.1
Escherichia coli strain L100 plasmid pL100-4	Escherichia coli	1491	1491	1	0	99.75	46261	CP034748.1
Escherichia coli strain L53 plasmid pL53-4	Escherichia coli	1491	1491	1	0	99.75	46259	CP034737.1
Pseudomonas aeruginosa strain DMC-6 metallo-beta-lactamase NDM-5 (blaNDM-5) gene, complete cds	Pseudomonas aeruginosa	1491	1491	1	0	99.75	813	MH168506.2
Escherichia coli strain EK466 metallo-beta-lactamase NDM-7 (blaNDM) gene, blaNDM-7 allele, complete cds	Escherichia coli	1491	1491	1	0	99.75	813	MG701316.1
Escherichia coli strain EK545 metallo-beta-lactamase NDM-5 (blaNDM) gene, blaNDM-5 allele, complete cds	Escherichia coli	1491	1491	1	0	99.75	813	MG701315.1
Escherichia coli strain L37 plasmid pL37-3, complete sequence	Escherichia coli	1491	1491	1	0	99.75	45650	CP034591.1
Escherichia coli strain EC36 plasmid pNDM-EC36, complete sequence	Escherichia coli	1491	1491	1	0	99.75	46161	MG591703.2
Klebsiella pneumoniae strain JNM10C3 plasmid pKJNM10C3.2	Klebsiella pneumoniae	1491	1491	1	0	99.75	276504	CP030878.1
Klebsiella pneumoniae strain JNM10C3 plasmid pKJNM10C3.1	Klebsiella pneumoniae	1491	1491	1	0	99.75	190163	CP030876.1
Escherichia coli strain ASKNP22 New Delhi metallo-beta-lactamase NDM-5 (blaNDM) gene, blaNDM-5 allele, complete cds	Escherichia coli	1491	1491	1	0	99.75	813	MG761795.1
Escherichia coli strain ASKNP19 New Delhi metallo-beta-lactamase NDM-5 (blaNDM) gene, blaNDM-5 allele, complete cds	Escherichia coli	1491	1491	1	0	99.75	813	MG761792.1
Escherichia coli strain ASKNP18 New Delhi metallo-beta-lactamase NDM-5 (blaNDM) gene, blaNDM-5 allele, complete cds	Escherichia coli	1491	1491	1	0	99.75	813	MG761791.1
Escherichia coli strain ASKNP16 New Delhi metallo-beta-lactamase NDM-5 (blaNDM) gene, blaNDM-5 allele, complete cds	Escherichia coli	1491	1491	1	0	99.75	813	MG761789.1
Escherichia coli strain ASKNP15 New Delhi metallo-beta-lactamase NDM-5 (blaNDM) gene, blaNDM-5 allele, complete cds	Escherichia coli	1491	1491	1	0	99.75	813	MG761788.1
Escherichia coli strain ASKNP14 New Delhi metallo-beta-lactamase NDM-5 (blaNDM) gene, blaNDM-5 allele, complete cds	Escherichia coli	1491	1491	1	0	99.75	813	MG761787.1
Escherichia coli strain ASKNP12 New Delhi metallo-beta-lactamase NDM-5 (blaNDM) gene, blaNDM-5 allele, complete cds	Escherichia coli	1491	1491	1	0	99.75	813	MG761785.1
Escherichia coli strain ASKNP11 New Delhi metallo-beta-lactamase NDM-5 (blaNDM) gene, blaNDM-5 allele, complete cds	Escherichia coli	1491	1491	1	0	99.75	813	MG761784.1
Escherichia coli strain ASKNP9 New Delhi metallo-beta-lactamase NDM-5 (blaNDM) gene, blaNDM-5 allele, complete cds	Escherichia coli	1491	1491	1	0	99.75	813	MG761782.1
Escherichia coli strain ASKNP7 New Delhi metallo-beta-lactamase NDM-5 (blaNDM) gene, blaNDM-5 allele, complete cds	Escherichia coli	1491	1491	1	0	99.75	813	MG761780.1
Escherichia coli strain ASKNP6 New Delhi metallo-beta-lactamase NDM-5 (blaNDM) gene, blaNDM-5 allele, complete cds	Escherichia coli	1491	1491	1	0	99.75	813	MG761779.1
Escherichia coli strain ASKNP5 New Delhi metallo-beta-lactamase NDM-5 (blaNDM) gene, blaNDM-5 allele, complete cds	Escherichia coli	1491	1491	1	0	99.75	813	MG761778.1
Escherichia coli strain CFSAN064035 plasmid pGMI17-003_4, complete sequence	Escherichia coli	1491	1491	1	0	99.75	46157	CP031138.1
Escherichia coli strain CRE2967 plasmid pNDM-HK2967, complete sequence	Escherichia coli	1491	1491	1	0	99.75	47474	MH234509.1
Klebsiella pneumoniae strain CRE3706 plasmid pNDM-HK3706, complete sequence	Klebsiella pneumoniae	1491	1491	1	0	99.75	46161	MH234504.1
Escherichia coli strain CRE3712 plasmid pNDM-HK3712, complete sequence	Escherichia coli	1491	1491	1	0	99.75	46161	MH234503.1
Escherichia coli strain CRE3774 plasmid pNDM-HK3774, complete sequence	Escherichia coli	1491	1491	1	0	99.75	45547	MH234502.1
Klebsiella pneumoniae strain CRE3816 plasmid pNDM-HK3816, complete sequence	Klebsiella pneumoniae	1491	1491	1	0	99.75	46161	MH234501.1
Escherichia coli strain CRE3836 plasmid pNDM-HK3836, complete sequence	Escherichia coli	1491	1491	1	0	99.75	47849	MH234499.1
Klebsiella pneumoniae strain SCKLB138 plasmid pSCKLB138-1, complete sequence	Klebsiella pneumoniae	1491	1491	1	0	99.75	117559	MH161192.1
Klebsiella pneumoniae strain SCKLB138 plasmid pSCKLB138-2, complete sequence	Klebsiella pneumoniae	1491	1491	1	0	99.75	46161	MH161191.1
Escherichia coli strain AR_452 plasmid unnamed1, complete sequence	Escherichia coli	1491	1491	1	0	99.75	128762	CP030329.1
Escherichia coli strain WCHEC005237 plasmid pNDM5_005237, complete sequence	Escherichia coli	1491	1491	1	0	99.75	46161	CP026577.2
Escherichia coli strain 948 plasmid pMTC948, complete sequence	Escherichia coli	1491	1491	1	0	99.75	53770	MH349095.1
Klebsiella pneumoniae strain MYKLB95 plasmid pMYKLB95-2, complete sequence	Klebsiella pneumoniae	1491	1491	1	0	99.75	46293	MH341575.1
Escherichia coli strain 51008369SK1 plasmid p51008369SK1_E, complete sequence	Escherichia coli	1491	1491	1	0	99.75	99465	CP029978.1
Escherichia coli strain CCUG 70745 plasmid pEco70745_2	Escherichia coli	1491	1491	1	0	99.75	44106	CP023260.1
Enterobacter hormaechei strain 388 plasmid p388, complete sequence	Enterobacter hormaechei	1491	1491	1	0	99.75	79064	CP021168.1
Escherichia coli strain VH1 plasmid pVH1, complete sequence	Escherichia coli	1491	1491	1	0	99.75	46161	CP028705.1
Escherichia coli strain EC463 plasmid pEC463-NDM5, complete sequence	Escherichia coli	1491	1491	1	0	99.75	46145	MG545911.1
Escherichia coli strain CC1706-01 plasmid pD6-NDM_1_1, complete sequence	Escherichia coli	1491	1491	1	0	99.75	111890	MG702492.1
Escherichia coli strain CC1702-01 plasmid pD2-NDM_1_1, complete sequence	Escherichia coli	1491	1491	1	0	99.75	79613	MG702490.1
Escherichia coli strain ECCRA-119 plasmid pTB203, complete sequence	Escherichia coli	1491	1491	1	0	99.75	46161	CP029245.1
Klebsiella pneumoniae strain CZPF140026 plasmid pTBCZNDM01, complete sequence	Klebsiella pneumoniae	1491	1491	1	0	99.75	52184	MH107030.1
Escherichia coli strain A0917122A14A plasmid pNDM-5_A0917122, complete sequence	Escherichia coli	1491	1491	1	0	99.75	46163	MH094148.1
Escherichia coli strain EC1107 plasmid pEC1107-NDM-116K, complete sequence	Escherichia coli	1491	1491	1	0	99.75	116042	MG601057.1
Escherichia coli strain 1079 plasmid p1079-NDM, complete sequence	Escherichia coli	1491	1491	1	0	99.75	46161	MG825384.1
Escherichia coli strain 977 plasmid p977-NDM, complete sequence	Escherichia coli	1491	1491	1	0	99.75	46161	MG825382.1
Escherichia coli strain 1106 plasmid p1106-NDM, complete sequence	Escherichia coli	1491	1491	1	0	99.75	113687	MG825375.1
Escherichia coli strain 974 plasmid p974-NDM, complete sequence	Escherichia coli	1491	1491	1	0	99.75	74080	MG825370.1
Escherichia coli strain 787 plasmid p787-NDM, complete sequence	Escherichia coli	1491	1491	1	0	99.75	46161	MG825368.1
Escherichia coli metallo-beta-lactamase NDM-7 (blaNDM-7) gene, complete cds	Escherichia coli	1491	1491	1	0	99.75	813	MF464372.1
Escherichia coli metallo-beta-lactamase NDM-5 (blaNDM-5) gene, complete cds	Escherichia coli	1491	1491	1	0	99.75	813	MF464371.1
Escherichia coli NCCHD1261-5 blaNDM-5, bleMBL, trpF, dsbC, tnpA genes for NDM-5 metallo-beta-lactamase, bleomycin binding protein, phosphoribosylanthranilate isomerase, DsbC superfamily protein, IS26 transposase, complete cds	Escherichia coli	1491	1491	1	0	99.75	4062	LC381306.1
Escherichia coli strain Esco-5256cz plasmid pEsco-5256cz, complete sequence	Escherichia coli	1491	1491	1	0	99.75	46161	MG252891.1
Escherichia coli strain WCHEC005784 plasmid pNDM5_005784, complete sequence	Escherichia coli	1491	1491	1	0	99.75	46161	CP028577.1
Escherichia coli strain 675SK2 plasmid p675SK2_B, complete sequence	Escherichia coli	1491	1491	1	0	99.75	173882	CP027703.1
Escherichia coli strain Ec001 plasmid pNDM-5-IT, complete sequence	Escherichia coli	1491	1491	1	0	99.75	99476	MG649062.1
Escherichia coli strain 16-50 plasmid pNDM-EC16-50, complete sequence	Escherichia coli	1491	1491	1	0	99.75	95724	MG515250.1
Klebsiella pneumoniae strain HZW25 plasmid unnamed4, complete sequence	Klebsiella pneumoniae	1491	1491	1	0	99.75	68637	CP025215.1
Escherichia coli strain KBN10P04869 plasmid pKBN10P04869A, complete sequence	Escherichia coli	1491	1491	1	0	99.75	107229	CP026474.1
Escherichia coli plasmid pBJ114T-190, complete sequence	Escherichia coli	1491	1491	1	0	99.75	190564	MF679147.1
Escherichia coli plasmid pBJ114-46, complete sequence	Escherichia coli	1491	1491	1	0	99.75	46161	MF679143.1
Escherichia coli strain ECONIH6 plasmid pNDM-d2e9, complete sequence	Escherichia coli	1491	1491	1	0	99.75	100989	CP026201.1
Escherichia coli strain SCEC020007 plasmid pNDM5_020007, complete sequence	Escherichia coli	1491	2982	1	0	99.75	144225	CP025626.1
Escherichia coli strain CRE1493 plasmid p1493-2, complete sequence	Escherichia coli	1491	1491	1	0	99.75	46145	CP019073.1
Escherichia coli strain P744 plasmid pP744T-NDM5, complete sequence	Escherichia coli	1491	1491	1	0	99.75	45546	MF547511.1
Escherichia coli strain P785MEM plasmid pP785-NDM5, complete sequence	Escherichia coli	1491	1491	1	0	99.75	46161	MF547509.1
Escherichia coli strain P855MEM plasmid pP855-NDM5, complete sequence	Escherichia coli	1491	1491	1	0	99.75	46161	MF547508.1
Escherichia coli strain P788A-032 plasmid pP788A-NDM5, complete sequence	Escherichia coli	1491	1491	1	0	99.75	46161	MF547507.1
uncultured bacterium clone AA-104 plasmid pFEMG, complete sequence	uncultured bacterium	1491	1491	1	0	99.75	209357	MF554641.1
Escherichia coli strain AMA1167 plasmid pAMA1167-NDM-5, complete sequence	Escherichia coli	1491	1491	1	0	99.75	111310	CP024805.1
Klebsiella pneumoniae strain CRKP-1215 plasmid pCRKP-1215_2, complete sequence	Klebsiella pneumoniae	1491	1491	1	0	99.75	96185	CP024840.1
Klebsiella pneumoniae strain CRKP-2297 plasmid pCRKP-2297_2, complete sequence	Klebsiella pneumoniae	1491	1491	1	0	99.75	96185	CP024836.1
Escherichia coli strain CREC-532 plasmid pCREC-532_3, complete sequence	Escherichia coli	1491	1491	1	0	99.75	46137	CP024833.1
Escherichia coli strain CREC-591 plasmid pCREC-591_4, complete sequence	Escherichia coli	1491	1491	1	0	99.75	46161	CP024825.1
Citrobacter freundii strain CRCB-101 plasmid pCRCB-101_1, complete sequence	Citrobacter freundii	1491	1491	1	0	99.75	46161	CP024820.1
Escherichia coli strain CREC-629 plasmid pCREC-629_3, complete sequence	Escherichia coli	1491	1491	1	0	99.75	46161	CP024818.1
Escherichia coli strain FDAARGOS_448 plasmid unnamed1, complete sequence	Escherichia coli	1491	1491	1	0	99.75	128761	CP023959.1
Escherichia coli strain FDAARGOS_433 plasmid unnamed2, complete sequence	Escherichia coli	1491	1491	1	0	99.75	91648	CP023895.1
Escherichia coli strain FDAARGOS_434 plasmid unnamed1, complete sequence	Escherichia coli	1491	1491	1	0	99.75	149485	CP023871.1
Escherichia coli strain CREC-TJ2 plasmid pCREC-TJ2-NDM, complete sequence	Escherichia coli	1491	1491	1	0	99.75	102517	KX960110.1
Escherichia coli plasmid pLZ135-NDM, complete sequence	Escherichia coli	1491	2982	1	0	99.75	90845	MF353156.1
Klebsiella michiganensis strain K518 plasmid pK518_NDM5, complete sequence	Klebsiella michiganensis	1491	1491	1	0	99.75	46146	CP023188.1
Escherichia coli strain 06028078 plasmid p28078-NDM, complete sequence	Escherichia coli	1491	1491	1	0	99.75	131441	MF156713.1
Escherichia coli strain ST405 New Delhi metallo beta lactamase (blaNDM-7) gene, complete cds	Escherichia coli	1491	1491	1	0	99.75	1602	MF033364.1
Escherichia coli strain ST648 New Delhi metallo beta lactamase (blaNDM-5) gene, complete cds	Escherichia coli	1491	1491	1	0	99.75	910	MF033363.1
Klebsiella pneumoniae subsp. pneumoniae strain ST147 metallo-beta-lactamase (blaNDM-7) gene, complete cds	Klebsiella pneumoniae subsp. pneumoniae	1491	1491	1	0	99.75	1652	MF033366.1
Escherichia coli strain NSC468 New Delhi metallo-beta-lactamase (blaNDM) gene, complete cds	Escherichia coli	1491	1491	1	0	99.75	813	MF140533.1
Escherichia coli strain NSC467 New Delhi metallo-beta-lactamase (blaNDM) gene, complete cds	Escherichia coli	1491	1491	1	0	99.75	813	MF140532.1
Escherichia coli strain NSC360 New Delhi metallo-beta-lactamase (blaNDM) gene, complete cds	Escherichia coli	1491	1491	1	0	99.75	813	MF140531.1
Escherichia coli strain NSC358 New Delhi metallo-beta-lactamase (blaNDM) gene, complete cds	Escherichia coli	1491	1491	1	0	99.75	813	MF140530.1
Escherichia coli strain NSC251 New Delhi metallo-beta-lactamase (blaNDM) gene, complete cds	Escherichia coli	1491	1491	1	0	99.75	813	MF140529.1
Escherichia coli strain NSC250 New Delhi metallo-beta-lactamase (blaNDM) gene, complete cds	Escherichia coli	1491	1491	1	0	99.75	813	MF140528.1
Escherichia coli strain NSC248 New Delhi metallo-beta-lactamase (blaNDM) gene, complete cds	Escherichia coli	1491	1491	1	0	99.75	813	MF140527.1
Klebsiella michiganensis strain K516 plasmid pK516_NDM5, complete sequence	Klebsiella michiganensis	1491	1491	1	0	99.75	46149	CP022351.1
Escherichia coli strain Ec188 plasmid pEc188-NDM7, partial sequence	Escherichia coli	1491	1491	1	0	99.75	7477	KY091260.1
Escherichia coli strain ZHDC40 plasmid pZHDC40, complete sequence	Escherichia coli	1491	1491	1	0	99.75	45346	KY041843.1
Klebsiella pneumoniae strain AR_0138 plasmid tig00000002, complete sequence	Klebsiella pneumoniae	1491	1491	1	0	99.75	46161	CP021759.1
Escherichia coli strain AR_0150 plasmid tig00000260, complete sequence	Escherichia coli	1491	1491	1	0	99.75	46159	CP021738.1
Escherichia coli strain AR_0151 plasmid tig00001251, complete sequence	Escherichia coli	1491	1491	1	0	99.75	46161	CP021692.1
Escherichia coli strain AR_0162 plasmid tig00003144, complete sequence	Escherichia coli	1491	1491	1	0	99.75	49828	CP021682.1
Escherichia coli strain AR_0149 plasmid tig00000221, complete sequence	Escherichia coli	1491	1491	1	0	99.75	46161	CP021534.1
Escherichia coli plasmid pM217_FII DNA, complete genome, isolate: M217	Escherichia coli	1491	1491	1	0	99.75	102071	AP018147.1
Escherichia coli plasmid pM214_FII DNA, complete genome, isolate: M214	Escherichia coli	1491	1491	1	0	99.75	94643	AP018144.1
Escherichia coli plasmid pM110_X3 DNA, complete genome, isolate: M110	Escherichia coli	1491	1491	1	0	99.75	45122	AP018141.1
Escherichia coli plasmid pM107_FII DNA, complete genome, isolate: M107	Escherichia coli	1491	1491	1	0	99.75	87587	AP018138.1
Escherichia coli plasmid pM105_mF DNA, complete genome, isolate: M105	Escherichia coli	1491	1491	1	0	99.75	93258	AP018137.1
Escherichia coli strain NDM-5 plasmid pB28 insertion sequence ISAba125 New Delhi metallo-beta-lactamase NDM-5 (blaNDM-5) and bleomycin resistance protein genes, complete cds, and N-(5'-phosphoribosyl)anthranilate isomerase gene, partial cds	Escherichia coli	1491	1491	1	0	99.75	1581	KY434020.1
Escherichia coli strain NDM-5 plasmid pB26 insertion sequence ISAba125 New Delhi metallo-beta-lactamase NDM-5 and bleomycin resistance protein genes, complete cds, and N-(5'-phosphoribosyl)anthranilate isomerase gene, partial cds	Escherichia coli	1491	1491	1	0	99.75	1603	KY434019.1
Escherichia coli strain CH611_eco plasmid pGZ3_NDM5, complete sequence	Escherichia coli	1491	1491	1	0	99.75	91451	CP017981.1
Escherichia coli plasmid pSCE516-2, complete sequence	Escherichia coli	1491	1491	1	0	99.75	46254	KX023261.1
Klebsiella pneumoniae plasmid pABC143C-NDM, complete sequence	Klebsiella pneumoniae	1491	1491	1	0	99.75	96549	KY130431.1
Escherichia coli plasmid pNDM5-IBAC, complete sequence	Escherichia coli	1491	1491	1	0	99.75	104353	KY463220.1
Klebsiella pneumoniae subsp. pneumoniae strain ST11 New Delhi metallo-beta-lactamase (blaNDM-7) gene, complete cds	Klebsiella pneumoniae subsp. pneumoniae	1491	1491	1	0	99.75	1253	KY418157.1
Salmonella enterica subsp. enterica serovar Typhimurium strain 81741 plasmid unnamed2, complete sequence	Salmonella enterica subsp. enterica serovar Typhimurium	1491	1491	1	0	99.75	84565	CP019444.1
Escherichia coli strain WCHEC0215 plasmid pNDM5_WCHEC0215, complete sequence	Escherichia coli	1491	1491	1	0	99.75	47337	KY435936.1
Escherichia coli strain Ecoli15-50 plasmid pEC50-NDM7, complete sequence	Escherichia coli	1491	1491	1	0	99.75	46161	KX470735.1
Escherichia coli plasmid pECNDM101, complete sequence	Escherichia coli	1491	1491	1	0	99.75	46165	KX507346.1
Escherichia coli strain QD29 plasmid pNDM-QD29, complete sequence	Escherichia coli	1491	1491	1	0	99.75	46161	KU167609.1
Escherichia coli strain QD28 plasmid pNDM-QD28, complete sequence	Escherichia coli	1491	1491	1	0	99.75	46161	KU167608.1
Escherichia coli strain ZHDC33 plasmid pZHDC33, complete sequence	Escherichia coli	1491	1491	1	0	99.75	54035	KX094555.1
Escherichia coli strain AS-01 plasmid pNDM5_AS, complete sequence	Escherichia coli	1491	1491	1	0	99.75	46120	KX674681.1
Escherichia coli strain CQ02-121 plasmid pCQ02-121, complete sequence	Escherichia coli	1491	1491	1	0	99.75	48350	KU647721.2
Escherichia coli strain ABC133 plasmid pABC133-NDM, complete sequence	Escherichia coli	1491	1491	1	0	99.75	37070	KX214671.1
Escherichia coli strain ABC218 plasmid pABC218-NDM, complete sequence	Escherichia coli	1491	1491	1	0	99.75	34403	KX214670.1
Escherichia coli strain KW53T plasmid pKW53T-NDM, complete sequence	Escherichia coli	1491	1491	1	0	99.75	46161	KX214669.1
Escherichia coli strain MCR1_NJ plasmid pNDM5-NJ-IncX3, complete sequence	Escherichia coli	1491	1491	1	0	99.75	39520	KX447767.1
Escherichia coli EC405 blaNDM gene for subclass B1 metallo-beta-lactamase NDM-5, complete CDS	Escherichia coli	1491	1491	1	0	99.75	971	NG_049337.1
Escherichia coli IOMTU 558 pIOMTU558-NDM blaNDM gene for subclass B1 metallo-beta-lactamase NDM-13, complete CDS	Escherichia coli	1491	1491	1	0	99.75	1013	NG_049330.1
Escherichia coli IOMTU 388.1 pIOMTU388-NDM blaNDM gene for subclass B1 metallo-beta-lactamase NDM-12, complete CDS	Escherichia coli	1491	1491	1	0	99.75	1013	NG_049329.1
Escherichia coli EN5134 blaNDM gene for subclass B1 metallo-beta-lactamase NDM-15, complete CDS	Escherichia coli	1491	1491	1	0	99.75	813	NG_049332.1
Escherichia coli NCGM37 pNDM-8 blaNDM gene for subclass B1 metallo-beta-lactamase NDM-8, complete CDS	Escherichia coli	1491	1491	1	0	99.75	813	NG_049340.1
Escherichia coli N11-02566 pNDM-Ec112566 blaNDM gene for subclass B1 metallo-beta-lactamase NDM-7, complete CDS	Escherichia coli	1491	1491	1	0	99.75	813	NG_049339.1
Klebsiella pneumoniae strain SZ04 plasmid pNDM5_IncX3, complete sequence	Klebsiella pneumoniae	1491	1491	1	0	99.75	46161	KU761328.1
Escherichia coli plasmid pV046-a DNA, contig: V046-a_scaffold_1, strain: V046	Escherichia coli	1491	1491	1	0	99.75	8374	LC056190.1
Escherichia coli plasmid pV004-a DNA, contig: V004-a_scaffold_1, strain: V004	Escherichia coli	1491	1491	1	0	99.75	96409	LC056139.1
Escherichia coli plasmid pV001-a DNA, contig: V001-a_scaffold_5, strain: V001	Escherichia coli	1491	1491	1	0	99.75	10111	LC056081.1
Escherichia coli plasmid pV130-b DNA, contig: V130-b_scaffold_2, strain: V130	Escherichia coli	1491	1491	1	0	99.75	16626	LC056324.1
Klebsiella pneumoniae subsp. pneumoniae strain NUHL24835 plasmid unnamed2, complete sequence	Klebsiella pneumoniae subsp. pneumoniae	1491	1491	1	0	99.75	46161	CP014006.1
Klebsiella pneumoniae strain ST147 plasmid pCC1409-1, complete sequence	Klebsiella pneumoniae	1491	1491	1	0	99.75	89745	KT725789.1
Klebsiella pneumoniae strain ST147 plasmid pCC1410-1, complete sequence	Klebsiella pneumoniae	1491	1491	1	0	99.75	95005	KT725788.1
Klebsiella pneumoniae strain KpN01 plasmid pKpN01-NDM7, complete sequence	Klebsiella pneumoniae	1491	1491	1	0	99.75	46161	CP012990.1
Escherichia coli strain 1929 plasmid pEc1929, complete sequence	Escherichia coli	1491	1491	1	0	99.75	46164	KT824791.1
Escherichia coli strain NF93 NDM-7 (blaNDM-7) gene, complete cds	Escherichia coli	1491	1491	1	0	99.75	813	KP772214.1
Escherichia coli strain NF3 NDM-5 (blaNDM-5) gene, complete cds	Escherichia coli	1491	1491	1	0	99.75	813	KP772197.1
Klebsiella pneumoniae strain WA2 plasmid pWA2-KP-NDM-7, partial sequence	Klebsiella pneumoniae	1491	1491	1	0	99.75	4401	KP826708.1
Enterobacter cloacae strain CR37 plasmid pCR37-NDM-7, partial sequence	Enterobacter cloacae	1491	1491	1	0	99.75	5601	KP826705.1
Escherichia coli New Delhi metallo-beta-lactamase-15 (blaNDM-15) gene, complete cds	Escherichia coli	1491	1491	1	0	99.75	813	KP735848.1
Escherichia coli strain OM26 plasmid pOM26-1, complete sequence	Escherichia coli	1491	1491	1	0	99.75	45122	KP776609.1
Escherichia coli strain 60 NDM-5 (blaNDM-5) gene, complete cds	Escherichia coli	1491	1491	1	0	99.75	923	KP091438.1
Klebsiella pneumoniae strain BSIKPN-9 plasmid unnamed5, complete sequence	Klebsiella pneumoniae	1491	1491	1	0	99.75	47483	CP106917.1
Klebsiella pneumoniae strain BSIKPN-11 plasmid unnamed4, complete sequence	Klebsiella pneumoniae	1491	1491	1	0	99.75	46161	CP106910.1
Klebsiella pneumoniae strain KP5076 plasmid pKP5076-2, complete sequence	Klebsiella pneumoniae	1491	1491	1	0	99.75	48427	CP106656.1
Escherichia coli strain ECO3183 plasmid pECO3183-2, complete sequence	Escherichia coli	1491	1491	1	0	99.75	46155	CP104723.1
Escherichia coli strain 2021CK-00607 plasmid unnamed1, complete sequence	Escherichia coli	1491	1491	1	0	99.75	131846	CP104666.1
Klebsiella pneumoniae strain KP113 plasmid KP113-NDM-5, complete sequence	Klebsiella pneumoniae	1491	1491	1	0	99.75	45403	ON023484.1
Klebsiella pneumoniae plasmid pE, complete sequence	Klebsiella pneumoniae	1491	1491	1	0	99.75	46161	OM791348.1
Escherichia coli plasmid pCR694-EC-NDM-5 insertion sequences IS5 and ISAba125, partial sequence; class B metallo-beta-lactamase NDM-5 (blaNDM-5), bleomycin resistance protein (bleMBL), phosphoribosylanthranilate isomerase (trpF), and twin-arginine translocation pathway signal sequence protein (tat) genes, complete cds; and divalent cation tolerance (dct) gene and insertion sequence IS26, partial …	Escherichia coli	1491	1491	1	0	99.75	3205	KP178355.1
Klebsiella pneumoniae strain 10MC160002271 plasmid pFQ61_ST383_NDM-5, complete sequence	Klebsiella pneumoniae	1491	1491	1	0	99.75	376754	CP091814.1
Escherichia coli strain 961 plasmid pMB5823_1, complete sequence	Escherichia coli	1491	4474	1	0	99.75	187551	CP103646.1
Escherichia coli strain 5264 plasmid pMB9081_1, complete sequence	Escherichia coli	1491	1491	1	0	99.75	140210	CP103541.1
Escherichia coli strain 5270 plasmid pMB9245_1, complete sequence	Escherichia coli	1491	1491	1	0	99.75	133836	CP103530.1
Escherichia coli strain EC15 plasmid pEC15-NDM-5, complete sequence	Escherichia coli	1491	1491	1	0	99.75	69880	OM986070.1
Klebsiella pneumoniae strain SNO17 subclass B1 metallo-beta-lactamase NDM-5 (blaNDM) gene, blaNDM-5 allele, complete cds	Klebsiella pneumoniae	1491	1491	1	0	99.75	813	OP288002.1
Pseudomonas aeruginosa strain SNO13 subclass B1 metallo-beta-lactamase NDM-5 (blaNDM) gene, blaNDM-5 allele, complete cds	Pseudomonas aeruginosa	1491	1491	1	0	99.75	813	OP287998.1
Klebsiella pneumoniae strain KPNIC3 subclass B1 metallo-beta-lactamase NDM-5 (blaNDM) gene, blaNDM-5 allele, complete cds	Klebsiella pneumoniae	1491	1491	1	0	99.75	934	OL544138.1
Klebsiella pneumoniae strain KPNIC2 subclass B1 metallo-beta-lactamase NDM-5 (blaNDM) gene, blaNDM-5 allele, complete cds	Klebsiella pneumoniae	1491	1491	1	0	99.75	948	OL544137.1
Klebsiella pneumoniae strain KPNIC1 subclass B1 metallo-beta-lactamase NDM-5 (blaNDM) gene, blaNDM-5 allele, complete cds	Klebsiella pneumoniae	1491	1491	1	0	99.75	948	OL544136.1
Klebsiella pneumoniae strain hvKP12 plasmid phvKP12-NDM, complete sequence	Klebsiella pneumoniae	1491	1491	1	0	99.75	46161	CP103320.1
Klebsiella quasipneumoniae strain K18-45 plasmid pK18-45_P3, complete sequence	Klebsiella quasipneumoniae	1491	1491	1	0	99.75	46161	CP102924.1
Klebsiella quasipneumoniae strain KW4 plasmid pKW4-2-NDM5, complete sequence	Klebsiella quasipneumoniae	1491	1491	1	0	99.75	45122	CP102905.1
Klebsiella quasipneumoniae strain KW1 plasmid pKW1-2-NDM5, complete sequence	Klebsiella quasipneumoniae	1491	1491	1	0	99.75	45122	CP102900.1
Klebsiella quasipneumoniae strain KA1 plasmid pKA1-3-NDM5, complete sequence	Klebsiella quasipneumoniae	1491	1491	1	0	99.75	46161	CP102896.1
Klebsiella pneumoniae strain KH2 plasmid pKH2-4-NDM5, complete sequence	Klebsiella pneumoniae	1491	1491	1	0	99.75	52085	CP102887.1
Klebsiella pneumoniae strain KH1 plasmid pKH1-4-NDM5, complete sequence	Klebsiella pneumoniae	1491	1491	1	0	99.75	52085	CP102881.1
Klebsiella pneumoniae strain KW3 plasmid pKW3-1-NDM5, complete sequence	Klebsiella pneumoniae	1491	1491	1	0	99.75	46161	CP102892.1
Klebsiella pneumoniae strain KW2 plasmid pKW2-1-NDM5, complete sequence	Klebsiella pneumoniae	1491	1491	1	0	99.75	46161	CP102890.1
Klebsiella pneumoniae strain KA2 plasmid pKA2-6-NDM5, complete sequence	Klebsiella pneumoniae	1491	1491	1	0	99.75	45244	CP102875.1
Klebsiella pneumoniae strain SHX180 plasmid pSHX180-NDM5, complete sequence	Klebsiella pneumoniae	1491	1491	1	0	99.75	53065	CP094514.1
Klebsiella pneumoniae MMGN224 blaNDM gene for subclass B1 metallo-beta-lactamase NDM-43, complete CDS	Klebsiella pneumoniae	1491	1491	1	0	99.75	813	NG_081701.1
Escherichia coli strain LP5-1 plasmid pLP5-1-NDM-47kb, complete sequence	Escherichia coli	1491	1491	1	0	99.75	47849	CP101868.1
Escherichia coli plasmid pIOMTU558-NDM tnpA, blaNDM-13, bleMBL, trpF, dsbC, cutA1, groES, groL genes for TnpA family transposase, metallo-beta-lactamase NDM-13, bleomycine resistance protein, phosphoribosylanthranilate isomerase, Gfo/Idh/MocA family oxidoreductase, CutA1 divalent ion tolerance protein, co-chaperonin GroES, stress protein H5, complete and partial cds, strain: IOMTU 558	Escherichia coli	1491	1491	1	0	99.75	8682	LC012596.1
Escherichia coli strain BY9F33 plasmid pHNBYF33-1, complete sequence	Escherichia coli	1491	1491	1	0	99.75	238926	CP101733.1
Escherichia coli strain dm884b plasmid p_dm884b_NDM5, complete sequence	Escherichia coli	1491	1491	1	0	99.75	91991	CP096181.1
Escherichia coli strain dm378A plasmid p_dm378A_NDM7, complete sequence	Escherichia coli	1491	1491	1	0	99.75	45122	CP096179.1
Escherichia coli strain dm277c plasmid pdm277c_NDM5, complete sequence	Escherichia coli	1491	1491	1	0	99.75	112843	CP096176.1
Klebsiella pneumoniae strain dm730a plasmid p_dm730a_NDM5, complete sequence	Klebsiella pneumoniae	1491	1491	1	0	99.75	134174	CP096174.1
Klebsiella pneumoniae strain dm730a plasmid 730a-copy-1-OXA-232, complete sequence	Klebsiella pneumoniae	1491	1491	1	0	99.75	134174	CP096173.1
Klebsiella pneumoniae strain dm664b plasmid p3_dm664b_NDM5, complete sequence	Klebsiella pneumoniae	1491	1491	1	0	99.75	45862	CP095685.1
Klebsiella pneumoniae strain b156b plasmid p2_b156_NDM5, complete sequence	Klebsiella pneumoniae	1491	1491	1	0	99.75	94624	CP095683.1
Escherichia coli strain DC71 plasmid pDC71-2, complete sequence	Escherichia coli	1491	1491	1	0	99.75	74006	CP101617.1
Klebsiella pneumoniae strain MMGN224 subclass B1 metallo-beta-lactamase NDM-43 (blaNDM) gene, blaNDM-43 allele, complete cds	Klebsiella pneumoniae	1491	1491	1	0	99.75	813	ON954084.1
Escherichia coli strain EC21Z-137 plasmid pEC21Z137-46K-NDM5, complete sequence	Escherichia coli	1491	1491	1	0	99.75	46161	CP101238.1
Escherichia coli strain EC21Z-151 plasmid pEC21Z151-128K-NDM5, complete sequence	Escherichia coli	1491	1491	1	0	99.75	127790	CP101198.1
Escherichia coli strain EC21Z-078 plasmid pEC21Z078-46K-NDM5, complete sequence	Escherichia coli	1491	1491	1	0	99.75	46161	CP101261.1
Escherichia coli strain EC21Z-144 plasmid pEC21Z144-121K-NDM5, complete sequence	Escherichia coli	1491	1491	1	0	99.75	120930	CP101223.1
Escherichia coli strain EC21Z-048 plasmid pEC21Z048-45K-NDM5, complete sequence	Escherichia coli	1491	1491	1	0	99.75	45343	CP101273.1
Escherichia coli strain EC21Z-101 plasmid pEC21Z101-46K-NDM5, complete sequence	Escherichia coli	1491	1491	1	0	99.75	46161	CP101243.1
Escherichia coli strain EC21Z-097 plasmid pEC21Z097-46K-NDM5, complete sequence	Escherichia coli	1491	1491	1	0	99.75	46161	CP101249.1
Escherichia coli strain EC21Z-083 plasmid pEC21Z083-46K-NDM5, complete sequence	Escherichia coli	1491	1491	1	0	99.75	46161	CP101255.1
Escherichia coli strain EC21Z-063 plasmid pEC21Z063-110K-NDM5, complete sequence	Escherichia coli	1491	1491	1	0	99.75	109419	CP101264.1
Escherichia coli strain X14-3 plasmid pX14-3-NDM, complete sequence	Escherichia coli	1491	1491	1	0	99.75	280258	CP084057.1
Klebsiella quasipneumoniae strain SHB035 plasmid pYUSBH035_IncX3, complete sequence	Klebsiella quasipneumoniae	1491	1491	1	0	99.75	46161	CP099447.1
Escherichia coli strain HC105 plasmid pHC105-NDM beta-lactamase TEM-1 (blaTEM) and RmtB (rmtB) genes, complete cds; insertion sequence IS26 transposase (tnpA) gene, complete cds; tnpA-delta gene, complete sequence; metallo-beta-lactamase NDM-5 (blaNDM), BleMBL (bleMBL), TrpF (trpF), and Tat (tat) genes, complete cds; and insertion sequence ISCR1 transposase gene, complete cds	Escherichia coli	1491	1491	1	0	99.75	9577	KM598665.1
Escherichia coli plasmid pTK1044 insertion sequence IS3000, insertion sequence IS5, complete sequence, tnpA, blaNDM-5, bleMBL, trpF, dsbC genes for transposase, New Delhi metallo carbapenemase protein, bleomycin resistance protein, phosphoribosylanthranilate isomerase, Oxidoreductase, Gfo/Idh/MocA family, complete cds, strain: TK1044	Escherichia coli	1491	1491	1	0	99.75	7601	LC000627.1
Klebsiella quasipneumoniae subsp. quasipneumoniae SHB035 plasmid pYUSBH035 DNA, complete sequence	Klebsiella quasipneumoniae subsp. quasipneumoniae	1491	1491	1	0	99.75	46161	LC716358.1
Klebsiella pneumoniae strain dm664b plasmid p1_dm664b_NDM5, complete sequence	Klebsiella pneumoniae	1491	1491	1	0	99.75	163355	CP095682.1
Enterobacter hormaechei strain beb_c250b plasmid p1_beb_c250b_NDM5, complete sequence	Enterobacter hormaechei	1491	1491	1	0	99.75	94643	CP095681.1
Klebsiella pneumoniae subsp. pneumoniae strain MMGX21 subclass B1 metallo-beta-lactamase NDM-5 (blaNDM) gene, blaNDM-5 allele, complete cds	Klebsiella pneumoniae subsp. pneumoniae	1491	1491	1	0	99.75	813	ON553466.1
Klebsiella pneumoniae subsp. pneumoniae strain MMGN70 subclass B1 metallo-beta-lactamase NDM-5 (blaNDM) gene, blaNDM-5 allele, complete cds	Klebsiella pneumoniae subsp. pneumoniae	1491	1491	1	0	99.75	813	ON553465.1
Klebsiella aerogenes strain KA1 plasmid pKA-NDM-5, complete sequence	Klebsiella aerogenes	1491	1491	1	0	99.75	43367	MZ363820.1
Klebsiella pneumoniae subsp. pneumoniae strain EGY22 plasmid pEGY22_CTX_15, complete sequence	Klebsiella pneumoniae subsp. pneumoniae	1491	1491	1	0	99.75	323133	ON261191.1
Klebsiella pneumoniae strain S01 plasmid pKPS01_p3, complete sequence	Klebsiella pneumoniae	1491	1491	1	0	99.75	45048	CP048392.1
Escherichia coli isolate 648 genome assembly, plasmid: P2	Escherichia coli	1491	1491	1	0	99.75	46161	OW967968.1
Escherichia coli isolate 410 genome assembly, plasmid: P1	Escherichia coli	1491	1491	1	0	99.75	109109	OW967803.1
Klebsiella pneumoniae strain AR8416 plasmid pAR8416_NDM5, complete sequence	Klebsiella pneumoniae	1491	1491	1	0	99.75	45253	CP081819.1
Escherichia coli strain PM4-5 plasmid pPM4-5-ndm-5, complete sequence	Escherichia coli	1491	1491	1	0	99.75	106484	CP096831.1
Escherichia coli strain EC6622 plasmid pEC6622-1, complete sequence	Escherichia coli	1491	1491	1	0	99.75	262413	CP096588.1
Escherichia coli strain EC6563 plasmid pEC6563-NDM5, complete sequence	Escherichia coli	1491	1491	1	0	99.75	107055	CP095858.1
Escherichia fergusonii strain EF21JD053 plasmid pJD053-NDM-99K, complete sequence	Escherichia fergusonii	1491	1491	1	0	99.75	99658	CP095791.1
Serratia marcescens strain dmsm540 plasmid p_dmsm540_NDM7, complete sequence	Serratia marcescens	1491	1491	1	0	99.75	46161	CP095678.1
Enterobacter hormaechei strain dmeb_c853 plasmid p_dmeb_c853_NDM7, complete sequence	Enterobacter hormaechei	1491	1491	1	0	99.75	45322	CP095675.1
Citrobacter sedlakii strain dmcs955 plasmid p_dmcs955_NDM5, complete sequence	Citrobacter sedlakii	1491	1491	1	0	99.75	94653	CP095670.1
Citrobacter sedlakii strain dmcr749c plasmid p_dmcr749c_NDM5, complete sequence	Citrobacter sedlakii	1491	1491	1	0	99.75	94788	CP095669.1
Pseudocitrobacter faecalis strain dmcf952 plasmid p_dmcf952_NDM7, complete sequence	Pseudocitrobacter faecalis	1491	1491	1	0	99.75	45403	CP095668.1
Klebsiella pneumoniae strain dm930b plasmid p_dm930b_NDM5, complete sequence	Klebsiella pneumoniae	1491	1491	1	0	99.75	99379	CP095666.1
Escherichia coli strain dm925c plasmid p_dm925c_NDM5, complete sequence	Escherichia coli	1491	1491	1	0	99.75	123766	CP095665.1
Escherichia coli strain dm900 plasmid p_dm900_NDM5, complete sequence	Escherichia coli	1491	1491	1	0	99.75	80574	CP095664.1
Klebsiella pneumoniae strain dm899b plasmid p_dm899b_NDM5, complete sequence	Klebsiella pneumoniae	1491	1491	1	0	99.75	94651	CP095663.1
Escherichia coli strain dm882b plasmid p_dm882b_NDM5, complete sequence	Escherichia coli	1491	1491	1	0	99.75	133308	CP095660.1
Escherichia coli strain dm874 plasmid p_dm874_NDM5, complete sequence	Escherichia coli	1491	1491	1	0	99.75	128787	CP095659.1
Escherichia coli strain dm832c plasmid p_dm832c_NDM5, complete sequence	Escherichia coli	1491	1491	1	0	99.75	82526	CP095656.1
Klebsiella pneumoniae strain dm815 plasmid p_dm815_NDM5, complete sequence	Klebsiella pneumoniae	1491	1491	1	0	99.75	94640	CP095655.1
Klebsiella pneumoniae strain dm803b plasmid p_dm803b_NDM5, complete sequence	Klebsiella pneumoniae	1491	1491	1	0	99.75	142834	CP095654.1
Klebsiella pneumoniae strain dm780b plasmid p_dm780b_NDM5, complete sequence	Klebsiella pneumoniae	1491	1491	1	0	99.75	133085	CP095652.1
Klebsiella pneumoniae strain dm778b plasmid p_dm778b_NDM5, complete sequence	Klebsiella pneumoniae	1491	1491	1	0	99.75	93997	CP095650.1
Klebsiella pneumoniae strain dm760b plasmid p_dm760b_NDM5, complete sequence	Klebsiella pneumoniae	1491	1491	1	0	99.75	94239	CP095648.1
Klebsiella pneumoniae strain dm749b plasmid p_dm749b_NDM5, complete sequence	Klebsiella pneumoniae	1491	1491	1	0	99.75	143314	CP095647.1
Escherichia coli strain dm728 plasmid p_dm728_NDM5, complete sequence	Escherichia coli	1491	1491	1	0	99.75	129724	CP095645.1
Escherichia coli strain dm708c plasmid p_dm708c_NDM5, complete sequence	Escherichia coli	1491	1491	1	0	99.75	129922	CP095644.1
Escherichia coli strain dm702b plasmid p_dm702b_NDM5, complete sequence	Escherichia coli	1491	1491	1	0	99.75	129993	CP095643.1
Escherichia coli strain dm694 plasmid p_dm694_NDM5, complete sequence	Escherichia coli	1491	1491	1	0	99.75	46161	CP095642.1
Klebsiella pneumoniae strain dm693b plasmid p_dm693b_NDM5, complete sequence	Klebsiella pneumoniae	1491	1491	1	0	99.75	190750	CP095641.1
Escherichia coli strain dm692 plasmid p_dm692_NDM5, complete sequence	Escherichia coli	1491	1491	1	0	99.75	46161	CP095640.1
Escherichia coli strain dm682b plasmid p_dm682b_NDM5, complete sequence	Escherichia coli	1491	1491	1	0	99.75	120542	CP095639.1
Escherichia coli strain dm655 plasmid p_dm655_NDM5, complete sequence	Escherichia coli	1491	1491	1	0	99.75	155093	CP095638.1
Escherichia coli strain dm654b plasmid p_dm654b_NDM5, complete sequence	Escherichia coli	1491	1491	1	0	99.75	127798	CP095637.1
Klebsiella pneumoniae strain dm604b plasmid p_dm604b_NDM5, complete sequence	Klebsiella pneumoniae	1491	1491	1	0	99.75	92631	CP095634.1
Klebsiella pneumoniae strain dm599b plasmid p_dm599b_NDM5, complete sequence	Klebsiella pneumoniae	1491	1491	1	0	99.75	94609	CP095632.1
Escherichia coli strain dm566 plasmid p_dm566_NDM5, complete sequence	Escherichia coli	1491	1491	1	0	99.75	130701	CP095630.1
Escherichia coli strain dm533 plasmid p_dm533_NDM5, complete sequence	Escherichia coli	1491	1491	1	0	99.75	97064	CP095628.1
Escherichia coli strain dm525c plasmid p_dm525c_NDM7, complete sequence	Escherichia coli	1491	1491	1	0	99.75	46545	CP095627.1
Klebsiella pneumoniae strain dm522a plasmid p_dm522a_NDM5, complete sequence	Klebsiella pneumoniae	1491	1491	1	0	99.75	94625	CP095626.1
Escherichia coli strain dm514 plasmid p_dm514_NDM5, complete sequence	Escherichia coli	1491	1491	1	0	99.75	71702	CP095625.1
Klebsiella pneumoniae strain dm509b plasmid p_dm509b_NDM5, complete sequence	Klebsiella pneumoniae	1491	1491	1	0	99.75	94560	CP095624.1
Escherichia coli strain dm496c plasmid p_dm496c_NDM5, complete sequence	Escherichia coli	1491	1491	1	0	99.75	94527	CP095623.1
Klebsiella pneumoniae strain dm485b plasmid p_dm485b_NDM5, complete sequence	Klebsiella pneumoniae	1491	1491	1	0	99.75	94663	CP095622.1
Escherichia coli strain dm478c plasmid p_dm478c_NDM5, complete sequence	Escherichia coli	1491	1491	1	0	99.75	94651	CP095621.1
Klebsiella pneumoniae strain dm424b plasmid p_dm424b_NDM5, complete sequence	Klebsiella pneumoniae	1491	1491	1	0	99.75	94194	CP095618.1
Escherichia coli strain dm420b plasmid p_dm420b_NDM5, complete sequence	Escherichia coli	1491	1491	1	0	99.75	46161	CP095617.1
Escherichia coli strain dm382b plasmid p_dm382b_NDM5, complete sequence	Escherichia coli	1491	1491	1	0	99.75	81772	CP095616.1
Escherichia coli strain dm372b plasmid p_dm372b_NDM5, complete sequence	Escherichia coli	1491	1491	1	0	99.75	87713	CP095615.1
Escherichia coli strain dm365c plasmid p_dm365c_NDM7, complete sequence	Escherichia coli	1491	1491	1	0	99.75	46170	CP095614.1
Klebsiella pneumoniae strain dm363b plasmid p_dm363b_NDM5, complete sequence	Klebsiella pneumoniae	1491	1491	1	0	99.75	190751	CP095613.1
Klebsiella pneumoniae strain dm353b plasmid p_dm353b_NDM5, complete sequence	Klebsiella pneumoniae	1491	1491	1	0	99.75	94637	CP095611.1
Klebsiella pneumoniae strain dm338b plasmid p_dm338b_NDM5, complete sequence	Klebsiella pneumoniae	1491	1491	1	0	99.75	95487	CP095610.1
Klebsiella pneumoniae strain dm328b plasmid p_dm328b_NDM5, complete sequence	Klebsiella pneumoniae	1491	1491	1	0	99.75	97452	CP095608.1
Escherichia coli strain dm321b plasmid p_dm321b_NDM5, complete sequence	Escherichia coli	1491	1491	1	0	99.75	107568	CP095607.1
Klebsiella pneumoniae strain dm320b plasmid p_dm320b_NDM5, complete sequence	Klebsiella pneumoniae	1491	1491	1	0	99.75	94599	CP095606.1
Escherichia coli strain dm314c plasmid p_dm314c_NDM5, complete sequence	Escherichia coli	1491	1491	1	0	99.75	94549	CP095605.1
Klebsiella pneumoniae strain dm218b plasmid p_dm218b_NDM5, complete sequence	Klebsiella pneumoniae	1491	1491	1	0	99.75	94588	CP095601.1
Klebsiella pneumoniae strain dm193b plasmid p_dm193b_NDM5, complete sequence	Klebsiella pneumoniae	1491	1491	1	0	99.75	143287	CP095600.1
Escherichia coli strain dm106c plasmid p_dm106c_NDM5, complete sequence	Escherichia coli	1491	1491	1	0	99.75	95207	CP095595.1
Escherichia coli strain dm09 plasmid p_dm09_NDM5, complete sequence	Escherichia coli	1491	1491	1	0	99.75	80860	CP095594.1
Enterobacter hormaechei strain beb_c2b plasmid p_beb_c2b_NDM5, complete sequence	Enterobacter hormaechei	1491	1491	1	0	99.75	49013	CP095590.1
Enterobacter hormaechei strain beb_c20b plasmid p_beb_c20b_NDM5, complete sequence	Enterobacter hormaechei	1491	1491	1	0	99.75	49008	CP095589.1
Klebsiella pneumoniae strain b78b plasmid p_b78b_NDM5, complete sequence	Klebsiella pneumoniae	1491	1491	1	0	99.75	275980	CP095588.1
Escherichia coli strain b73b plasmid p_b73b_NDM5, complete sequence	Escherichia coli	1491	1491	1	0	99.75	46161	CP095587.1
Klebsiella pneumoniae strain b46b plasmid p_b46b_NDM5, complete sequence	Klebsiella pneumoniae	1491	1491	1	0	99.75	203713	CP095584.1
Escherichia coli strain b35c plasmid p_b35c_NDM5, complete sequence	Escherichia coli	1491	1491	1	0	99.75	161936	CP095583.1
Klebsiella pneumoniae strain b199b plasmid p_b199b_NDM5, complete sequence	Klebsiella pneumoniae	1491	1491	1	0	99.75	238120	CP095580.1
Escherichia coli strain b148b plasmid p_b148b_NDM5, complete sequence	Escherichia coli	1491	1491	1	0	99.75	92040	CP095579.1
Klebsiella pneumoniae strain b119 plasmid p_b119_NDM5, complete sequence	Klebsiella pneumoniae	1491	1491	1	0	99.75	94630	CP095576.1
Klebsiella pneumoniae strain dm664b plasmid p2_dm664b_NDM5, complete sequence	Klebsiella pneumoniae	1491	1491	1	0	99.75	92579	CP095574.1
Klebsiella pneumoniae strain b156b plasmid p1_b156b_NDM5, complete sequence	Klebsiella pneumoniae	1491	1491	1	0	99.75	196181	CP095572.1
Klebsiella pneumoniae strain dm651b plasmid p_dm651b_NDM5, complete sequence	Klebsiella pneumoniae	1491	1491	1	0	99.75	133339	CP095571.1
Escherichia coli strain b75c plasmid p_b75c_NDM5, complete sequence	Escherichia coli	1491	1491	1	0	99.75	46161	CP095568.1
Escherichia coli strain JH51 plasmid pJH51-1, complete sequence	Escherichia coli	1491	1491	1	0	99.75	246773	CP095455.1
Escherichia coli strain 779 plasmid p779-5-NDM, complete sequence	Escherichia coli	1491	1491	1	0	99.75	46161	CP086225.1
Klebsiella pneumoniae strain SCLZKP494 plasmid pNDM-5-SCLZ494, complete sequence	Klebsiella pneumoniae	1491	1491	1	0	99.75	27668	CP095160.1
Salmonella enterica strain 1722 plasmid unnamed1, complete sequence	Salmonella enterica	1491	1491	1	0	99.75	208610	CP068019.1
Klebsiella pneumoniae subsp. pneumoniae strain CMVD14 plasmid subclass B1 metallo-beta-lactamase NDM-5 (blaNDM) gene, blaNDM-5 allele, complete cds	Klebsiella pneumoniae subsp. pneumoniae	1491	1491	1	0	99.75	813	OM937932.1
Klebsiella pneumoniae subsp. ozaenae strain SCKP020151 plasmid pNDM5_020151, complete sequence	Klebsiella pneumoniae subsp. ozaenae	1491	7456	1	0	99.75	66830	CP043586.1
Klebsiella pneumoniae strain WCHKP040009 plasmid pNDM5_040009, complete sequence	Klebsiella pneumoniae	1491	1491	1	0	99.75	47360	CP043591.1
Escherichia coli M719 plasmid pM71901 DNA, complete sequence	Escherichia coli	1491	1491	1	0	99.75	94605	AP023434.1
Escherichia coli M719 DNA, complete genome	Escherichia coli	1491	1491	1	0	99.75	4856054	AP023433.1
Escherichia coli plasmid pHEN-3, complete sequence	Escherichia coli	1491	1491	1	0	99.75	46161	MW191858.1
Escherichia coli strain Ec-050-T0 plasmid pEc-050-T0_2, complete sequence	Escherichia coli	1491	1491	1	0	99.75	99465	CP086512.1
Escherichia coli strain Ec-050-T5-MAC plasmid pEc-050-T5-MAC_2, complete sequence	Escherichia coli	1491	1491	1	0	99.75	99465	CP086502.1
Escherichia coli strain Ec-050-T5-ESBL plasmid pEc-050-T5-ESBL_2, complete sequence	Escherichia coli	1491	1491	1	0	99.75	99465	CP086492.1
Escherichia coli strain Ec-050-T20-MAC plasmid pEc-050-T20-MAC_2, complete sequence	Escherichia coli	1491	1491	1	0	99.75	99476	CP086482.1
Escherichia coli strain Ec-050-T20-ESBL plasmid pEc-050-T20-ESBL_2, complete sequence	Escherichia coli	1491	1491	1	0	99.75	99465	CP086472.1
Escherichia coli strain ST167 plasmid pGA_EcoNDM5, complete sequence	Escherichia coli	1491	1491	1	0	99.75	100291	CP093920.1
Escherichia coli strain 135001CECOLICU21 plasmid subclass B1 metallo-beta-lactamase NDM-5 (blaNDM) gene, blaNDM-5 allele, complete cds	Escherichia coli	1491	1491	1	0	99.75	813	OM276847.1
Klebsiella pneumoniae strain WCHKP115038 plasmid pNDM5_115038, complete sequence	Klebsiella pneumoniae	1491	1491	1	0	99.75	46161	CP043604.1
Escherichia coli KY 1497 plasmid: pKY1497_1 DNA, complete genome	Escherichia coli	1491	1491	1	0	99.75	123767	AP019804.1
Escherichia coli strain EC-14-2-9 plasmid pEC-14-2-9-NDM-5, complete sequence	Escherichia coli	1491	1491	1	0	99.75	46158	CP093286.1
Escherichia coli strain EC-16-35 plasmid pEC-16-35-NDM-5, complete sequence	Escherichia coli	1491	1491	1	0	99.75	46161	CP093230.1
Escherichia coli strain WCHEC005215 plasmid pNDM5_005215, complete sequence	Escherichia coli	1491	1491	1	0	99.75	47360	CP092975.1
Escherichia coli strain EC3 plasmid pEC3-NDM-5, complete sequence	Escherichia coli	1491	1491	1	0	99.75	48290	CP060982.1
Escherichia coli strain EC4 plasmid pEC4-NDM-5, complete sequence	Escherichia coli	1491	1491	1	0	99.75	46164	CP060976.1
Escherichia coli strain EC5 plasmid pEC5-NDM-5, complete sequence	Escherichia coli	1491	1491	1	0	99.75	46161	CP060972.1
Escherichia coli strain EC7 plasmid pEC7-NDM-5, complete sequence	Escherichia coli	1491	1491	1	0	99.75	46161	CP060966.1
Escherichia coli strain EC12 plasmid pEC12-NDM-5, complete sequence	Escherichia coli	1491	1491	1	0	99.75	24944	CP060936.1
Escherichia coli strain EC13 plasmid pEC13-NDM-5, complete sequence	Escherichia coli	1491	1491	1	0	99.75	47499	CP060931.1
Escherichia coli strain EC15 plasmid pEC15-NDM-5, complete sequence	Escherichia coli	1491	1491	1	0	99.75	24944	CP060922.1
Escherichia coli strain EC18 plasmid pEC18-NDM-5, complete sequence	Escherichia coli	1491	1491	1	0	99.75	24665	CP060917.1
Escherichia coli strain EC19 plasmid pEC19-NDM-5, complete sequence	Escherichia coli	1491	1491	1	0	99.75	46161	CP060911.1
Escherichia coli strain EC20 plasmid pEC20-NDM-5, complete sequence	Escherichia coli	1491	1491	1	0	99.75	46161	CP060905.1
Escherichia coli strain EC21 plasmid pEC21-NDM-5, complete sequence	Escherichia coli	1491	1491	1	0	99.75	46161	CP060901.1
Escherichia coli strain EC22 plasmid pEC22-NDM-5, complete sequence	Escherichia coli	1491	1491	1	0	99.75	168221	CP060893.1
Escherichia coli strain EC24 plasmid pEC24-NDM-5, complete sequence	Escherichia coli	1491	1491	1	0	99.75	46161	CP060888.1
Escherichia coli strain EC26 plasmid pEC26-NDM-5, complete sequence	Escherichia coli	1491	1491	1	0	99.75	46161	CP060883.1
Escherichia coli strain EC27 plasmid pEC27-NDM-5, complete sequence	Escherichia coli	1491	1491	1	0	99.75	46161	CP060876.1
Escherichia coli strain EC29 plasmid pEC29-NDM-5, complete sequence	Escherichia coli	1491	2982	1	0	99.75	147459	CP060868.1
Escherichia coli strain EC31 plasmid pEC31-NDM-5, complete sequence	Escherichia coli	1491	1491	1	0	99.75	48521	CP060990.1
Escherichia coli strain WCHEC040047 plasmid pNDM5_040047, complete sequence	Escherichia coli	1491	1491	1	0	99.75	19903	CP043296.1
Escherichia coli strain WCHEC025985 plasmid pNDM5_025985, complete sequence	Escherichia coli	1491	1491	1	0	99.75	46161	CP043287.1
Escherichia coli strain WCHEC025157 plasmid pNDM5_025157, complete sequence	Escherichia coli	1491	1491	1	0	99.75	46161	CP043281.1
Escherichia coli strain Z503 plasmid p503-IncX3, complete sequence	Escherichia coli	1491	1491	1	0	99.75	46810	CP090308.1
Escherichia coli plasmid pSDCDK-IncFNDM5, complete sequence	Escherichia coli	1491	1491	1	0	99.75	80348	MT621569.1
Escherichia coli plasmid pNDM-IncX3IV, complete sequence	Escherichia coli	1491	1491	1	0	99.75	45322	MT621566.1
Escherichia coli plasmid pNDM-IncX3III, complete sequence	Escherichia coli	1491	1491	1	0	99.75	45048	MT621565.1
Escherichia coli plasmid pNDM-IncX3II, complete sequence	Escherichia coli	1491	1491	1	0	99.75	44939	MT621564.1
Escherichia coli plasmid pNDM-IncX3I3, complete sequence	Escherichia coli	1491	1491	1	0	99.75	46161	MT621563.1
Escherichia coli plasmid pNDM-IncX3I2, complete sequence	Escherichia coli	1491	1491	1	0	99.75	46161	MT621562.1
Escherichia coli plasmid pNDM-IncX3I1, complete sequence	Escherichia coli	1491	1491	1	0	99.75	46161	MT621561.1
Salmonella enterica subsp. enterica strain SR33 plasmid pNDM13-SR33, complete sequence	Salmonella enterica subsp. enterica	1491	1491	1	0	99.75	88258	CP092912.1
Klebsiella michiganensis strain KO_408 plasmid pKO_4-NDM-5, complete sequence	Klebsiella michiganensis	1491	1491	1	0	99.75	44878	CP091474.2
Escherichia coli strain EC5502 plasmid pEC5502-NDM5, complete sequence	Escherichia coli	1491	5886	1	0	99.75	256955	CP092646.1
Klebsiella pneumoniae strain KP7728 plasmid pKP7728-NDM5, complete sequence	Klebsiella pneumoniae	1491	1491	1	0	99.75	45048	CP092650.1
Proteus mirabilis strain PM8762 chromosome, complete genome	Proteus mirabilis	1491	5965	1	0	99.75	4285781	CP092652.1
Escherichia coli strain CE 89 plasmid pNDM-TC-CE-89, complete sequence	Escherichia coli	1491	1491	1	0	99.75	94224	MZ892875.1
Escherichia coli strain TH9F11 plasmid pHNTH9F11-1, complete sequence	Escherichia coli	1491	1491	1	0	99.75	407456	CP054192.1
Citrobacter portucalensis strain BY9F36 plasmid pHNBYF36-1, complete sequence	Citrobacter portucalensis	1491	1491	1	0	99.75	46161	CP054130.1
Raoultella ornithinolytica strain OHMEATKPC2_NDM5 plasmid pOSUMEAT3, complete sequence	Raoultella ornithinolytica	1491	1491	1	0	99.75	45048	CP054273.1
Escherichia coli strain B379 plasmid pB379_NDM, complete sequence	Escherichia coli	1491	1491	1	0	99.75	46161	CP090459.1
Escherichia coli strain PT62 plasmid pPT62-NDM-47kb, complete sequence	Escherichia coli	1491	1491	1	0	99.75	47849	CP090451.1
Escherichia coli strain E-T84-1 plasmid pE-T84-1-NDM-5, complete sequence	Escherichia coli	1491	1491	1	0	99.75	111086	CP090275.1
Escherichia coli strain E-T791 plasmid pE-T791-NDM-5, complete sequence	Escherichia coli	1491	1491	1	0	99.75	187710	CP090298.1
Escherichia coli strain E-T306 plasmid pE-T306-NDM-5, complete sequence	Escherichia coli	1491	1491	1	0	99.75	47497	CP090281.1
Escherichia coli strain E-T654 plasmid pE-T654-NDM-5, complete sequence	Escherichia coli	1491	1491	1	0	99.75	107376	CP090291.1
Escherichia coli strain E-T344-1 plasmid pE-T344-1-NDM-5, complete sequence	Escherichia coli	1491	1491	1	0	99.75	46161	CP090287.1
Escherichia coli strain E-T207 chromosome, complete genome	Escherichia coli	1491	1491	1	0	99.75	4903210	CP090277.1
Escherichia coli strain E-33 plasmid pE-33-NDM-5, complete sequence	Escherichia coli	1491	1491	1	0	99.75	46161	CP090248.1
Escherichia coli strain E-R791-1 plasmid pE-R791-1-NDM-5, complete sequence	Escherichia coli	1491	1491	1	0	99.75	187710	CP090263.1
Klebsiella pneumoniae strain LZKP00003 plasmid p3NDM-5, complete sequence	Klebsiella pneumoniae	1491	1491	1	0	99.75	27668	CP089991.1
Klebsiella pneumoniae strain LZKP00001 plasmid p1NDM-5, complete sequence	Klebsiella pneumoniae	1491	1491	1	0	99.75	46162	CP089987.1
Escherichia coli strain 114 plasmid p25NDM-5, complete sequence	Escherichia coli	1491	1491	1	0	99.75	46160	CP087572.1
Klebsiella pneumoniae strain DJ genome assembly, plasmid: DJ_7_IncFII	Klebsiella pneumoniae	1491	1491	1	0	99.75	84041	OV049815.1
Klebsiella pneumoniae strain DJ genome assembly, chromosome: DJ_	Klebsiella pneumoniae	1491	1491	1	0	99.75	5472771	OV049808.1
Escherichia coli strain OSUCMP42NDM plasmid pCMP42-1, complete sequence	Escherichia coli	1491	1491	1	0	99.75	120124	CP087579.1
Klebsiella aerogenes strain KA-14-61 plasmid pKA-14-61-NDM-5, complete sequence	Klebsiella aerogenes	1491	1491	1	0	99.75	46161	MZ836806.1
Enterobacter hormaechei strain ECL-13-37 plasmid pECL-13-37-NDM-5, complete sequence	Enterobacter hormaechei	1491	1491	1	0	99.75	46161	MZ836804.1
Enterobacter hormaechei strain ECL-13-4 plasmid pECL-13-4-NDM-5, complete sequence	Enterobacter hormaechei	1491	1491	1	0	99.75	46161	MZ836803.1
Escherichia coli strain EC-16-37 plasmid pEC-16-37-NDM-5, complete sequence	Escherichia coli	1491	1491	1	0	99.75	157576	MZ836802.1
Escherichia coli strain EC-16-10 plasmid pEC-16-10-NDM-5, complete sequence	Escherichia coli	1491	1491	1	0	99.75	92260	MZ836801.1
Escherichia coli strain EC-14-2-9 plasmid pEC-14-2-9-NDM-5, complete sequence	Escherichia coli	1491	1491	1	0	99.75	46161	MZ836800.1
Escherichia coli strain EC-13-31 plasmid pEC-13-31-NDM-5, complete sequence	Escherichia coli	1491	1491	1	0	99.75	49021	MZ836797.1
Escherichia coli plasmid pIOMTU388-NDM genes for metallo-beta-lactamase NDM-12, bleomycine resistance protein, phosphoribosylanthranilate isomerase, DsbC superfamily protein, transposase TnpA, sulfonamides resistance protein, multidrug efflux protein, complete cds	Escherichia coli	1491	1491	1	0	99.75	6927	AB926431.1
Escherichia coli strain ESY001 plasmid pNDM5_ESY001, complete sequence	Escherichia coli	1491	1491	1	0	99.75	46161	CP086343.1
Escherichia coli strain ESY002 plasmid pNDM5_ESY002, complete sequence	Escherichia coli	1491	1491	1	0	99.75	46161	CP086557.1
Escherichia coli strain ESY003 plasmid pNDM5_ESY003	Escherichia coli	1491	1491	1	0	99.75	46161	CP086341.1
Escherichia coli strain EBJ001 plasmid pNDM5_EBJ001, complete sequence	Escherichia coli	1491	1491	1	0	99.75	46161	CP086337.1
Escherichia coli strain EJN001 plasmid pNDM5_EJN001, complete sequence	Escherichia coli	1491	1491	1	0	99.75	46161	CP086339.1
Escherichia coli strain EBJ003 plasmid pNDM5_EBJ003, complete sequence	Escherichia coli	1491	1491	1	0	99.75	46161	CP086335.1
Escherichia coli isolate HDC263 plasmid pHDC263-NDM, complete sequence	Escherichia coli	1491	1491	1	0	99.75	46161	MW762473.1
Citrobacter freundii strain DY2010 plasmid unnamed2, complete sequence	Citrobacter freundii	1491	1491	1	0	99.75	46161	CP086289.1
Escherichia coli strain NDM7 plasmid unnamed	Escherichia coli	1491	2982	1	0	99.75	23395	CP085382.1
Escherichia coli strain NDM7 plasmid unnamed	Escherichia coli	1491	2459	1	0	99.75	19293	CP085381.1
Escherichia coli strain NDM7 plasmid unnamed	Escherichia coli	1491	1491	1	0	99.75	10492	CP085380.1
Escherichia coli strain NDM7 plasmid unnamed	Escherichia coli	1491	2960	1	0	99.75	18284	CP085379.1
Escherichia coli strain NDM7 plasmid unnamed3	Escherichia coli	1491	2982	1	0	99.75	169917	CP085378.1
Escherichia coli strain NDM7 plasmid unnamed	Escherichia coli	1491	2982	1	0	99.75	45348	CP085377.1
Escherichia coli strain EC195 plasmid pEC195-93k, complete sequence	Escherichia coli	1491	1491	1	0	99.75	93120	CP085190.1
Escherichia coli strain P31_YH1_02.21 plasmid pNDM_P31_YH1_02.21, complete sequence	Escherichia coli	1491	1491	1	0	99.75	133958	CP085064.1
Escherichia coli strain P21_SE1_04.20 plasmid pNDM_2_P21_SE1_04.20, complete sequence	Escherichia coli	1491	1491	1	0	99.75	100217	CP085076.1
Escherichia coli strain P21_SE1_04.20 plasmid pNDM_P21_SE1_04.20, complete sequence	Escherichia coli	1491	1491	1	0	99.75	134984	CP085075.1
Escherichia coli strain P27_L1_05.20 plasmid pNDM_P27_L1_05.20, complete sequence	Escherichia coli	1491	1491	1	0	99.75	146039	CP085070.1
Escherichia coli strain P30_L1_05.20 plasmid pNDM_P30_L1_05.20, complete sequence	Escherichia coli	1491	1491	1	0	99.75	161701	CP085061.1
Escherichia coli strain P24_WM1_05.20 plasmid pNDM_P24_WM1_05.20, complete sequence	Escherichia coli	1491	1491	1	0	99.75	85542	CP085059.1
Escherichia coli strain EC20 plasmid pEC22-NDM-5, complete sequence	Escherichia coli	1491	1491	1	0	99.75	4363	CP084904.1
Klebsiella pneumoniae strain KP200731214 plasmid pKP-NDM-5	Klebsiella pneumoniae	1491	1491	1	0	99.75	106491	CP084746.1
Escherichia coli strain EC-YC1908-399 plasmid p399-4, complete sequence	Escherichia coli	1491	2982	1	0	99.75	92324	CP084538.1
Escherichia coli strain LF143 New Delhi metallo beta lactamase 5 (blaNDM-5) gene, complete cds	Escherichia coli	1491	1491	1	0	99.75	916	KJ150692.1
Escherichia coli strain NDM4 plasmid unnamed1, complete sequence	Escherichia coli	1491	1491	1	0	99.75	158041	CP083878.1
Escherichia coli strain NDM5 plasmid unnamed4, complete sequence	Escherichia coli	1491	4453	1	0	99.75	50362	CP083876.1
Escherichia coli strain NDM5 plasmid unnamed3, complete sequence	Escherichia coli	1491	2982	1	0	99.75	170625	CP083875.1
Escherichia coli strain NDM5 plasmid unnamed2, complete sequence	Escherichia coli	1491	1491	1	0	99.75	31976	CP083874.1
Escherichia coli strain NDM3 plasmid unnamed1, complete sequence	Escherichia coli	1491	2982	1	0	99.75	159955	CP083881.1
Escherichia coli strain NDM6 plasmid unnamed1, complete sequence	Escherichia coli	1491	1491	1	0	99.75	224320	CP083867.1
Escherichia coli strain SUISSEKPC3NDM5 plasmid p1606A, complete sequence	Escherichia coli	1491	1491	1	0	99.75	120731	CP083702.1
Escherichia coli strain ECNB21-M121 plasmid pNDM-M121, complete sequence	Escherichia coli	1491	1491	1	0	99.75	372134	CP083586.1
Escherichia coli strain SPCR2020 plasmid unnamed4, complete sequence	Escherichia coli	1491	1491	1	0	99.75	45920	CP083428.1
Escherichia coli plasmid pNDM5-CNEC001, complete sequence	Escherichia coli	1491	1491	1	0	99.75	46161	MZ270636.1
Escherichia coli strain NDM_11.16372 plasmid pIncFIA, complete sequence	Escherichia coli	1491	1491	1	0	99.75	136961	CP082130.1
Escherichia coli strain NDM_12_14482 plasmid pIncFIA, complete sequence	Escherichia coli	1491	1491	1	0	99.75	136961	CP082128.1
Escherichia coli strain PC-NDM34 plasmid pIncX3, complete sequence	Escherichia coli	1491	1491	1	0	99.75	46161	CP082124.1
Escherichia coli FUJ80154 plasmid pFUJ80154-1 DNA, complete sequence	Escherichia coli	1491	1491	1	0	99.75	137114	AP024688.1
Escherichia coli blaNDM-5 gene for beta-lactamase NDM-5, complete cds, strain: V125	Escherichia coli	1491	1491	1	0	99.75	813	LC095479.1
Klebsiella pneumoniae strain MGR-K194 plasmid pNDM_MGR194, complete sequence	Klebsiella pneumoniae	1491	1491	1	0	99.75	46253	KF220657.1
Klebsiella pneumoniae strain DMCPKP4 plasmid pKP4-NDM-5, complete sequence	Klebsiella pneumoniae	1491	1491	1	0	99.75	45311	MW415444.1
Klebsiella pneumoniae strain DMCPKP1 plasmid pKP1-NDM-5, complete sequence	Klebsiella pneumoniae	1491	1491	1	0	99.75	45311	MW415443.1
Escherichia coli strain DMCPEC7 plasmid pEC7-NDM-5, complete sequence	Escherichia coli	1491	1491	1	0	99.75	45594	MW415442.1
Escherichia coli strain DMCPEC3 plasmid pEC3-NDM-5, complete sequence	Escherichia coli	1491	1491	1	0	99.75	45805	MW415441.1
Escherichia coli strain DMCPEC2 plasmid pEC2-NDM-5, complete sequence	Escherichia coli	1491	1491	1	0	99.75	46288	MW415440.1
Klebsiella pneumoniae strain 1678 plasmid p1678-4, complete sequence	Klebsiella pneumoniae	1491	1491	1	0	99.75	46161	CP080448.1
Klebsiella aerogenes strain KA3 plasmid pNDM-KA3, complete sequence	Klebsiella aerogenes	1491	1491	1	0	99.75	43367	MW242344.1
Escherichia coli strain GDB8P75M plasmid pHNGD64-NDM, complete sequence	Escherichia coli	1491	1491	1	0	99.75	46161	MW296100.1
Escherichia coli strain GDB8P64M plasmid pHNGD64-NDM, complete sequence	Escherichia coli	1491	1491	1	0	99.75	246593	MW296099.1
Klebsiella aerogenes strain NTT31XS plasmid pNTT31XS-NDM, complete sequence	Klebsiella aerogenes	1491	1491	1	0	99.75	17210	CP077431.1
Escherichia coli strain GD33 plasmid pNDM33-1, complete sequence	Escherichia coli	1491	1491	1	0	99.75	266777	CP076648.1
Enterobacter hormaechei strain KCJ3K19 plasmid pKC45K, complete sequence	Enterobacter hormaechei	1491	1491	1	0	99.75	44885	CP054412.1
Escherichia coli strain E2 plasmid pE2-NDM-CTX-M, complete sequence	Escherichia coli	1491	1491	1	0	99.75	111334	CP048916.1
Escherichia coli strain Survcare321 plasmid p321-NDM5, complete sequence	Escherichia coli	1491	1491	1	0	99.75	127528	CP076302.1
Escherichia coli strain Survcare253 plasmid pS253-NDM5, complete sequence	Escherichia coli	1491	1491	1	0	99.75	89595	CP076306.1
Klebsiella pneumoniae strain KP32558 plasmid pKP32558-5-ndm5, complete sequence	Klebsiella pneumoniae	1491	1491	1	0	99.75	46161	CP076035.1
Klebsiella quasipneumoniae strain JNQH473 plasmid pJNQH473-4, complete sequence	Klebsiella quasipneumoniae	1491	1491	1	0	99.75	46166	CP075887.1
Escherichia coli strain CS18F plasmid pCS18F-NDM-Fos, complete sequence	Escherichia coli	1491	1491	1	0	99.75	189141	CP074577.1
Escherichia coli strain EC16 plasmid pEC16-NDM-5, complete sequence	Escherichia coli	1491	1491	1	0	99.75	145550	CP074121.1
Klebsiella pneumoniae subsp. pneumoniae strain kpn-hnqyy plasmid unnamed1, complete sequence	Klebsiella pneumoniae subsp. pneumoniae	1491	1491	1	0	99.75	123557	CP074117.1
Escherichia coli strain J-8 plasmid pNDM, complete sequence	Escherichia coli	1491	1491	1	0	99.75	46161	CP047006.1
Escherichia coli strain EC11 plasmid plas3-NDM5, complete sequence	Escherichia coli	1491	1491	1	0	99.75	45122	CP073363.1
Escherichia coli EC08 plasmid pEC08_NDM5 DNA, complete sequence	Escherichia coli	1491	1491	1	0	99.75	61114	LC521848.1
Escherichia coli C470 plasmid pC470_NDM5 DNA, complete sequence	Escherichia coli	1491	1491	1	0	99.75	156037	LC521846.1
Escherichia coli C405 plasmid pC405_NDM5 DNA, complete sequence	Escherichia coli	1491	1491	1	0	99.75	108173	LC521844.1
Escherichia coli C290 plasmid pC290_NDM5 DNA, complete sequence	Escherichia coli	1491	1491	1	0	99.75	151503	LC521843.1
Escherichia coli C281 plasmid pC281_NDM5 DNA, complete sequence	Escherichia coli	1491	1491	1	0	99.75	156037	LC521842.1
Escherichia coli C278 plasmid pC278_NDM5 DNA, complete sequence	Escherichia coli	1491	1491	1	0	99.75	152332	LC521841.1
Klebsiella pneumoniae C063 plasmid pC063_NDM5 DNA, complete sequence	Klebsiella pneumoniae	1491	1491	1	0	99.75	102015	LC521838.1
Escherichia coli C053 plasmid pC053_NDM5 DNA, complete sequence	Escherichia coli	1491	1491	1	0	99.75	102023	LC521836.1
Klebsiella pneumoniae strain BA39649 plasmid pIncFII, complete sequence	Klebsiella pneumoniae	1491	1491	1	0	99.75	99664	CP058942.1
Klebsiella quasipneumoniae strain B6885 plasmid p2B6885, complete sequence	Klebsiella quasipneumoniae	1491	1491	1	0	99.75	46161	CP072470.1
Klebsiella pneumoniae isolate AS7 NDM family metallo-beta-lactamase (blaNDM) gene, partial cds	Klebsiella pneumoniae	1491	1491	0.99	0	100	807	MW440460.1
Escherichia coli strain LT-1 plasmid pIncF, complete sequence	Escherichia coli	1491	1491	1	0	99.75	115830	MW048884.1
Klebsiella michiganensis strain Kmfe267 plasmid pKmfe267-3, complete sequence	Klebsiella michiganensis	1491	1491	1	0	99.75	46161	CP071396.1
Escherichia coli C016 plasmid pC016_NDM5 DNA, complete sequence	Escherichia coli	1491	2982	1	0	99.75	118761	LC613142.1
Escherichia coli strain V244545 plasmid pEC1 insertion sequence ISAba125, complete sequence; insertion sequence IS5 IS5 transposase and trans-activator (insH) gene, complete cds; insertion sequence ISAba125, complete sequence; and NDM-7 metallo-beta-lactamase (blaNDM-7), bleomycin resistance protein (bleMBL), phosphoribosyl anthranilate isomerase (trpF), and oxidoreductase superfamily protein (ds…	Escherichia coli	1491	1491	1	0	99.75	5930	KC567147.1
Klebsiella pneumoniae strain SCKP090573 plasmid pNDM5_090573, complete sequence	Klebsiella pneumoniae	1491	1491	1	0	99.75	45181	CP071169.1
Escherichia coli YJ4 plasmid pYJ4-NDM5 DNA, complete genome	Escherichia coli	1491	1491	1	0	99.75	83453	AP023231.2
Escherichia coli M505 plasmid pM505-NDM5 DNA, complete genome	Escherichia coli	1491	1491	1	0	99.75	97208	AP023220.2
Klebsiella pneumoniae strain C110 plasmid pC110-NDM7-IncX3, complete sequence	Klebsiella pneumoniae	1491	1491	1	0	99.75	45181	MN080490.1
Escherichia coli strain EM06-18-14 plasmid pEM06-18-14_2, complete sequence	Escherichia coli	1491	1491	1	0	99.75	91066	CP063481.1
Klebsiella quasipneumoniae strain B9067 plasmid p2B9067, complete sequence	Klebsiella quasipneumoniae	1491	1491	1	0	99.75	46161	CP070442.1
Klebsiella quasipneumoniae strain B25110 plasmid p2B25110, complete sequence	Klebsiella quasipneumoniae	1491	1491	1	0	99.75	46161	CP070456.1
Escherichia coli strain S1 chromosome	Escherichia coli	1491	1491	1	0	99.75	5326096	CP070279.1
Klebsiella pneumoniae strain KPWX136 plasmid pC, complete sequence	Klebsiella pneumoniae	1491	1491	1	0	99.75	117844	CP069173.1
Escherichia coli strain RUT3575 plasmid p3575-NDM-5, complete sequence	Escherichia coli	1491	1491	1	0	99.75	93625	CP048012.1
Escherichia coli NIPH17_0020 plasmid pNIPH17_0020_1 DNA, complete sequence	Escherichia coli	1491	1491	1	0	99.75	93889	LC483178.2
Klebsiella pneumoniae strain RIVM_C018652 plasmid pRIVM_C018652_2, complete sequence	Klebsiella pneumoniae	1491	1491	1	0	99.75	69764	CP068835.1
Escherichia coli plasmid pNDM-8 blaNDM-8 gene for NDM-8 metallo-beta-lactamase, complete cds	Escherichia coli	1491	1491	1	0	99.75	813	AB744718.1
Escherichia coli blaNDM-7 gene for beta-lactamase NDM-7, complete cds, strain: V1	Escherichia coli	1491	1491	1	0	99.75	813	LC095450.1
Escherichia coli isolate strain_Ecoli_008 genome assembly, plasmid: pMOL008_NDM	Escherichia coli	1491	1491	1	0	99.75	99476	LR880735.1
Escherichia coli strain PI-E402 plasmid pBEC402_NDM7 DNA, complete sequence	Escherichia coli	1491	1491	1	0	99.75	45322	LC218099.1
Klebsiella pneumoniae strain KP137060 plasmid unnamed1, complete sequence	Klebsiella pneumoniae	1491	1491	1	0	99.75	46161	MW218142.1
Escherichia coli strain W60 plasmid pECW601, complete sequence	Escherichia coli	1491	1491	1	0	99.75	140410	CP058343.1
Klebsiella pneumoniae strain ZG2017CW4-4-1-2 plasmid pNDM5_IncX3, complete sequence	Klebsiella pneumoniae	1491	1491	1	0	99.75	49941	CP065346.1
Klebsiella pneumoniae strain ZG2017CW4-4-2 plasmid pNDM5_IncX3, complete sequence	Klebsiella pneumoniae	1491	1491	1	0	99.75	49940	CP065350.1
Salmonella enterica subsp. enterica serovar Bareilly strain FC745 plasmid pFC745, complete sequence	Salmonella enterica subsp. enterica serovar Bareilly	1491	1491	1	0	99.75	242007	CP063685.2
Klebsiella pneumoniae strain 19110124 plasmid p19110124-3, complete sequence	Klebsiella pneumoniae	1491	1491	1	0	99.75	46161	CP064177.1
Klebsiella pneumoniae strain SCK27 plasmid pSCK27-NDM5, complete sequence	Klebsiella pneumoniae	1491	1491	1	0	99.75	46161	MT663954.1
Citrobacter sedlakii strain AA2CS plasmid pCSNDM-5, complete sequence	Citrobacter sedlakii	1491	1491	1	0	99.75	45403	CP063054.1
Klebsiella pneumoniae strain BA12818 plasmid pIncFII, complete sequence	Klebsiella pneumoniae	1491	1491	1	0	99.75	92972	CP054171.1
Klebsiella pneumoniae strain B14 plasmid pB14NDM-7, complete sequence	Klebsiella pneumoniae	1491	1491	1	0	99.75	46133	MT901553.1
Escherichia coli strain AHS8C65RI plasmid pHNAHS65I-1, complete sequence	Escherichia coli	1491	1491	1	0	99.75	98319	MN219406.1
Klebsiella pneumoniae M941 plasmid pM941-NDM5 DNA, complete genome	Klebsiella pneumoniae	1491	1491	1	0	99.75	93470	AP023454.1
Klebsiella pneumoniae strain JN14 plasmid pJN14NDM7, complete sequence	Klebsiella pneumoniae	1491	1491	1	0	99.75	46133	MT074091.1
Escherichia coli strain SW-01 plasmid pNDM-5_SW	Escherichia coli	1491	1491	1	0	99.75	47721	CP059381.1
Escherichia coli strain SY3626_hybrid plasmid pSY3626_46k_NDM, complete sequence	Escherichia coli	1491	1491	1	0	99.75	46161	CP059286.1
Salmonella enterica subsp. enterica serovar Typhimurium strain SH160 plasmid pNDM5_SH160, complete sequence	Salmonella enterica subsp. enterica serovar Typhimurium	1491	1491	1	0	99.75	46161	CP053295.1
Raoultella ornithinolytica plasmid pWP8-W19-CRE-01_1 DNA, complete genome, strain: WP8-W19-CRE-01	Raoultella ornithinolytica	1491	1491	1	0	99.75	241445	AP022269.1
Escherichia coli plasmid pWP8-S18-CRE-02_4 DNA, complete genome, strain: WP8-S18-CRE-02	Escherichia coli	1491	1491	1	0	99.75	46158	AP022249.1
Escherichia coli strain 2D plasmid p2D-NDM-5, complete sequence	Escherichia coli	1491	1491	1	0	99.75	46161	CP059006.1
Escherichia coli strain GZB8C59M plasmid p8C59-NDM,complete sequence	Escherichia coli	1491	1491	1	0	99.75	261528	MT407547.1
Escherichia coli strain GZB8C57M plasmid p8C57-NDM,complete sequence	Escherichia coli	1491	1491	1	0	99.75	116791	MT407546.1
Klebsiella pneumoniae strain BA27935 plasmid pIncFII, complete sequence	Klebsiella pneumoniae	1491	1491	1	0	99.75	97004	CP058801.1
Klebsiella pneumoniae strain BJS-81 plasmid unnamed3, complete sequence	Klebsiella pneumoniae	1491	1491	1	0	99.75	18178	MN847777.1
Klebsiella pneumoniae strain BA10835 plasmid pIncFII, complete sequence	Klebsiella pneumoniae	1491	1491	1	0	99.75	97846	CP053768.1
Escherichia coli strain transconjugant MH19T plasmid pMH19, partial sequence	Escherichia coli	1491	1491	1	0	99.75	45270	MT012585.1
Escherichia coli strain transconjugant MH14T plasmid pMH14, partial sequence	Escherichia coli	1491	1491	1	0	99.75	41849	MT012584.1
Escherichia coli strain transconjugant MH10T plasmid pMH10, partial sequence	Escherichia coli	1491	1491	1	0	99.75	41849	MT012583.1
Escherichia coli strain transconjugant_MH9BT plasmid pMH9B, partial sequence	Escherichia coli	1491	1491	1	0	99.75	45216	MT012582.1
Klebsiella pneumoniae strain WCHKP115032 plasmid pNDM5_115032, complete sequence	Klebsiella pneumoniae	1491	1491	1	0	99.75	46161	CP040446.1
Escherichia coli strain EC405 NDM-5 metallo-beta-lactamase (blaNDM-5) gene, complete cds	Escherichia coli	1491	1491	1	0	99.75	985	JN104597.1
Citrobacter portucalensis strain K218 plasmid pK218-NDM genomic sequence	Citrobacter portucalensis	1489	1489	1	0	99.75	110709	OL988824.1
Acinetobacter baumannii strain IQ-A6 beta-lactamase gene, partial cds	Acinetobacter baumannii	1487	1487	0.99	0	99.88	912	KU378642.1
Escherichia coli GDA6P073 blaNDM gene for subclass B1 metallo-beta-lactamase NDM-26, complete CDS	Escherichia coli	1485	1485	1	0	99.63	813	NG_067144.1
Escherichia coli strain GDA6P073 subclass B1 metallo-beta-lactamase NDM-26 (blaNDM) gene, blaNDM-26 allele, complete cds	Escherichia coli	1485	1485	1	0	99.63	813	MK079575.1
Escherichia coli isolate Escherichia coli str. 3426 genome assembly, plasmid: 4	Escherichia coli	1485	1485	1	0	99.63	96986	LS992188.1
Escherichia coli strain ASKNP21 New Delhi metallo-beta-lactamase NDM-5 (blaNDM) gene, blaNDM-5 allele, complete cds	Escherichia coli	1485	1485	1	0	99.63	813	MG761794.1
Escherichia coli strain ASKNP20 New Delhi metallo-beta-lactamase NDM-5 (blaNDM) gene, blaNDM-5 allele, complete cds	Escherichia coli	1485	1485	1	0	99.63	813	MG761793.1
Escherichia coli strain ASKNP17 New Delhi metallo-beta-lactamase NDM-5 (blaNDM) gene, blaNDM-5 allele, complete cds	Escherichia coli	1485	1485	1	0	99.63	813	MG761790.1
Escherichia coli strain ASKNP13 New Delhi metallo-beta-lactamase NDM-5 (blaNDM) gene, blaNDM-5 allele, complete cds	Escherichia coli	1485	1485	1	0	99.63	813	MG761786.1
Escherichia coli strain ASKNP10 New Delhi metallo-beta-lactamase NDM-5 (blaNDM) gene, blaNDM-5 allele, complete cds	Escherichia coli	1485	1485	1	0	99.63	813	MG761783.1
Escherichia coli strain ASKNP8 New Delhi metallo-beta-lactamase NDM-5 (blaNDM) gene, blaNDM-5 allele, complete cds	Escherichia coli	1485	1485	1	0	99.63	813	MG761781.1
Escherichia coli CCD1 blaNDM gene for subclass B1 metallo-beta-lactamase NDM-20, complete CDS	Escherichia coli	1485	1485	1	0	99.63	813	NG_057455.1
Escherichia coli strain EC1188 plasmid pEC1188-NDM16, complete sequence	Escherichia coli	1485	1485	1	0	99.63	80215	MH213345.1
Pseudomonas aeruginosa strain CDBT KS NP002 carbapenemase (blaNDM) gene, complete cds	Pseudomonas aeruginosa	1485	1485	1	0	99.63	813	MF379683.1
Klebsiella pneumoniae strain SCM96 plasmid pSCM96-2, complete sequence	Klebsiella pneumoniae	1485	1485	1	0	99.63	46161	CP028718.1
Escherichia coli strain CCD1 plasmid pNDM-20,complete sequence	Escherichia coli	1485	1485	1	0	99.63	46161	MF458176.1
Escherichia coli strain CCD1 subclass B1 metallo-beta-lactamase NDM-20 (blaNDM) gene, blaNDM-20 allele, complete cds	Escherichia coli	1485	1485	1	0	99.63	813	KY654092.1
Escherichia coli strain SCEC020023 plasmid pNDM21_020023, complete sequence	Escherichia coli	1485	1485	1	0	99.63	46161	CP025948.1
Escherichia coli SCEC020023 blaNDM gene for subclass B1 metallo-beta-lactamase NDM-21, complete CDS	Escherichia coli	1485	1485	1	0	99.63	813	NG_055664.1
Escherichia coli strain SCEC020023 subclass B1 metallo-beta-lactamase NDM-21 (blaNDM) gene, blaNDM-21 allele, complete cds	Escherichia coli	1485	1485	1	0	99.63	813	MG183694.1
Escherichia coli N17-00233 blaNDM gene for subclass B1 metallo-beta-lactamase NDM-19, complete CDS	Escherichia coli	1485	1485	1	0	99.63	813	NG_055498.1
Escherichia coli strain N17-00233 subclass B1 metallo-beta-lactamase NDM-19 (blaNDM) gene, blaNDM-19 allele, complete cds	Escherichia coli	1485	1485	1	0	99.63	813	MF370080.1
Escherichia coli AD-19R blaNDM gene for subclass B1 metallo-beta-lactamase NDM-17, complete CDS	Escherichia coli	1485	1485	1	0	99.63	813	NG_052662.1
Escherichia coli strain AD-19R plasmid pAD-19R clone ST48, complete sequence	Escherichia coli	1485	1485	1	0	99.63	46161	KX833071.1
Escherichia coli strain AD-19R subclass B1 metallo-beta-lactamase NDM-17 (blaNDM) gene, blaNDM-17 allele, complete cds	Escherichia coli	1485	1485	1	0	99.63	813	KX812714.1
Escherichia coli strain MK300 subclass B1 metallo-beta-lactamase NDM-16b (blaNDM) gene, blaNDM-16b allele, complete cds	Escherichia coli	1485	1485	1	0	99.63	813	KU285430.1
Escherichia coli strain HD6415 plasmid pHD6415-NDM subclass B1 metallo-beta-lactamase NDM-33 (blaNDM) gene, blaNDM-33 allele, complete cds	Escherichia coli	1485	1485	1	0	99.63	813	MW805188.1
Escherichia coli strain JNQH-497 subclass B1 metallo-beta-lactamase NDM (blaNDM) gene, complete cds	Escherichia coli	1485	1485	1	0	99.63	813	MW589540.1
Escherichia coli strain EC_3425 subclass B1 metallo-beta-lactamase NDM-16b (blaNDM) gene, blaNDM-16b allele, complete cds	Escherichia coli	1485	1485	1	0	99.63	813	MW474776.1
Escherichia coli HD6415 pHD6415-NDM blaNDM gene for subclass B1 metallo-beta-lactamase NDM-33, complete CDS	Escherichia coli	1485	1485	1	0	99.63	1013	NG_080782.1
Salmonella enterica subsp. enterica strain 3018683606 plasmid pST3606-1, complete sequence	Salmonella enterica subsp. enterica	1485	1485	1	0	99.63	109070	CP094333.1
Escherichia coli strain JNQH497 plasmid pJNQH497-1, complete sequence	Escherichia coli	1485	1485	1	0	99.63	263021	CP091926.1
Klebsiella pneumoniae 140507 unnamed blaNDM gene for subclass B1 metallo-beta-lactamase NDM-41, complete CDS	Klebsiella pneumoniae	1485	1485	1	0	99.63	813	NG_078034.1
Escherichia coli strain elppa8 chromosome, complete genome	Escherichia coli	1485	1485	1	0	99.63	4877488	CP083492.1
Escherichia coli strain HD6415 plasmid pHD6415-NDM, complete sequence	Escherichia coli	1485	1485	1	0	99.63	46161	MZ004933.1
Klebsiella pneumoniae strain LF161 New Delhi metallo beta lactamase 7 (blaNDM-7) gene, complete cds	Klebsiella pneumoniae	1485	1485	1	0	99.63	867	KJ150693.1
Escherichia coli strain LF173 New Delhi metallo beta lactamase 7 (blaNDM-7) gene, complete cds	Escherichia coli	1485	1485	1	0	99.63	955	KJ150690.1
Klebsiella pneumoniae strain 140507 plasmid subclass B1 metallo-beta-lactamase NDM-41 (blaNDM) gene, blaNDM-41 allele, complete cds	Klebsiella pneumoniae	1485	1485	1	0	99.63	813	MZ913436.1
Klebsiella pneumoniae 01B18CPO004 blaNDM gene for subclass B1 metallo-beta-lactamase NDM-39, complete CDS	Klebsiella pneumoniae	1485	1485	1	0	99.63	813	NG_076842.1
Klebsiella pneumoniae strain 01B18CPO004 subclass B1 metallo-beta-lactamase NDM-39 (blaNDM) gene, blaNDM-39 allele, complete cds	Klebsiella pneumoniae	1485	1485	1	0	99.63	813	MZ748325.1
Escherichia coli JNQH497 pJNQH497-1 blaNDM gene for subclass B1 metallo-beta-lactamase NDM-37, complete CDS	Escherichia coli	1485	1485	1	0	99.63	1013	NG_076642.1
[truncated: 895 more rows]

## Sheet: NCBI_collection
genus	family	order	class	phylum	sp_number	China_sp_number
Pseudocitrobacter	Enterobacteriaceae	Enterobacterales	Gammaproteobacteria	Proteobacteria	4	0
Shigella	Enterobacteriaceae	Enterobacterales	Gammaproteobacteria	Proteobacteria	1591	12
Kluyvera	Enterobacteriaceae	Enterobacterales	Gammaproteobacteria	Proteobacteria	11	2
Escherichia	Enterobacteriaceae	Enterobacterales	Gammaproteobacteria	Proteobacteria	11196	2162
Klebsiella	Enterobacteriaceae	Enterobacterales	Gammaproteobacteria	Proteobacteria	6925	1962
Enterobacter	Enterobacteriaceae	Enterobacterales	Gammaproteobacteria	Proteobacteria	1820	448
Citrobacter	Enterobacteriaceae	Enterobacterales	Gammaproteobacteria	Proteobacteria	469	63
Raoultella	Enterobacteriaceae	Enterobacterales	Gammaproteobacteria	Proteobacteria	92	24
Phytobacter	Enterobacteriaceae	Enterobacterales	Gammaproteobacteria	Proteobacteria	6	0
Cronobacter	Enterobacteriaceae	Enterobacterales	Gammaproteobacteria	Proteobacteria	148	45
Enterococcus	Enterobacteriaceae	Enterobacterales	Gammaproteobacteria	Proteobacteria	2641	123
Leclercia	Enterobacteriaceae	Enterobacterales	Gammaproteobacteria	Proteobacteria	49	17
Salmonella	Enterobacteriaceae	Enterobacterales	Gammaproteobacteria	Proteobacteria	6534	1512
Cedecea	Enterobacteriaceae	Enterobacterales	Gammaproteobacteria	Proteobacteria	10	0
Proteus	Morganellaceae	Enterobacterales	Gammaproteobacteria	Proteobacteria	242	133
Providencia	Morganellaceae	Enterobacterales	Gammaproteobacteria	Proteobacteria	146	33
Morganella	Morganellaceae	Enterobacterales	Gammaproteobacteria	Proteobacteria	80	21
Moellerella	Morganellaceae	Enterobacterales	Gammaproteobacteria	Proteobacteria	8	0
Pantoea	Erwiniaceae	Enterobacterales	Gammaproteobacteria	Proteobacteria	212	34
Serratia	Yersiniaceae	Enterobacterales	Gammaproteobacteria	Proteobacteria	744	69
Acinetobacter	Moraxellaceae	Pseudomonadales	Gammaproteobacteria	Proteobacteria	3026	859
Pseudomonas	Pseudomonadaceae	Pseudomonadales	Gammaproteobacteria	Proteobacteria	4665	492
Photobacterium	Vibrionaceae	Vibrionales	Gammaproteobacteria	Proteobacteria	71	12
Vibrio	Vibrionaceae	Vibrionales	Gammaproteobacteria	Proteobacteria	2557	587
Stenotrophomonas	Lysobacteraceae	Lysobacterales	Gammaproteobacteria	Proteobacteria	335	106
Shewanella	Shewanellaceae	Alteromonadales	Gammaproteobacteria	Proteobacteria	240	42
Aeromonas	Aeromonadaceae	Aeromonadales	Gammaproteobacteria	Proteobacteria	436	94
Variovorax	Comamonadaceae	Burkholderiales	Betaproteobacteria	Proteobacteria	61	2
Comamonas	Comamonadaceae	Burkholderiales	Betaproteobacteria	Proteobacteria	63	19
Alcaligenes	Alcaligenaceae	Burkholderiales	Betaproteobacteria	Proteobacteria	63	14
Bordetella	Alcaligenaceae	Burkholderiales	Betaproteobacteria	Proteobacteria	1329	6
Myroides	Flavobacteriaceae	Flavobacteriales	Flavobacteriia	Bacteroidota	28	11
Chryseobacterium	Weeksellaceae	Flavobacteriales	Flavobacteriia	Bacteroidota	164	19
Staphylococcus	Staphylococcaceae	Caryophanales	Bacilli	Bacillota	11051	1481
				tatol number	57017	10404

## Sheet: 10404_China
Acinetobacter_GCA_000226275.2.fna
Acinetobacter_GCA_000816495.1.fna
Acinetobacter_GCA_001026965.1.fna
Acinetobacter_GCA_001278715.1.fna
Acinetobacter_GCA_001573065.1.fna
Acinetobacter_GCA_001573085.1.fna
Acinetobacter_GCA_001573105.1.fna
Acinetobacter_GCA_001573125.1.fna
Acinetobacter_GCA_001578145.1.fna
Acinetobacter_GCA_001581975.1.fna
Acinetobacter_GCA_001612555.1.fna
Acinetobacter_GCA_001682515.1.fna
Acinetobacter_GCA_001696605.3.fna
Acinetobacter_GCA_001696615.3.fna
Acinetobacter_GCA_001704115.1.fna
Acinetobacter_GCA_001704615.3.fna
Acinetobacter_GCA_001716935.1.fna
Acinetobacter_GCA_001716945.1.fna
Acinetobacter_GCA_001716955.1.fna
Acinetobacter_GCA_001721365.1.fna
Acinetobacter_GCA_001721375.1.fna
Acinetobacter_GCA_001721385.1.fna
Acinetobacter_GCA_001721425.1.fna
Acinetobacter_GCA_001721445.1.fna
Acinetobacter_GCA_001721455.1.fna
Acinetobacter_GCA_001721465.1.fna
Acinetobacter_GCA_001721475.1.fna
Acinetobacter_GCA_001861375.1.fna
Acinetobacter_GCA_001861385.2.fna
Acinetobacter_GCA_001861395.1.fna
Acinetobacter_GCA_001861435.1.fna
Acinetobacter_GCA_001861455.1.fna
Acinetobacter_GCA_001861465.1.fna
Acinetobacter_GCA_001861475.2.fna
Acinetobacter_GCA_001861515.1.fna
Acinetobacter_GCA_001861535.1.fna
Acinetobacter_GCA_001861545.1.fna
Acinetobacter_GCA_001861565.1.fna
Acinetobacter_GCA_001861585.1.fna
Acinetobacter_GCA_001861615.1.fna
Acinetobacter_GCA_001861625.1.fna
Acinetobacter_GCA_001861655.1.fna
Acinetobacter_GCA_001861665.1.fna
Acinetobacter_GCA_001861695.1.fna
Acinetobacter_GCA_001861705.1.fna
Acinetobacter_GCA_001861735.1.fna
Acinetobacter_GCA_001861745.1.fna
Acinetobacter_GCA_001861775.1.fna
Acinetobacter_GCA_001861785.1.fna
Acinetobacter_GCA_001861795.1.fna
Acinetobacter_GCA_001861835.2.fna
Acinetobacter_GCA_001861855.1.fna
Acinetobacter_GCA_001861865.1.fna
Acinetobacter_GCA_001861895.1.fna
Acinetobacter_GCA_001861905.1.fna
Acinetobacter_GCA_001861935.1.fna
Acinetobacter_GCA_001861955.1.fna
Acinetobacter_GCA_001861975.1.fna
Acinetobacter_GCA_001861995.1.fna
Acinetobacter_GCA_001862005.1.fna
Acinetobacter_GCA_001862035.1.fna
Acinetobacter_GCA_001862055.1.fna
Acinetobacter_GCA_001862065.1.fna
Acinetobacter_GCA_001862075.1.fna
Acinetobacter_GCA_001862105.1.fna
Acinetobacter_GCA_001862135.1.fna
Acinetobacter_GCA_001862145.1.fna
Acinetobacter_GCA_001862175.1.fna
Acinetobacter_GCA_001862185.1.fna
Acinetobacter_GCA_001862215.1.fna
Acinetobacter_GCA_001862225.1.fna
Acinetobacter_GCA_001862235.1.fna
Acinetobacter_GCA_001862265.1.fna
Acinetobacter_GCA_001862295.1.fna
Acinetobacter_GCA_001862305.1.fna
Acinetobacter_GCA_001862335.1.fna
Acinetobacter_GCA_001862345.1.fna
Acinetobacter_GCA_001862375.1.fna
Acinetobacter_GCA_001862385.1.fna
Acinetobacter_GCA_001862395.1.fna
Acinetobacter_GCA_001862425.1.fna
Acinetobacter_GCA_001862455.1.fna
Acinetobacter_GCA_001862475.2.fna
Acinetobacter_GCA_001862485.1.fna
Acinetobacter_GCA_001862505.1.fna
Acinetobacter_GCA_001862535.1.fna
Acinetobacter_GCA_001862555.1.fna
Acinetobacter_GCA_001862565.1.fna
Acinetobacter_GCA_001862585.2.fna
Acinetobacter_GCA_001862615.1.fna
Acinetobacter_GCA_001862635.1.fna
Acinetobacter_GCA_001862645.1.fna
Acinetobacter_GCA_001862665.1.fna
Acinetobacter_GCA_001862695.1.fna
Acinetobacter_GCA_001862715.1.fna
Acinetobacter_GCA_001862725.1.fna
Acinetobacter_GCA_001862735.1.fna
Acinetobacter_GCA_001862775.1.fna
Acinetobacter_GCA_001862795.1.fna
Acinetobacter_GCA_001862805.1.fna
Acinetobacter_GCA_001862825.1.fna
Acinetobacter_GCA_001862855.1.fna
Acinetobacter_GCA_001862875.1.fna
Acinetobacter_GCA_001862885.1.fna
Acinetobacter_GCA_001862895.1.fna
Acinetobacter_GCA_001862925.1.fna
Acinetobacter_GCA_001862955.1.fna
Acinetobacter_GCA_001862975.1.fna
Acinetobacter_GCA_001862985.1.fna
Acinetobacter_GCA_001863015.1.fna
Acinetobacter_GCA_001863035.1.fna
Acinetobacter_GCA_001863055.1.fna
Acinetobacter_GCA_001863065.1.fna
Acinetobacter_GCA_001863085.1.fna
Acinetobacter_GCA_001863115.1.fna
Acinetobacter_GCA_001863135.1.fna
Acinetobacter_GCA_001863145.1.fna
Acinetobacter_GCA_001863165.1.fna
Acinetobacter_GCA_001863195.1.fna
Acinetobacter_GCA_001863205.1.fna
Acinetobacter_GCA_001863225.1.fna
Acinetobacter_GCA_001863235.1.fna
Acinetobacter_GCA_001863275.1.fna
Acinetobacter_GCA_001863295.1.fna
Acinetobacter_GCA_001863315.1.fna
Acinetobacter_GCA_001863335.1.fna
Acinetobacter_GCA_001863345.1.fna
Acinetobacter_GCA_001863395.1.fna
Acinetobacter_GCA_001863405.1.fna
Acinetobacter_GCA_001863415.1.fna
Acinetobacter_GCA_001863455.1.fna
Acinetobacter_GCA_001863465.1.fna
Acinetobacter_GCA_001863475.1.fna
Acinetobacter_GCA_001863485.1.fna
Acinetobacter_GCA_001863535.1.fna
Acinetobacter_GCA_001863545.1.fna
Acinetobacter_GCA_001863555.1.fna
Acinetobacter_GCA_001863575.1.fna
Acinetobacter_GCA_001863615.1.fna
Acinetobacter_GCA_001863625.1.fna
Acinetobacter_GCA_001863655.1.fna
Acinetobacter_GCA_001863665.1.fna
Acinetobacter_GCA_001863695.1.fna
Acinetobacter_GCA_001863705.1.fna
Acinetobacter_GCA_001863725.1.fna
Acinetobacter_GCA_001863775.1.fna
Acinetobacter_GCA_001863785.1.fna
Acinetobacter_GCA_001863815.1.fna
Acinetobacter_GCA_001863835.1.fna
Acinetobacter_GCA_001863855.1.fna
Acinetobacter_GCA_001863865.1.fna
Acinetobacter_GCA_001863875.1.fna
Acinetobacter_GCA_001863905.1.fna
Acinetobacter_GCA_001863935.1.fna
Acinetobacter_GCA_001863955.1.fna
Acinetobacter_GCA_001863965.1.fna
Acinetobacter_GCA_001863975.1.fna
Acinetobacter_GCA_001864015.1.fna
Acinetobacter_GCA_001864035.1.fna
Acinetobacter_GCA_001864045.1.fna
Acinetobacter_GCA_001864065.1.fna
Acinetobacter_GCA_001864095.1.fna
Acinetobacter_GCA_001864115.1.fna
Acinetobacter_GCA_001864125.1.fna
Acinetobacter_GCA_001864155.1.fna
Acinetobacter_GCA_001864165.1.fna
Acinetobacter_GCA_001864195.1.fna
Acinetobacter_GCA_001864205.1.fna
Acinetobacter_GCA_001864235.1.fna
Acinetobacter_GCA_001864245.1.fna
Acinetobacter_GCA_001864275.1.fna
Acinetobacter_GCA_001864285.1.fna
Acinetobacter_GCA_001864305.1.fna
Acinetobacter_GCA_001864315.1.fna
Acinetobacter_GCA_001864355.1.fna
Acinetobacter_GCA_001864375.1.fna
Acinetobacter_GCA_001864385.1.fna
Acinetobacter_GCA_001864395.1.fna
Acinetobacter_GCA_001864435.1.fna
Acinetobacter_GCA_001864455.1.fna
Acinetobacter_GCA_001864465.1.fna
Acinetobacter_GCA_001864475.1.fna
Acinetobacter_GCA_001864505.1.fna
Acinetobacter_GCA_001864535.1.fna
Acinetobacter_GCA_001864555.1.fna
Acinetobacter_GCA_001864565.1.fna
Acinetobacter_GCA_001864575.1.fna
Acinetobacter_GCA_001864615.1.fna
Acinetobacter_GCA_001864635.1.fna
Acinetobacter_GCA_001864655.1.fna
Acinetobacter_GCA_001864665.1.fna
Acinetobacter_GCA_001864675.1.fna
Acinetobacter_GCA_001864715.1.fna
Acinetobacter_GCA_001864735.1.fna
Acinetobacter_GCA_001864745.1.fna
Acinetobacter_GCA_001864755.1.fna
Acinetobacter_GCA_001864795.1.fna
Acinetobacter_GCA_001864815.1.fna
Acinetobacter_GCA_001866125.1.fna
Acinetobacter_GCA_001878775.1.fna
Acinetobacter_GCA_001887305.1.fna
Acinetobacter_GCA_001902375.1.fna
Acinetobacter_GCA_001932555.1.fna
Acinetobacter_GCA_001990725.1.fna
Acinetobacter_GCA_001990735.1.fna
Acinetobacter_GCA_001990765.1.fna
Acinetobacter_GCA_002072795.1.fna
Acinetobacter_GCA_002093815.1.fna
Acinetobacter_GCA_002165245.3.fna
Acinetobacter_GCA_002165255.2.fna
Acinetobacter_GCA_002165295.2.fna
Acinetobacter_GCA_002165305.2.fna
Acinetobacter_GCA_002165345.2.fna
Acinetobacter_GCA_002165375.2.fna
Acinetobacter_GCA_002251565.1.fna
Acinetobacter_GCA_002277145.1.fna
Acinetobacter_GCA_002277175.1.fna
Acinetobacter_GCA_002277185.1.fna
Acinetobacter_GCA_002277215.1.fna
Acinetobacter_GCA_002277225.1.fna
Acinetobacter_GCA_002277235.1.fna
Acinetobacter_GCA_002277275.1.fna
Acinetobacter_GCA_002277285.1.fna
Acinetobacter_GCA_002277315.1.fna
Acinetobacter_GCA_002277325.1.fna
Acinetobacter_GCA_002277355.1.fna
Acinetobacter_GCA_002277365.1.fna
Acinetobacter_GCA_002277385.1.fna
Acinetobacter_GCA_002277405.1.fna
Acinetobacter_GCA_002277435.1.fna
Acinetobacter_GCA_002277445.1.fna
Acinetobacter_GCA_002277455.1.fna
Acinetobacter_GCA_002277485.1.fna
Acinetobacter_GCA_002277505.1.fna
Acinetobacter_GCA_002277515.1.fna
Acinetobacter_GCA_002277535.1.fna
Acinetobacter_GCA_002277575.1.fna
Acinetobacter_GCA_002277585.1.fna
Acinetobacter_GCA_002277605.1.fna
Acinetobacter_GCA_002277635.1.fna
Acinetobacter_GCA_002277645.1.fna
Acinetobacter_GCA_002277655.1.fna
Acinetobacter_GCA_002277675.1.fna
Acinetobacter_GCA_002277705.1.fna
Acinetobacter_GCA_002277715.1.fna
Acinetobacter_GCA_002412355.1.fna
Acinetobacter_GCA_002504145.1.fna
Acinetobacter_GCA_002761875.1.fna
Acinetobacter_GCA_002762095.1.fna
Acinetobacter_GCA_002762115.1.fna
Acinetobacter_GCA_002762155.1.fna
Acinetobacter_GCA_002813045.1.fna
Acinetobacter_GCA_002813065.1.fna
Acinetobacter_GCA_002863745.1.fna
Acinetobacter_GCA_002902805.2.fna
Acinetobacter_GCA_002946595.1.fna
Acinetobacter_GCA_002950495.2.fna
Acinetobacter_GCA_002999115.2.fna
Acinetobacter_GCA_002999195.2.fna
Acinetobacter_GCA_002999215.3.fna
Acinetobacter_GCA_003006835.1.fna
Acinetobacter_GCA_003006845.1.fna
Acinetobacter_GCA_003006875.1.fna
Acinetobacter_GCA_003006915.1.fna
Acinetobacter_GCA_003006925.1.fna
Acinetobacter_GCA_003006945.1.fna
Acinetobacter_GCA_003006975.1.fna
Acinetobacter_GCA_003006995.1.fna
Acinetobacter_GCA_003007015.1.fna
Acinetobacter_GCA_003007025.1.fna
Acinetobacter_GCA_003007055.1.fna
Acinetobacter_GCA_003007065.1.fna
Acinetobacter_GCA_003007095.1.fna
Acinetobacter_GCA_003007115.1.fna
Acinetobacter_GCA_003007135.1.fna
Acinetobacter_GCA_003007145.1.fna
Acinetobacter_GCA_003007175.1.fna
Acinetobacter_GCA_003007195.1.fna
Acinetobacter_GCA_003007215.1.fna
Acinetobacter_GCA_003007235.1.fna
Acinetobacter_GCA_003007245.1.fna
Acinetobacter_GCA_003007275.1.fna
Acinetobacter_GCA_003007285.1.fna
Acinetobacter_GCA_003007315.1.fna
Acinetobacter_GCA_003007335.1.fna
Acinetobacter_GCA_003007355.1.fna
Acinetobacter_GCA_003007375.1.fna
Acinetobacter_GCA_003007395.1.fna
Acinetobacter_GCA_003007405.1.fna
Acinetobacter_GCA_003007435.1.fna
Acinetobacter_GCA_003007455.1.fna
Acinetobacter_GCA_003007475.1.fna
Acinetobacter_GCA_003007485.1.fna
Acinetobacter_GCA_003007515.1.fna
Acinetobacter_GCA_003007535.1.fna
Acinetobacter_GCA_003007555.1.fna
Acinetobacter_GCA_003007575.1.fna
Acinetobacter_GCA_003007585.1.fna
Acinetobacter_GCA_003007615.1.fna
Acinetobacter_GCA_003007635.1.fna
Acinetobacter_GCA_003007655.1.fna
Acinetobacter_GCA_003024525.3.fna
Acinetobacter_GCA_003051965.2.fna
Acinetobacter_GCA_003070935.1.fna
Acinetobacter_GCA_003072045.1.fna
Acinetobacter_GCA_003072095.1.fna
Acinetobacter_GCA_003202135.1.fna
Acinetobacter_GCA_003264255.1.fna
Acinetobacter_GCA_003264275.1.fna
Acinetobacter_GCA_003264295.1.fna
Acinetobacter_GCA_003335165.1.fna
Acinetobacter_GCA_003335925.1.fna
Acinetobacter_GCA_003335945.1.fna
Acinetobacter_GCA_003355585.1.fna
Acinetobacter_GCA_003355595.1.fna
Acinetobacter_GCA_003355605.1.fna
Acinetobacter_GCA_003355665.1.fna
Acinetobacter_GCA_003355675.1.fna
Acinetobacter_GCA_003355705.1.fna
Acinetobacter_GCA_003355725.1.fna
Acinetobacter_GCA_003355745.1.fna
Acinetobacter_GCA_003355755.1.fna
Acinetobacter_GCA_003355785.1.fna
Acinetobacter_GCA_003355795.1.fna
Acinetobacter_GCA_003355815.1.fna
Acinetobacter_GCA_003355845.1.fna
Acinetobacter_GCA_003355865.1.fna
Acinetobacter_GCA_003355875.1.fna
Acinetobacter_GCA_003355885.1.fna
Acinetobacter_GCA_003355915.1.fna
Acinetobacter_GCA_003355945.1.fna
Acinetobacter_GCA_003355965.1.fna
Acinetobacter_GCA_003355985.1.fna
Acinetobacter_GCA_003355995.1.fna
Acinetobacter_GCA_003356025.1.fna
Acinetobacter_GCA_003356045.1.fna
Acinetobacter_GCA_003356055.1.fna
Acinetobacter_GCA_003356085.1.fna
Acinetobacter_GCA_003356105.1.fna
Acinetobacter_GCA_003356125.1.fna
Acinetobacter_GCA_003356145.1.fna
Acinetobacter_GCA_003356155.1.fna
Acinetobacter_GCA_003356185.1.fna
Acinetobacter_GCA_003356205.1.fna
Acinetobacter_GCA_003356225.1.fna
Acinetobacter_GCA_003356235.1.fna
Acinetobacter_GCA_003356265.1.fna
Acinetobacter_GCA_003356285.1.fna
Acinetobacter_GCA_003356295.1.fna
Acinetobacter_GCA_003356315.1.fna
Acinetobacter_GCA_003356345.1.fna
Acinetobacter_GCA_003356365.1.fna
Acinetobacter_GCA_003356385.1.fna
Acinetobacter_GCA_003356405.1.fna
Acinetobacter_GCA_003356425.1.fna
Acinetobacter_GCA_003356445.1.fna
Acinetobacter_GCA_003356455.1.fna
Acinetobacter_GCA_003356485.1.fna
Acinetobacter_GCA_003356505.1.fna
Acinetobacter_GCA_003356525.1.fna
Acinetobacter_GCA_003356535.1.fna
Acinetobacter_GCA_003356565.1.fna
Acinetobacter_GCA_003356575.1.fna
Acinetobacter_GCA_003356605.1.fna
Acinetobacter_GCA_003356625.1.fna
Acinetobacter_GCA_003356635.1.fna
Acinetobacter_GCA_003356645.1.fna
Acinetobacter_GCA_003356685.1.fna
Acinetobacter_GCA_003356705.1.fna
Acinetobacter_GCA_003356725.1.fna
Acinetobacter_GCA_003356745.1.fna
Acinetobacter_GCA_003356765.1.fna
Acinetobacter_GCA_003356785.1.fna
Acinetobacter_GCA_003356795.1.fna
Acinetobacter_GCA_003356815.1.fna
Acinetobacter_GCA_003356845.1.fna
Acinetobacter_GCA_003356865.1.fna
Acinetobacter_GCA_003356875.1.fna
Acinetobacter_GCA_003356905.1.fna
Acinetobacter_GCA_003356925.1.fna
Acinetobacter_GCA_003356945.1.fna
Acinetobacter_GCA_003356965.1.fna
Acinetobacter_GCA_003356975.1.fna
Acinetobacter_GCA_003357005.1.fna
Acinetobacter_GCA_003357025.1.fna
Acinetobacter_GCA_003357035.1.fna
Acinetobacter_GCA_003357045.1.fna
Acinetobacter_GCA_003357085.1.fna
Acinetobacter_GCA_003428595.1.fna
Acinetobacter_GCA_003569905.1.fna
Acinetobacter_GCA_003591615.1.fna
Acinetobacter_GCA_003721135.1.fna
Acinetobacter_GCA_003952705.1.fna
Acinetobacter_GCA_003956065.1.fna
Acinetobacter_GCA_004005445.1.fna
Acinetobacter_GCA_004005545.1.fna
Acinetobacter_GCA_004028375.1.fna
Acinetobacter_GCA_004208835.1.fna
Acinetobacter_GCA_004209295.1.fna
Acinetobacter_GCA_004209305.1.fna
Acinetobacter_GCA_004209395.1.fna
Acinetobacter_GCA_004209415.1.fna
Acinetobacter_GCA_004209435.1.fna
Acinetobacter_GCA_004209445.1.fna
Acinetobacter_GCA_004209495.1.fna
Acinetobacter_GCA_004209505.1.fna
Acinetobacter_GCA_004209515.1.fna
Acinetobacter_GCA_004209555.1.fna
Acinetobacter_GCA_004209565.1.fna
Acinetobacter_GCA_004209595.1.fna
Acinetobacter_GCA_004209605.1.fna
Acinetobacter_GCA_004209625.1.fna
Acinetobacter_GCA_004209635.1.fna
Acinetobacter_GCA_004209655.1.fna
Acinetobacter_GCA_004209725.1.fna
Acinetobacter_GCA_004211795.1.fna
Acinetobacter_GCA_004296295.1.fna
Acinetobacter_GCA_004337595.1.fna
Acinetobacter_GCA_004379355.1.fna
Acinetobacter_GCA_005784435.1.fna
Acinetobacter_GCA_005784445.1.fna
Acinetobacter_GCA_005784525.1.fna
Acinetobacter_GCA_005784535.1.fna
Acinetobacter_GCA_005784565.1.fna
Acinetobacter_GCA_005784575.1.fna
Acinetobacter_GCA_005784585.1.fna
Acinetobacter_GCA_005784625.1.fna
Acinetobacter_GCA_005784645.1.fna
Acinetobacter_GCA_005784655.1.fna
Acinetobacter_GCA_005784685.1.fna
Acinetobacter_GCA_005784705.1.fna
Acinetobacter_GCA_005784725.1.fna
Acinetobacter_GCA_005784745.1.fna
Acinetobacter_GCA_005784755.1.fna
Acinetobacter_GCA_005784785.1.fna
Acinetobacter_GCA_005784795.1.fna
Acinetobacter_GCA_005784825.1.fna
Acinetobacter_GCA_005784835.1.fna
Acinetobacter_GCA_005784865.1.fna
Acinetobacter_GCA_005784875.1.fna
Acinetobacter_GCA_005784885.1.fna
Acinetobacter_GCA_005784925.1.fna
Acinetobacter_GCA_005784945.1.fna
Acinetobacter_GCA_005784965.1.fna
Acinetobacter_GCA_005784975.1.fna
Acinetobacter_GCA_005784985.1.fna
Acinetobacter_GCA_005785025.1.fna
Acinetobacter_GCA_005785045.1.fna
Acinetobacter_GCA_005785065.1.fna
Acinetobacter_GCA_005785075.1.fna
Acinetobacter_GCA_005785095.1.fna
Acinetobacter_GCA_005785115.1.fna
Acinetobacter_GCA_005785125.1.fna
Acinetobacter_GCA_005785165.1.fna
Acinetobacter_GCA_005785185.1.fna
Acinetobacter_GCA_005785205.1.fna
Acinetobacter_GCA_005785215.1.fna
Acinetobacter_GCA_005785225.1.fna
Acinetobacter_GCA_005785265.1.fna
Acinetobacter_GCA_005785275.1.fna
Acinetobacter_GCA_005785305.1.fna
Acinetobacter_GCA_005785315.1.fna
Acinetobacter_GCA_005785325.1.fna
Acinetobacter_GCA_005785355.1.fna
Acinetobacter_GCA_005785385.1.fna
Acinetobacter_GCA_005785405.1.fna
Acinetobacter_GCA_005785415.1.fna
Acinetobacter_GCA_005785445.1.fna
Acinetobacter_GCA_005785455.1.fna
Acinetobacter_GCA_005785465.1.fna
Acinetobacter_GCA_005785505.1.fna
Acinetobacter_GCA_005785515.1.fna
Acinetobacter_GCA_005785545.1.fna
Acinetobacter_GCA_005785555.1.fna
Acinetobacter_GCA_005785575.1.fna
Acinetobacter_GCA_005785605.1.fna
Acinetobacter_GCA_005785615.1.fna
Acinetobacter_GCA_005785645.1.fna
Acinetobacter_GCA_005785665.1.fna
Acinetobacter_GCA_005785675.1.fna
Acinetobacter_GCA_005785695.1.fna
Acinetobacter_GCA_005785725.1.fna
Acinetobacter_GCA_005785745.1.fna
Acinetobacter_GCA_005785765.1.fna
Acinetobacter_GCA_005785775.1.fna
Acinetobacter_GCA_005785785.1.fna
Acinetobacter_GCA_005785815.1.fna
Acinetobacter_GCA_005785845.1.fna
Acinetobacter_GCA_005785865.1.fna
Acinetobacter_GCA_005785875.1.fna
Acinetobacter_GCA_005785885.1.fna
Acinetobacter_GCA_005785895.1.fna
Acinetobacter_GCA_005785945.1.fna
Acinetobacter_GCA_005785965.1.fna
Acinetobacter_GCA_005785985.1.fna
Acinetobacter_GCA_005785995.1.fna
Acinetobacter_GCA_005786005.1.fna
Acinetobacter_GCA_005786015.1.fna
Acinetobacter_GCA_005786065.1.fna
Acinetobacter_GCA_005786085.1.fna
Acinetobacter_GCA_005786095.1.fna
Acinetobacter_GCA_005786105.1.fna
Acinetobacter_GCA_005786115.1.fna
Acinetobacter_GCA_005786135.1.fna
Acinetobacter_GCA_005786185.1.fna
Acinetobacter_GCA_005786205.1.fna
Acinetobacter_GCA_005786215.1.fna
Acinetobacter_GCA_005786225.1.fna
Acinetobacter_GCA_005786235.1.fna
Acinetobacter_GCA_005786285.1.fna
Acinetobacter_GCA_005786305.1.fna
Acinetobacter_GCA_005786315.1.fna
Acinetobacter_GCA_005786335.1.fna
Acinetobacter_GCA_005786365.1.fna
Acinetobacter_GCA_005786375.1.fna
Acinetobacter_GCA_005786405.1.fna
Acinetobacter_GCA_005786425.1.fna
Acinetobacter_GCA_005786435.1.fna
Acinetobacter_GCA_005786445.1.fna
Acinetobacter_GCA_005786455.1.fna
Acinetobacter_GCA_005786505.1.fna
Acinetobacter_GCA_005786525.1.fna
Acinetobacter_GCA_005786535.1.fna
Acinetobacter_GCA_005786545.1.fna
Acinetobacter_GCA_005786585.1.fna
Acinetobacter_GCA_005786595.1.fna
Acinetobacter_GCA_006965565.1.fna
Acinetobacter_GCA_007197865.1.fna
Acinetobacter_GCA_007647215.1.fna
Acinetobacter_GCA_007713655.1.fna
Acinetobacter_GCA_007833155.1.fna
Acinetobacter_GCA_008121475.1.fna
Acinetobacter_GCA_008180305.1.fna
Acinetobacter_GCA_008385735.1.fna
Acinetobacter_GCA_008629755.1.fna
Acinetobacter_GCA_008629945.1.fna
Acinetobacter_GCA_008630265.1.fna
Acinetobacter_GCA_008630275.1.fna
Acinetobacter_GCA_008630915.1.fna
Acinetobacter_GCA_008807055.1.fna
Acinetobacter_GCA_009296145.1.fna
Acinetobacter_GCA_009557235.1.fna
Acinetobacter_GCA_009676805.1.fna
Acinetobacter_GCA_009740145.1.fna
Acinetobacter_GCA_009753645.1.fna
Acinetobacter_GCA_009753665.1.fna
Acinetobacter_GCA_009753685.1.fna
Acinetobacter_GCA_009753745.1.fna
Acinetobacter_GCA_009753775.1.fna
Acinetobacter_GCA_009753845.1.fna
Acinetobacter_GCA_009753855.1.fna
Acinetobacter_GCA_009753885.1.fna
Acinetobacter_GCA_009753905.1.fna
Acinetobacter_GCA_009753915.1.fna
Acinetobacter_GCA_009753925.1.fna
Acinetobacter_GCA_009753965.1.fna
Acinetobacter_GCA_009753995.1.fna
Acinetobacter_GCA_009754005.1.fna
Acinetobacter_GCA_009758295.1.fna
Acinetobacter_GCA_009758335.1.fna
Acinetobacter_GCA_009758395.1.fna
Acinetobacter_GCA_009931315.1.fna
Acinetobacter_GCA_010577805.1.fna
Acinetobacter_GCA_010577855.1.fna
Acinetobacter_GCA_010577895.1.fna
Acinetobacter_GCA_010577925.1.fna
Acinetobacter_GCA_010577955.1.fna
Acinetobacter_GCA_010917815.1.fna
Acinetobacter_GCA_010918035.1.fna
Acinetobacter_GCA_010918195.1.fna
Acinetobacter_GCA_010918375.1.fna
Acinetobacter_GCA_010918635.1.fna
Acinetobacter_GCA_010918895.1.fna
Acinetobacter_GCA_010919095.1.fna
Acinetobacter_GCA_011174715.1.fna
Acinetobacter_GCA_011174875.1.fna
Acinetobacter_GCA_011191955.1.fna
Acinetobacter_GCA_011192225.1.fna
Acinetobacter_GCA_011578045.1.fna
Acinetobacter_GCA_011578285.1.fna
Acinetobacter_GCA_011683235.1.fna
Acinetobacter_GCA_011683255.1.fna
Acinetobacter_GCA_011683275.1.fna
Acinetobacter_GCA_011683375.1.fna
Acinetobacter_GCA_011683465.1.fna
Acinetobacter_GCA_011683475.1.fna
Acinetobacter_GCA_011683505.1.fna
Acinetobacter_GCA_011683555.1.fna
Acinetobacter_GCA_011683565.1.fna
Acinetobacter_GCA_011683625.1.fna
Acinetobacter_GCA_011683655.1.fna
Acinetobacter_GCA_011683665.1.fna
Acinetobacter_GCA_011996285.1.fna
Acinetobacter_GCA_012220585.1.fna
Acinetobacter_GCA_012272715.1.fna
Acinetobacter_GCA_012272735.1.fna
Acinetobacter_GCA_012272755.1.fna
Acinetobacter_GCA_012272775.1.fna
Acinetobacter_GCA_012272795.1.fna
Acinetobacter_GCA_012278715.1.fna
Acinetobacter_GCA_012278735.1.fna
Acinetobacter_GCA_012974585.1.fna
Acinetobacter_GCA_013343215.1.fna
Acinetobacter_GCA_013377175.1.fna
Acinetobacter_GCA_013378115.1.fna
Acinetobacter_GCA_013390985.1.fna
Acinetobacter_GCA_013391485.1.fna
Acinetobacter_GCA_013391565.1.fna
Acinetobacter_GCA_013391585.1.fna
Acinetobacter_GCA_013394265.1.fna
Acinetobacter_GCA_013394285.1.fna
Acinetobacter_GCA_014116765.1.fna
Acinetobacter_GCA_014116785.1.fna
Acinetobacter_GCA_014116795.1.fna
Acinetobacter_GCA_014171935.1.fna
Acinetobacter_GCA_014250455.1.fna
Acinetobacter_GCA_014322245.1.fna
Acinetobacter_GCA_014559915.1.fna
Acinetobacter_GCA_014559925.1.fna
Acinetobacter_GCA_014559955.1.fna
Acinetobacter_GCA_014559965.1.fna
Acinetobacter_GCA_014559975.1.fna
Acinetobacter_GCA_014560015.1.fna
Acinetobacter_GCA_014560035.1.fna
Acinetobacter_GCA_014560045.1.fna
Acinetobacter_GCA_014560065.1.fna
Acinetobacter_GCA_014560095.1.fna
Acinetobacter_GCA_014560115.1.fna
Acinetobacter_GCA_014560135.1.fna
Acinetobacter_GCA_014560155.1.fna
Acinetobacter_GCA_014560175.1.fna
Acinetobacter_GCA_014560195.1.fna
Acinetobacter_GCA_014560205.1.fna
Acinetobacter_GCA_014560235.1.fna
Acinetobacter_GCA_014560245.1.fna
Acinetobacter_GCA_014560275.1.fna
Acinetobacter_GCA_014560295.1.fna
Acinetobacter_GCA_014560305.1.fna
Acinetobacter_GCA_014560315.1.fna
Acinetobacter_GCA_014560325.1.fna
Acinetobacter_GCA_014560375.1.fna
Acinetobacter_GCA_014560395.1.fna
Acinetobacter_GCA_014560405.1.fna
Acinetobacter_GCA_014560415.1.fna
Acinetobacter_GCA_014560425.1.fna
Acinetobacter_GCA_014560475.1.fna
Acinetobacter_GCA_014560495.1.fna
Acinetobacter_GCA_014560515.1.fna
Acinetobacter_GCA_014560525.1.fna
Acinetobacter_GCA_014560535.1.fna
Acinetobacter_GCA_014560575.1.fna
Acinetobacter_GCA_014560585.1.fna
Acinetobacter_GCA_014560615.1.fna
Acinetobacter_GCA_014560625.1.fna
Acinetobacter_GCA_014560655.1.fna
Acinetobacter_GCA_014560665.1.fna
Acinetobacter_GCA_014560685.1.fna
Acinetobacter_GCA_014560715.1.fna
Acinetobacter_GCA_014560735.1.fna
Acinetobacter_GCA_014560755.1.fna
Acinetobacter_GCA_014560765.1.fna
Acinetobacter_GCA_014560775.1.fna
Acinetobacter_GCA_014560815.1.fna
Acinetobacter_GCA_014560835.1.fna
Acinetobacter_GCA_014560855.1.fna
Acinetobacter_GCA_014560865.1.fna
Acinetobacter_GCA_014560895.1.fna
Acinetobacter_GCA_014560905.1.fna
Acinetobacter_GCA_014560935.1.fna
Acinetobacter_GCA_014560955.1.fna
Acinetobacter_GCA_014560965.1.fna
Acinetobacter_GCA_014560995.1.fna
Acinetobacter_GCA_014561005.1.fna
Acinetobacter_GCA_014561035.1.fna
Acinetobacter_GCA_014561045.1.fna
Acinetobacter_GCA_014561075.1.fna
Acinetobacter_GCA_014561085.1.fna
Acinetobacter_GCA_014561095.1.fna
Acinetobacter_GCA_014561135.1.fna
Acinetobacter_GCA_014561145.1.fna
Acinetobacter_GCA_014561175.1.fna
Acinetobacter_GCA_014596675.1.fna
Acinetobacter_GCA_014705985.1.fna
Acinetobacter_GCA_015217905.1.fna
Acinetobacter_GCA_015218165.1.fna
Acinetobacter_GCA_015218525.1.fna
Acinetobacter_GCA_015218885.1.fna
Acinetobacter_GCA_015224645.1.fna
Acinetobacter_GCA_015351655.1.fna
Acinetobacter_GCA_015711535.1.fna
Acinetobacter_GCA_015711575.1.fna
Acinetobacter_GCA_016093205.2.fna
Acinetobacter_GCA_016576845.1.fna
Acinetobacter_GCA_016576965.1.fna
Acinetobacter_GCA_016599715.1.fna
Acinetobacter_GCA_016607565.1.fna
Acinetobacter_GCA_016613445.2.fna
Acinetobacter_GCA_016790205.1.fna
Acinetobacter_GCA_016804045.1.fna
Acinetobacter_GCA_016809775.1.fna
Acinetobacter_GCA_017068175.1.fna
Acinetobacter_GCA_017096325.2.fna
Acinetobacter_GCA_017096345.2.fna
Acinetobacter_GCA_017096365.2.fna
Acinetobacter_GCA_017096385.2.fna
Acinetobacter_GCA_017096405.2.fna
Acinetobacter_GCA_017096425.2.fna
Acinetobacter_GCA_017098185.2.fna
Acinetobacter_GCA_017098205.2.fna
Acinetobacter_GCA_017098225.2.fna
Acinetobacter_GCA_017098245.2.fna
Acinetobacter_GCA_017098265.1.fna
Acinetobacter_GCA_017132735.1.fna
Acinetobacter_GCA_017309425.1.fna
Acinetobacter_GCA_017309445.1.fna
Acinetobacter_GCA_017498585.1.fna
Acinetobacter_GCA_017498605.1.fna
Acinetobacter_GCA_017498625.1.fna
Acinetobacter_GCA_017753625.1.fna
Acinetobacter_GCA_018135585.1.fna
Acinetobacter_GCA_018336855.1.fna
Acinetobacter_GCA_018454385.1.fna
Acinetobacter_GCA_018454425.1.fna
Acinetobacter_GCA_019334405.1.fna
Acinetobacter_GCA_019336925.1.fna
Acinetobacter_GCA_019343495.1.fna
Acinetobacter_GCA_019356075.1.fna
Acinetobacter_GCA_019356095.1.fna
Acinetobacter_GCA_019997865.1.fna
Acinetobacter_GCA_020271605.1.fna
Acinetobacter_GCA_020271765.1.fna
Acinetobacter_GCA_020616635.1.fna
Acinetobacter_GCA_020985285.1.fna
Acinetobacter_GCA_020991105.1.fna
Acinetobacter_GCA_021165835.1.fna
Acinetobacter_GCA_021165855.1.fna
Acinetobacter_GCA_021387855.2.fna
Acinetobacter_GCA_021387885.2.fna
Acinetobacter_GCA_021391555.1.fna
Acinetobacter_GCA_021398135.1.fna
Acinetobacter_GCA_021432045.1.fna
Acinetobacter_GCA_021432745.1.fna
Acinetobacter_GCA_021496295.1.fna
Acinetobacter_GCA_021496325.1.fna
Acinetobacter_GCA_021496345.1.fna
Acinetobacter_GCA_021496365.1.fna
Acinetobacter_GCA_021559695.1.fna
Acinetobacter_GCA_021560715.1.fna
Acinetobacter_GCA_021725415.1.fna
Acinetobacter_GCA_021729465.1.fna
Acinetobacter_GCA_022429585.1.fna
Acinetobacter_GCA_022601685.1.fna
Acinetobacter_GCA_022601715.1.fna
Acinetobacter_GCA_022605145.1.fna
Acinetobacter_GCA_022699605.1.fna
Acinetobacter_GCA_022700675.1.fna
Acinetobacter_GCA_022700695.1.fna
Acinetobacter_GCA_022700715.1.fna
Acinetobacter_GCA_022749595.1.fna
Acinetobacter_GCA_022749615.1.fna
Acinetobacter_GCA_022749635.1.fna
Acinetobacter_GCA_022759565.1.fna
Acinetobacter_GCA_022809695.1.fna
Acinetobacter_GCA_022811905.1.fna
Acinetobacter_GCA_022819285.1.fna
Acinetobacter_GCA_022828975.1.fna
Acinetobacter_GCA_022832955.1.fna
Acinetobacter_GCA_022921035.1.fna
Acinetobacter_GCA_023158935.1.fna
Acinetobacter_GCA_023273785.1.fna
Acinetobacter_GCA_023360975.1.fna
Acinetobacter_GCA_023360995.1.fna
Acinetobacter_GCA_023361015.1.fna
Acinetobacter_GCA_023361035.1.fna
Acinetobacter_GCA_023361055.1.fna
Acinetobacter_GCA_023361075.1.fna
Acinetobacter_GCA_023361095.1.fna
Acinetobacter_GCA_023361115.1.fna
Acinetobacter_GCA_023361135.1.fna
Acinetobacter_GCA_023361155.1.fna
Acinetobacter_GCA_023361175.1.fna
Acinetobacter_GCA_023361195.1.fna
Acinetobacter_GCA_023361215.1.fna
Acinetobacter_GCA_023361235.1.fna
Acinetobacter_GCA_023361255.1.fna
Acinetobacter_GCA_023361275.1.fna
Acinetobacter_GCA_023361815.1.fna
Acinetobacter_GCA_023361835.1.fna
Acinetobacter_GCA_023361855.1.fna
Acinetobacter_GCA_023361875.1.fna
Acinetobacter_GCA_023361895.1.fna
Acinetobacter_GCA_023361915.1.fna
Acinetobacter_GCA_023361935.1.fna
Acinetobacter_GCA_023361955.1.fna
Acinetobacter_GCA_023361975.1.fna
Acinetobacter_GCA_023361995.1.fna
Acinetobacter_GCA_023362015.1.fna
Acinetobacter_GCA_023362035.1.fna
Acinetobacter_GCA_023362055.1.fna
Acinetobacter_GCA_023362075.1.fna
Acinetobacter_GCA_023362095.1.fna
Acinetobacter_GCA_023362115.1.fna
Acinetobacter_GCA_023362135.1.fna
Acinetobacter_GCA_023362155.1.fna
Acinetobacter_GCA_023362175.1.fna
Acinetobacter_GCA_023362195.1.fna
Acinetobacter_GCA_023362215.1.fna
Acinetobacter_GCA_023362235.1.fna
Acinetobacter_GCA_023362255.1.fna
Acinetobacter_GCA_023362275.1.fna
Acinetobacter_GCA_023517155.1.fna
Acinetobacter_GCA_023517175.1.fna
Acinetobacter_GCA_023517195.1.fna
Acinetobacter_GCA_023517215.1.fna
Acinetobacter_GCA_023517235.1.fna
Acinetobacter_GCA_023517255.1.fna
Acinetobacter_GCA_023517695.1.fna
Acinetobacter_GCA_023517715.1.fna
Acinetobacter_GCA_023517735.1.fna
Acinetobacter_GCA_023612055.1.fna
Acinetobacter_GCA_023824315.1.fna
Acinetobacter_GCA_023920705.1.fna
Acinetobacter_GCA_023922005.1.fna
Acinetobacter_GCA_023955475.1.fna
Acinetobacter_GCA_023973105.1.fna
Acinetobacter_GCA_023981045.1.fna
Acinetobacter_GCA_024083765.1.fna
Acinetobacter_GCA_024181765.1.fna
Acinetobacter_GCA_024205265.1.fna
Acinetobacter_GCA_024205285.1.fna
Acinetobacter_GCA_024259095.1.fna
Acinetobacter_GCA_024259125.1.fna
Acinetobacter_GCA_024259135.1.fna
Acinetobacter_GCA_024259205.1.fna
Acinetobacter_GCA_024259455.1.fna
Acinetobacter_GCA_024259585.1.fna
Acinetobacter_GCA_024259605.1.fna
Acinetobacter_GCA_024259625.1.fna
Acinetobacter_GCA_024259685.1.fna
Acinetobacter_GCA_024259695.1.fna
Acinetobacter_GCA_024296945.1.fna
Acinetobacter_GCA_024320835.1.fna
Acinetobacter_GCA_024605785.1.fna
Acinetobacter_GCA_024605895.1.fna
Acinetobacter_GCA_024606005.1.fna
Acinetobacter_GCA_024730805.1.fna
Acinetobacter_GCA_024800505.1.fna
Acinetobacter_GCA_025264005.1.fna
Acinetobacter_GCA_025290115.1.fna
Acinetobacter_GCA_025291655.1.fna
Acinetobacter_GCA_025291755.1.fna
Acinetobacter_GCA_025377055.1.fna
Acinetobacter_GCA_025377545.1.fna
Acinetobacter_GCA_025377595.1.fna
Acinetobacter_GCA_025377625.1.fna
Acinetobacter_GCA_025398815.1.fna
Acinetobacter_GCA_025398855.1.fna
Acinetobacter_GCA_025402915.1.fna
Acinetobacter_GCA_025854315.1.fna
Aeromonas_GCA_000963645.1.fna
Aeromonas_GCA_001183595.1.fna
Aeromonas_GCA_001447335.1.fna
Aeromonas_GCA_001455365.1.fna
Aeromonas_GCA_001518775.1.fna
Aeromonas_GCA_001593245.1.fna
Aeromonas_GCA_001634345.1.fna
Aeromonas_GCA_001683535.1.fna
Aeromonas_GCA_001858225.1.fna
Aeromonas_GCA_001895965.1.fna
Aeromonas_GCA_001921245.1.fna
Aeromonas_GCA_001937135.1.fna
Aeromonas_GCA_001939675.1.fna
Aeromonas_GCA_002093135.1.fna
Aeromonas_GCA_002093675.1.fna
Aeromonas_GCA_002093695.1.fna
Aeromonas_GCA_002114075.1.fna
Aeromonas_GCA_002115515.1.fna
Aeromonas_GCA_002214245.1.fna
Aeromonas_GCA_002214265.1.fna
Aeromonas_GCA_002214305.1.fna
Aeromonas_GCA_002803925.1.fna
Aeromonas_GCA_002803945.1.fna
Aeromonas_GCA_002850695.3.fna
Aeromonas_GCA_002900255.1.fna
Aeromonas_GCA_003294855.2.fna
Aeromonas_GCA_003294895.2.fna
Aeromonas_GCA_003294925.2.fna
Aeromonas_GCA_003345755.1.fna
Aeromonas_GCA_003432465.1.fna
Aeromonas_GCA_003491225.1.fna
Aeromonas_GCA_003491245.1.fna
Aeromonas_GCA_003990305.1.fna
Aeromonas_GCA_003999465.1.fna
Aeromonas_GCA_004684305.1.fna
Aeromonas_GCA_004684325.1.fna
Aeromonas_GCA_004919485.1.fna
Aeromonas_GCA_007179295.1.fna
Aeromonas_GCA_009755745.1.fna
Aeromonas_GCA_009791455.1.fna
Aeromonas_GCA_009931135.1.fna
Aeromonas_GCA_011045495.1.fna
Aeromonas_GCA_011602425.1.fna
Aeromonas_GCA_013085485.1.fna
Aeromonas_GCA_013085725.1.fna
Aeromonas_GCA_013085745.1.fna
Aeromonas_GCA_013085765.1.fna
Aeromonas_GCA_013085785.1.fna
Aeromonas_GCA_013205705.1.fna
Aeromonas_GCA_013415825.1.fna
Aeromonas_GCA_013487965.1.fna
Aeromonas_GCA_013487985.1.fna
Aeromonas_GCA_013488005.1.fna
Aeromonas_GCA_014324385.1.fna
Aeromonas_GCA_014332675.1.fna
Aeromonas_GCA_014839605.1.fna
Aeromonas_GCA_014892695.1.fna
Aeromonas_GCA_016653695.1.fna
Aeromonas_GCA_017280155.1.fna
Aeromonas_GCA_017310235.1.fna
Aeromonas_GCA_017310275.1.fna
Aeromonas_GCA_019334425.1.fna
Aeromonas_GCA_019443805.1.fna
Aeromonas_GCA_019443825.1.fna
Aeromonas_GCA_019455365.1.fna
Aeromonas_GCA_020181575.1.fna
Aeromonas_GCA_020405305.1.fna
Aeromonas_GCA_020405325.1.fna
Aeromonas_GCA_020405345.1.fna
Aeromonas_GCA_020405365.1.fna
Aeromonas_GCA_020405385.1.fna
Aeromonas_GCA_020423125.1.fna
Aeromonas_GCA_020640955.1.fna
Aeromonas_GCA_020640975.1.fna
Aeromonas_GCA_021165625.1.fna
Aeromonas_GCA_021609985.1.fna
Aeromonas_GCA_022343945.1.fna
Aeromonas_GCA_022921155.1.fna
Aeromonas_GCA_022982835.1.fna
Aeromonas_GCA_023016135.1.fna
Aeromonas_GCA_023100745.1.fna
Aeromonas_GCA_023823085.1.fna
Aeromonas_GCA_023920205.1.fna
Aeromonas_GCA_023921405.1.fna
Aeromonas_GCA_023921525.1.fna
Aeromonas_GCA_024199105.1.fna
Aeromonas_GCA_024199115.1.fna
Aeromonas_GCA_024199125.1.fna
Aeromonas_GCA_024218755.1.fna
Aeromonas_GCA_024508255.1.fna
Aeromonas_GCA_024583155.1.fna
Aeromonas_GCA_024583175.1.fna
Aeromonas_GCA_024971835.1.fna
Aeromonas_GCA_025665435.1.fna
Alcaligenes_GCA_000967305.2.fna
Alcaligenes_GCA_001530325.1.fna
Alcaligenes_GCA_001641975.2.fna
Alcaligenes_GCA_002242175.1.fna
Alcaligenes_GCA_003122065.1.fna
Alcaligenes_GCA_004319585.1.fna
Alcaligenes_GCA_016807785.1.fna
Alcaligenes_GCA_019343455.1.fna
Alcaligenes_GCA_022343965.1.fna
Alcaligenes_GCA_022436505.1.fna
Alcaligenes_GCA_023373785.1.fna
Alcaligenes_GCA_023674485.1.fna
Alcaligenes_GCA_023921285.1.fna
Alcaligenes_GCA_024584725.1.fna
Bordetella_GCA_001206335.1.fna
Bordetella_GCA_001331855.1.fna
Bordetella_GCA_001433395.1.fna
Bordetella_GCA_011100485.1.fna
Bordetella_GCA_014856975.1.fna
Bordetella_GCA_023612135.1.fna
Chryseobacterium_GCA_004328965.1.fna
Chryseobacterium_GCA_011058315.1.fna
Chryseobacterium_GCA_014041915.1.fna
Chryseobacterium_GCA_014982445.1.fna
Chryseobacterium_GCA_015476565.1.fna
Chryseobacterium_GCA_016595215.1.fna
Chryseobacterium_GCA_016657085.1.fna
Chryseobacterium_GCA_016694815.1.fna
Chryseobacterium_GCA_016745235.1.fna
Chryseobacterium_GCA_018336895.1.fna
Chryseobacterium_GCA_018603435.1.fna
Chryseobacterium_GCA_019613955.1.fna
Chryseobacterium_GCA_020342415.1.fna
Chryseobacterium_GCA_022488405.1.fna
Chryseobacterium_GCA_022601875.1.fna
Chryseobacterium_GCA_023195755.1.fna
Chryseobacterium_GCA_024399315.1.fna
Chryseobacterium_GCA_025154075.1.fna
Chryseobacterium_GCA_900187185.1.fna
Citrobacter_GCA_001281005.1.fna
Citrobacter_GCA_001702455.1.fna
Citrobacter_GCA_001922445.1.fna
Citrobacter_GCA_002215385.1.fna
Citrobacter_GCA_002239605.1.fna
Citrobacter_GCA_002252025.1.fna
Citrobacter_GCA_002252065.1.fna
Citrobacter_GCA_002252125.1.fna
Citrobacter_GCA_002850715.1.fna
Citrobacter_GCA_003184045.1.fna
Citrobacter_GCA_003471655.1.fna
Citrobacter_GCA_003725895.1.fna
Citrobacter_GCA_003990165.1.fna
Citrobacter_GCA_004103775.1.fna
Citrobacter_GCA_004353845.1.fna
Citrobacter_GCA_005960425.1.fna
Citrobacter_GCA_006385635.1.fna
Citrobacter_GCA_008086465.1.fna
Citrobacter_GCA_009495675.1.fna
Citrobacter_GCA_009647535.1.fna
Citrobacter_GCA_009648235.1.fna
Citrobacter_GCA_009856695.1.fna
Citrobacter_GCA_009857035.1.fna
Citrobacter_GCA_011602505.1.fna
Citrobacter_GCA_013371705.1.fna
Citrobacter_GCA_013389635.1.fna
Citrobacter_GCA_013458095.1.fna
Citrobacter_GCA_014931625.2.fna
Citrobacter_GCA_015353115.1.fna
Citrobacter_GCA_016406035.3.fna
Citrobacter_GCA_016679915.1.fna
Citrobacter_GCA_016811995.1.fna
Citrobacter_GCA_016894305.1.fna
Citrobacter_GCA_017151445.1.fna
Citrobacter_GCA_017151475.1.fna
Citrobacter_GCA_017151495.1.fna
Citrobacter_GCA_017151515.1.fna
Citrobacter_GCA_017151535.1.fna
Citrobacter_GCA_017151545.1.fna
Citrobacter_GCA_017151575.1.fna
Citrobacter_GCA_017151595.1.fna
Citrobacter_GCA_019443705.1.fna
Citrobacter_GCA_019502645.1.fna
Citrobacter_GCA_019731005.1.fna
Citrobacter_GCA_019731585.1.fna
Citrobacter_GCA_019795045.1.fna
Citrobacter_GCA_020271725.1.fna
Citrobacter_GCA_020683225.1.fna
Citrobacter_GCA_020809005.1.fna
Citrobacter_GCA_021228875.1.fna
Citrobacter_GCA_021496985.1.fna
Citrobacter_GCA_022430505.1.fna
Citrobacter_GCA_022646275.1.fna
Citrobacter_GCA_023330605.1.fna
Citrobacter_GCA_023374915.1.fna
Citrobacter_GCA_023374935.1.fna
Citrobacter_GCA_023516235.1.fna
Citrobacter_GCA_023650815.1.fna
Citrobacter_GCA_024638075.1.fna
Citrobacter_GCA_024638095.1.fna
Citrobacter_GCA_024643245.1.fna
Citrobacter_GCA_024662035.1.fna
Citrobacter_GCA_024800305.1.fna
Comamonas_GCA_000935165.2.fna
Comamonas_GCA_002002425.1.fna
Comamonas_GCA_002002445.1.fna
Comamonas_GCA_002056725.1.fna
Comamonas_GCA_002158865.1.fna
Comamonas_GCA_003569915.1.fna
Comamonas_GCA_008121555.1.fna
Comamonas_GCA_008121565.1.fna
Comamonas_GCA_014931035.1.fna
Comamonas_GCA_016599875.1.fna
Comamonas_GCA_016772095.1.fna
Comamonas_GCA_019334365.1.fna
Comamonas_GCA_020080045.1.fna
Comamonas_GCA_022749535.1.fna
Comamonas_GCA_022749555.1.fna
Comamonas_GCA_022749575.1.fna
Comamonas_GCA_024496285.1.fna
Comamonas_GCA_024498935.1.fna
Comamonas_GCA_025309455.1.fna
Cronobacter_GCA_000504545.1.fna
Cronobacter_GCA_003955925.1.fna
Cronobacter_GCA_009938345.1.fna
Cronobacter_GCA_009938355.1.fna
Cronobacter_GCA_009938385.1.fna
Cronobacter_GCA_009938395.1.fna
Cronobacter_GCA_009938405.1.fna
Cronobacter_GCA_009938445.1.fna
Cronobacter_GCA_009938455.1.fna
Cronobacter_GCA_009938505.1.fna
Cronobacter_GCA_009938525.1.fna
Cronobacter_GCA_009938535.1.fna
Cronobacter_GCA_009938585.1.fna
Cronobacter_GCA_009938605.1.fna
Cronobacter_GCA_009938615.1.fna
Cronobacter_GCA_009938635.1.fna
Cronobacter_GCA_009938655.1.fna
Cronobacter_GCA_009938685.1.fna
Cronobacter_GCA_009938705.1.fna
Cronobacter_GCA_009938715.1.fna
Cronobacter_GCA_009938735.1.fna
Cronobacter_GCA_009938765.1.fna
Cronobacter_GCA_009938785.1.fna
Cronobacter_GCA_009938805.1.fna
Cronobacter_GCA_009938825.1.fna
Cronobacter_GCA_009938835.1.fna
Cronobacter_GCA_009938865.1.fna
Cronobacter_GCA_009938875.1.fna
Cronobacter_GCA_009938885.1.fna
Cronobacter_GCA_011605445.1.fna
Cronobacter_GCA_011605485.1.fna
Cronobacter_GCA_011605495.1.fna
Cronobacter_GCA_011605535.1.fna
Cronobacter_GCA_011605595.1.fna
Cronobacter_GCA_011605625.1.fna
Cronobacter_GCA_011605645.1.fna
Cronobacter_GCA_011605685.1.fna
Cronobacter_GCA_020869275.1.fna
Cronobacter_GCA_022607475.1.fna
Cronobacter_GCA_022607805.1.fna
Cronobacter_GCA_022607825.1.fna
Cronobacter_GCA_022607865.1.fna
Cronobacter_GCA_023805435.1.fna
Cronobacter_GCA_025345525.1.fna
Cronobacter_GCA_025345545.1.fna
Enterobacter_GCA_000801755.2.fna
Enterobacter_GCA_001487035.1.fna
Enterobacter_GCA_001582075.1.fna
Enterobacter_GCA_001617645.1.fna
Enterobacter_GCA_001623605.1.fna
Enterobacter_GCA_001729785.1.fna
Enterobacter_GCA_001984825.2.fna
Enterobacter_GCA_002007805.1.fna
Enterobacter_GCA_002165505.1.fna
Enterobacter_GCA_002165535.1.fna
Enterobacter_GCA_002165545.1.fna
Enterobacter_GCA_002270295.1.fna
Enterobacter_GCA_002785605.1.fna
Enterobacter_GCA_002785615.1.fna
Enterobacter_GCA_002785645.1.fna
Enterobacter_GCA_002785655.1.fna
Enterobacter_GCA_002785665.1.fna
Enterobacter_GCA_002785705.1.fna
Enterobacter_GCA_002785725.1.fna
Enterobacter_GCA_002785745.1.fna
Enterobacter_GCA_002785755.1.fna
Enterobacter_GCA_002785785.1.fna
Enterobacter_GCA_002785795.1.fna
Enterobacter_GCA_002785805.1.fna
Enterobacter_GCA_002785845.1.fna
Enterobacter_GCA_002785865.1.fna
Enterobacter_GCA_002785885.1.fna
Enterobacter_GCA_002785905.1.fna
Enterobacter_GCA_002785915.1.fna
Enterobacter_GCA_002785945.1.fna
Enterobacter_GCA_002785965.1.fna
Enterobacter_GCA_003051945.2.fna
Enterobacter_GCA_003264955.1.fna
Enterobacter_GCA_003353115.1.fna
Enterobacter_GCA_003428425.1.fna
Enterobacter_GCA_003433665.1.fna
Enterobacter_GCA_003434465.1.fna
Enterobacter_GCA_003444755.1.fna
Enterobacter_GCA_003471865.1.fna
Enterobacter_GCA_003594935.2.fna
Enterobacter_GCA_003665375.1.fna
Enterobacter_GCA_003934005.1.fna
Enterobacter_GCA_003964795.2.fna
Enterobacter_GCA_003965345.2.fna
Enterobacter_GCA_004127355.1.fna
Enterobacter_GCA_004127365.1.fna
Enterobacter_GCA_004136685.1.fna
Enterobacter_GCA_004136695.1.fna
Enterobacter_GCA_004136745.1.fna
Enterobacter_GCA_004136795.1.fna
Enterobacter_GCA_004136855.1.fna
Enterobacter_GCA_004138605.1.fna
Enterobacter_GCA_004151605.1.fna
Enterobacter_GCA_004193715.1.fna
Enterobacter_GCA_005518115.1.fna
Enterobacter_GCA_005848825.1.fna
Enterobacter_GCA_005890075.1.fna
Enterobacter_GCA_006385915.1.fna
Enterobacter_GCA_008368555.1.fna
Enterobacter_GCA_008368585.1.fna
Enterobacter_GCA_008368595.1.fna
Enterobacter_GCA_008368605.1.fna
Enterobacter_GCA_008368615.1.fna
Enterobacter_GCA_008368665.1.fna
Enterobacter_GCA_008368685.1.fna
Enterobacter_GCA_008369005.1.fna
Enterobacter_GCA_008369025.1.fna
Enterobacter_GCA_008369045.1.fna
Enterobacter_GCA_009184765.2.fna
Enterobacter_GCA_009647485.1.fna
Enterobacter_GCA_009647555.1.fna
Enterobacter_GCA_009647735.1.fna
Enterobacter_GCA_009648455.1.fna
Enterobacter_GCA_009707405.1.fna
Enterobacter_GCA_009728975.1.fna
Enterobacter_GCA_009738085.1.fna
Enterobacter_GCA_009846775.1.fna
Enterobacter_GCA_009905155.1.fna
Enterobacter_GCA_010692925.1.fna
Enterobacter_GCA_011044215.1.fna
Enterobacter_GCA_011045335.1.fna
Enterobacter_GCA_011045355.1.fna
Enterobacter_GCA_013389415.1.fna
Enterobacter_GCA_013403545.1.fna
Enterobacter_GCA_014117285.1.fna
Enterobacter_GCA_014490825.1.fna
Enterobacter_GCA_014490845.1.fna
Enterobacter_GCA_014524505.1.fna
Enterobacter_GCA_014771415.1.fna
Enterobacter_GCA_015168595.1.fna
Enterobacter_GCA_015535055.1.fna
Enterobacter_GCA_015708675.1.fna
Enterobacter_GCA_016411885.1.fna
Enterobacter_GCA_016411895.1.fna
Enterobacter_GCA_016745355.1.fna
Enterobacter_GCA_016809815.1.fna
Enterobacter_GCA_017151275.1.fna
Enterobacter_GCA_017151295.1.fna
Enterobacter_GCA_017151305.1.fna
Enterobacter_GCA_017151325.1.fna
Enterobacter_GCA_017151335.1.fna
Enterobacter_GCA_017151375.1.fna
Enterobacter_GCA_017151395.1.fna
Enterobacter_GCA_017151415.1.fna
Enterobacter_GCA_017151435.1.fna
Enterobacter_GCA_017310485.1.fna
Enterobacter_GCA_017312055.1.fna
Enterobacter_GCA_018252515.1.fna
Enterobacter_GCA_018252575.1.fna
Enterobacter_GCA_018252585.1.fna
Enterobacter_GCA_018252615.1.fna
Enterobacter_GCA_018255815.1.fna
Enterobacter_GCA_018638795.1.fna
Enterobacter_GCA_019203945.1.fna
Enterobacter_GCA_019355415.1.fna
Enterobacter_GCA_019356035.1.fna
Enterobacter_GCA_019443845.1.fna
Enterobacter_GCA_019448495.1.fna
Enterobacter_GCA_019448575.1.fna
Enterobacter_GCA_019448635.1.fna
Enterobacter_GCA_019448645.1.fna
Enterobacter_GCA_019448675.1.fna
Enterobacter_GCA_019448685.1.fna
Enterobacter_GCA_019448715.1.fna
Enterobacter_GCA_019448735.1.fna
Enterobacter_GCA_019448815.1.fna
Enterobacter_GCA_019448825.1.fna
Enterobacter_GCA_019448855.1.fna
Enterobacter_GCA_019448875.1.fna
Enterobacter_GCA_019448895.1.fna
Enterobacter_GCA_019448905.1.fna
Enterobacter_GCA_019448935.1.fna
Enterobacter_GCA_019448975.1.fna
Enterobacter_GCA_019448995.1.fna
Enterobacter_GCA_019449075.1.fna
Enterobacter_GCA_019449155.1.fna
Enterobacter_GCA_019449175.1.fna
Enterobacter_GCA_019449205.1.fna
Enterobacter_GCA_019449235.1.fna
Enterobacter_GCA_019449285.1.fna
Enterobacter_GCA_019449305.1.fna
Enterobacter_GCA_019457865.1.fna
Enterobacter_GCA_019457965.1.fna
Enterobacter_GCA_019458525.1.fna
Enterobacter_GCA_019537235.1.fna
Enterobacter_GCA_019537255.1.fna
Enterobacter_GCA_019537275.1.fna
Enterobacter_GCA_019537295.1.fna
Enterobacter_GCA_019537315.1.fna
Enterobacter_GCA_019537335.1.fna
Enterobacter_GCA_019730495.1.fna
Enterobacter_GCA_019730775.1.fna
Enterobacter_GCA_019730815.1.fna
Enterobacter_GCA_019730895.1.fna
Enterobacter_GCA_019731165.1.fna
Enterobacter_GCA_019731755.1.fna
Enterobacter_GCA_019731835.1.fna
Enterobacter_GCA_019733775.1.fna
Enterobacter_GCA_019793315.1.fna
Enterobacter_GCA_019793375.1.fna
Enterobacter_GCA_019815105.1.fna
Enterobacter_GCA_019815185.1.fna
Enterobacter_GCA_019837085.1.fna
Enterobacter_GCA_019837105.1.fna
Enterobacter_GCA_019840405.1.fna
Enterobacter_GCA_019840865.1.fna
Enterobacter_GCA_019856235.1.fna
Enterobacter_GCA_019880465.1.fna
Enterobacter_GCA_019998725.1.fna
Enterobacter_GCA_020042625.1.fna
Enterobacter_GCA_020149545.1.fna
Enterobacter_GCA_020567405.1.fna
Enterobacter_GCA_020881955.1.fna
Enterobacter_GCA_020882135.1.fna
Enterobacter_GCA_021347605.1.fna
Enterobacter_GCA_021491615.1.fna
Enterobacter_GCA_021491635.1.fna
Enterobacter_GCA_021496135.1.fna
Enterobacter_GCA_021496745.1.fna
Enterobacter_GCA_021497605.1.fna
Enterobacter_GCA_021497625.1.fna
Enterobacter_GCA_021545705.1.fna
Enterobacter_GCA_021869625.1.fna
Enterobacter_GCA_021869645.1.fna
Enterobacter_GCA_021869665.1.fna
Enterobacter_GCA_021869685.1.fna
Enterobacter_GCA_022559745.1.fna
Enterobacter_GCA_022570715.1.fna
Enterobacter_GCA_022832735.1.fna
Enterobacter_GCA_023023045.1.fna
Enterobacter_GCA_023023065.1.fna
Enterobacter_GCA_023023085.1.fna
Enterobacter_GCA_023023105.1.fna
Enterobacter_GCA_023023125.1.fna
Enterobacter_GCA_023023145.1.fna
Enterobacter_GCA_023023265.1.fna
Enterobacter_GCA_023023665.1.fna
Enterobacter_GCA_023023685.1.fna
Enterobacter_GCA_023023705.1.fna
Enterobacter_GCA_023101705.1.fna
Enterobacter_GCA_023154025.1.fna
Enterobacter_GCA_023154915.1.fna
Enterobacter_GCA_023154935.1.fna
Enterobacter_GCA_023155075.1.fna
Enterobacter_GCA_023155665.1.fna
Enterobacter_GCA_023238665.1.fna
Enterobacter_GCA_023291505.1.fna
Enterobacter_GCA_023333675.1.fna
Enterobacter_GCA_023374275.1.fna
Enterobacter_GCA_023375565.1.fna
Enterobacter_GCA_023375585.1.fna
Enterobacter_GCA_023375605.1.fna
Enterobacter_GCA_023375625.1.fna
Enterobacter_GCA_023547225.1.fna
Enterobacter_GCA_023547315.1.fna
Enterobacter_GCA_023547485.1.fna
Enterobacter_GCA_023558885.1.fna
Enterobacter_GCA_023612495.1.fna
Enterobacter_GCA_023612855.1.fna
Enterobacter_GCA_023612875.1.fna
Enterobacter_GCA_023650875.1.fna
Enterobacter_GCA_023749005.1.fna
Enterobacter_GCA_023749015.1.fna
Enterobacter_GCA_023749025.1.fna
Enterobacter_GCA_023749115.1.fna
Enterobacter_GCA_023749135.1.fna
Enterobacter_GCA_023749185.1.fna
Enterobacter_GCA_023749205.1.fna
Enterobacter_GCA_023749245.1.fna
Enterobacter_GCA_023749265.1.fna
Enterobacter_GCA_023749275.1.fna
Enterobacter_GCA_023749305.1.fna
Enterobacter_GCA_023749325.1.fna
Enterobacter_GCA_023749345.1.fna
Enterobacter_GCA_023749415.1.fna
Enterobacter_GCA_023749445.1.fna
Enterobacter_GCA_023749465.1.fna
Enterobacter_GCA_023749485.1.fna
Enterobacter_GCA_023749505.1.fna
Enterobacter_GCA_023749515.1.fna
Enterobacter_GCA_023749525.1.fna
Enterobacter_GCA_023749565.1.fna
Enterobacter_GCA_023749585.1.fna
Enterobacter_GCA_023749615.1.fna
Enterobacter_GCA_023749665.1.fna
Enterobacter_GCA_023749705.1.fna
Enterobacter_GCA_023749785.1.fna
Enterobacter_GCA_023749805.1.fna
Enterobacter_GCA_023749815.1.fna
Enterobacter_GCA_023749845.1.fna
Enterobacter_GCA_023749865.1.fna
Enterobacter_GCA_023749885.1.fna
Enterobacter_GCA_023749965.1.fna
Enterobacter_GCA_023750025.1.fna
Enterobacter_GCA_023750045.1.fna
Enterobacter_GCA_023750095.1.fna
Enterobacter_GCA_023750145.1.fna
Enterobacter_GCA_023750205.1.fna
Enterobacter_GCA_023750245.1.fna
Enterobacter_GCA_023750345.1.fna
Enterobacter_GCA_023750385.1.fna
Enterobacter_GCA_023750445.1.fna
Enterobacter_GCA_023750495.1.fna
Enterobacter_GCA_023750545.1.fna
Enterobacter_GCA_023750565.1.fna
Enterobacter_GCA_023750585.1.fna
Enterobacter_GCA_023750665.1.fna
Enterobacter_GCA_023750705.1.fna
Enterobacter_GCA_023750715.1.fna
Enterobacter_GCA_023750745.1.fna
Enterobacter_GCA_023750785.1.fna
Enterobacter_GCA_023750795.1.fna
Enterobacter_GCA_023750815.1.fna
Enterobacter_GCA_023750885.1.fna
Enterobacter_GCA_023751005.1.fna
Enterobacter_GCA_023751065.1.fna
Enterobacter_GCA_023751075.1.fna
Enterobacter_GCA_023751185.1.fna
Enterobacter_GCA_023751205.1.fna
Enterobacter_GCA_023751225.1.fna
Enterobacter_GCA_023751245.1.fna
Enterobacter_GCA_023751285.1.fna
Enterobacter_GCA_023751365.1.fna
Enterobacter_GCA_023751465.1.fna
Enterobacter_GCA_023751485.1.fna
Enterobacter_GCA_023751505.1.fna
Enterobacter_GCA_023751515.1.fna
Enterobacter_GCA_023751545.1.fna
Enterobacter_GCA_023751585.1.fna
Enterobacter_GCA_023751605.1.fna
Enterobacter_GCA_023751645.1.fna
Enterobacter_GCA_023751655.1.fna
Enterobacter_GCA_023751705.1.fna
Enterobacter_GCA_023751745.1.fna
Enterobacter_GCA_023751765.1.fna
Enterobacter_GCA_023751805.1.fna
Enterobacter_GCA_023751825.1.fna
Enterobacter_GCA_023751845.1.fna
Enterobacter_GCA_023751885.1.fna
Enterobacter_GCA_023751905.1.fna
Enterobacter_GCA_023752025.1.fna
Enterobacter_GCA_023752065.1.fna
Enterobacter_GCA_023752105.1.fna
Enterobacter_GCA_023752125.1.fna
Enterobacter_GCA_023752145.1.fna
Enterobacter_GCA_023752155.1.fna
Enterobacter_GCA_023752265.1.fna
Enterobacter_GCA_023752275.1.fna
Enterobacter_GCA_023752295.1.fna
Enterobacter_GCA_023752355.1.fna
Enterobacter_GCA_023752385.1.fna
Enterobacter_GCA_023752425.1.fna
Enterobacter_GCA_023752445.1.fna
Enterobacter_GCA_023752465.1.fna
Enterobacter_GCA_023752485.1.fna
Enterobacter_GCA_023752505.1.fna
Enterobacter_GCA_023752525.1.fna
Enterobacter_GCA_023752605.1.fna
Enterobacter_GCA_023752625.1.fna
Enterobacter_GCA_023752645.1.fna
Enterobacter_GCA_023752665.1.fna
Enterobacter_GCA_023752705.1.fna
Enterobacter_GCA_023752775.1.fna
Enterobacter_GCA_023752805.1.fna
Enterobacter_GCA_023752815.1.fna
Enterobacter_GCA_023752845.1.fna
Enterobacter_GCA_023752865.1.fna
Enterobacter_GCA_023752875.1.fna
Enterobacter_GCA_023752925.1.fna
Enterobacter_GCA_023752975.1.fna
Enterobacter_GCA_023753015.1.fna
Enterobacter_GCA_023753035.1.fna
Enterobacter_GCA_023753105.1.fna
Enterobacter_GCA_023753115.1.fna
Enterobacter_GCA_023753125.1.fna
Enterobacter_GCA_023753185.1.fna
Enterobacter_GCA_023753195.1.fna
Enterobacter_GCA_023753225.1.fna
Enterobacter_GCA_023753265.1.fna
Enterobacter_GCA_023753285.1.fna
Enterobacter_GCA_023753325.1.fna
Enterobacter_GCA_023753345.1.fna
Enterobacter_GCA_023753385.1.fna
Enterobacter_GCA_023753405.1.fna
Enterobacter_GCA_023753425.1.fna
Enterobacter_GCA_023753435.1.fna
Enterobacter_GCA_023753465.1.fna
Enterobacter_GCA_023753485.1.fna
Enterobacter_GCA_023753505.1.fna
Enterobacter_GCA_023753525.1.fna
Enterobacter_GCA_023753545.1.fna
Enterobacter_GCA_023753555.1.fna
Enterobacter_GCA_023753585.1.fna
Enterobacter_GCA_023753595.1.fna
Enterobacter_GCA_023753625.1.fna
Enterobacter_GCA_023753645.1.fna
Enterobacter_GCA_023753655.1.fna
Enterobacter_GCA_023753695.1.fna
Enterobacter_GCA_023753715.1.fna
Enterobacter_GCA_023753745.1.fna
Enterobacter_GCA_023753775.1.fna
Enterobacter_GCA_023753885.1.fna
Enterobacter_GCA_023753945.1.fna
Enterobacter_GCA_023754035.1.fna
Enterobacter_GCA_023754165.1.fna
Enterobacter_GCA_023754185.1.fna
Enterobacter_GCA_023754205.1.fna
Enterobacter_GCA_023754225.1.fna
Enterobacter_GCA_023754235.1.fna
Enterobacter_GCA_023754295.1.fna
Enterobacter_GCA_023754425.1.fna
Enterobacter_GCA_023754445.1.fna
Enterobacter_GCA_023754485.1.fna
Enterobacter_GCA_023754495.1.fna
Enterobacter_GCA_023754595.1.fna
Enterobacter_GCA_023754645.1.fna
Enterobacter_GCA_023754665.1.fna
Enterobacter_GCA_023754675.1.fna
Enterobacter_GCA_023754725.1.fna
Enterobacter_GCA_023754765.1.fna
Enterobacter_GCA_023754805.1.fna
Enterobacter_GCA_023754845.1.fna
Enterobacter_GCA_023754865.1.fna
Enterobacter_GCA_023754885.1.fna
Enterobacter_GCA_023754905.1.fna
Enterobacter_GCA_023754935.1.fna
Enterobacter_GCA_023754965.1.fna
Enterobacter_GCA_023754985.1.fna
Enterobacter_GCA_023754995.1.fna
Enterobacter_GCA_023755025.1.fna
Enterobacter_GCA_023755045.1.fna
Enterobacter_GCA_023755065.1.fna
Enterobacter_GCA_023755085.1.fna
Enterobacter_GCA_023755115.1.fna
Enterobacter_GCA_023755145.1.fna
Enterobacter_GCA_023755165.1.fna
Enterobacter_GCA_023755175.1.fna
Enterobacter_GCA_023755205.1.fna
Enterobacter_GCA_023755225.1.fna
Enterobacter_GCA_023755235.1.fna
Enterobacter_GCA_023755265.1.fna
Enterobacter_GCA_023755275.1.fna
Enterobacter_GCA_023755305.1.fna
Enterobacter_GCA_023755325.1.fna
Enterobacter_GCA_023755345.1.fna
Enterobacter_GCA_023755365.1.fna
Enterobacter_GCA_023755385.1.fna
Enterobacter_GCA_023755405.1.fna
Enterobacter_GCA_023755415.1.fna
Enterobacter_GCA_023755445.1.fna
Enterobacter_GCA_023755465.1.fna
Enterobacter_GCA_023755485.1.fna
Enterobacter_GCA_023755495.1.fna
Enterobacter_GCA_023755525.1.fna
Enterobacter_GCA_023755545.1.fna
Enterobacter_GCA_023755565.1.fna
Enterobacter_GCA_023755575.1.fna
Enterobacter_GCA_023755605.1.fna
Enterobacter_GCA_023755625.1.fna
Enterobacter_GCA_023755645.1.fna
Enterobacter_GCA_023755665.1.fna
Enterobacter_GCA_023755685.1.fna
Enterobacter_GCA_023755725.1.fna
Enterobacter_GCA_023897035.1.fna
Enterobacter_GCA_024125655.1.fna
Enterobacter_GCA_024128435.1.fna
Enterobacter_GCA_024128445.1.fna
Enterobacter_GCA_024128475.1.fna
Enterobacter_GCA_024128495.1.fna
Enterobacter_GCA_024128515.1.fna
Enterobacter_GCA_024128535.1.fna
Enterobacter_GCA_024128555.1.fna
Enterobacter_GCA_024128565.1.fna
Enterobacter_GCA_024128585.1.fna
Enterobacter_GCA_024128615.1.fna
Enterobacter_GCA_024128635.1.fna
Enterobacter_GCA_024128655.1.fna
Enterobacter_GCA_024128675.1.fna
Enterobacter_GCA_024128695.1.fna
Enterobacter_GCA_024128715.1.fna
Enterobacter_GCA_024128725.1.fna
Enterobacter_GCA_024895235.1.fna
Enterobacter_GCA_024895335.1.fna
Enterobacter_GCA_025266795.1.fna
Enterobacter_GCA_025369895.1.fna
Enterobacter_GCA_025398875.1.fna
Enterobacter_GCA_025502525.1.fna
Enterobacter_GCA_025798915.1.fna
Enterococcus_GCA_001267865.1.fna
Enterococcus_GCA_001598635.1.fna
Enterococcus_GCA_001641305.1.fna
Enterococcus_GCA_001676845.1.fna
Enterococcus_GCA_002831505.1.fna
Enterococcus_GCA_002848385.1.fna
Enterococcus_GCA_002850515.1.fna
Enterococcus_GCA_003434285.1.fna
Enterococcus_GCA_003438055.1.fna
Enterococcus_GCA_003463225.1.fna
Enterococcus_GCA_003465125.1.fna
Enterococcus_GCA_003465335.1.fna
Enterococcus_GCA_003471685.1.fna
Enterococcus_GCA_003574925.1.fna
Enterococcus_GCA_003641225.1.fna
Enterococcus_GCA_003667965.1.fna
Enterococcus_GCA_003711605.1.fna
Enterococcus_GCA_005158025.1.fna
Enterococcus_GCA_005347505.1.fna
Enterococcus_GCA_005979285.1.fna
Enterococcus_GCA_005979305.1.fna
Enterococcus_GCA_006007925.1.fna
Enterococcus_GCA_009707345.1.fna
Enterococcus_GCA_009734005.2.fna
Enterococcus_GCA_009938075.1.fna
Enterococcus_GCA_010103655.1.fna
Enterococcus_GCA_010120755.1.fna
Enterococcus_GCA_011193375.1.fna
Enterococcus_GCA_011745645.1.fna
Enterococcus_GCA_012222705.1.fna
Enterococcus_GCA_012594215.1.fna
Enterococcus_GCA_013155265.1.fna
Enterococcus_GCA_013155325.1.fna
Enterococcus_GCA_014218175.1.fna
Enterococcus_GCA_015377745.1.fna
Enterococcus_GCA_015377765.1.fna
Enterococcus_GCA_016743855.1.fna
Enterococcus_GCA_016743895.1.fna
Enterococcus_GCA_018253765.1.fna
Enterococcus_GCA_018253815.1.fna
Enterococcus_GCA_018253835.1.fna
Enterococcus_GCA_018253895.1.fna
Enterococcus_GCA_018279145.1.fna
Enterococcus_GCA_018390415.1.fna
Enterococcus_GCA_018390465.1.fna
Enterococcus_GCA_019195415.1.fna
Enterococcus_GCA_019203145.1.fna
Enterococcus_GCA_019222705.1.fna
Enterococcus_GCA_019343125.1.fna
Enterococcus_GCA_019356355.1.fna
Enterococcus_GCA_019731045.1.fna
Enterococcus_GCA_019731095.1.fna
Enterococcus_GCA_019731195.1.fna
Enterococcus_GCA_019731285.1.fna
Enterococcus_GCA_019731315.1.fna
Enterococcus_GCA_019731355.1.fna
Enterococcus_GCA_019731385.1.fna
Enterococcus_GCA_019731475.1.fna
Enterococcus_GCA_019731515.1.fna
Enterococcus_GCA_019731615.1.fna
Enterococcus_GCA_019731655.1.fna
Enterococcus_GCA_019731665.1.fna
Enterococcus_GCA_019731785.1.fna
Enterococcus_GCA_019731795.1.fna
Enterococcus_GCA_019733715.1.fna
Enterococcus_GCA_019733825.1.fna
Enterococcus_GCA_019733855.1.fna
Enterococcus_GCA_019733915.1.fna
Enterococcus_GCA_019733965.1.fna
Enterococcus_GCA_019734005.1.fna
Enterococcus_GCA_019734035.1.fna
Enterococcus_GCA_019734055.1.fna
Enterococcus_GCA_019734075.1.fna
Enterococcus_GCA_019734085.1.fna
Enterococcus_GCA_019734095.1.fna
Enterococcus_GCA_019734135.1.fna
Enterococcus_GCA_019774535.1.fna
Enterococcus_GCA_019774555.1.fna
Enterococcus_GCA_019780105.1.fna
Enterococcus_GCA_019797905.1.fna
Enterococcus_GCA_019856595.1.fna
Enterococcus_GCA_019880345.1.fna
Enterococcus_GCA_019913805.1.fna
Enterococcus_GCA_019967715.1.fna
Enterococcus_GCA_020149485.1.fna
Enterococcus_GCA_020268645.1.fna
Enterococcus_GCA_020736585.1.fna
Enterococcus_GCA_020736625.1.fna
Enterococcus_GCA_020881975.1.fna
Enterococcus_GCA_020882035.1.fna
Enterococcus_GCA_020882055.1.fna
Enterococcus_GCA_020882075.1.fna
Enterococcus_GCA_020882095.1.fna
Enterococcus_GCA_020882115.1.fna
Enterococcus_GCA_020906605.1.fna
Enterococcus_GCA_021496385.1.fna
Enterococcus_GCA_021560195.1.fna
Enterococcus_GCA_022426705.1.fna
Enterococcus_GCA_022427325.1.fna
Enterococcus_GCA_022427745.1.fna
Enterococcus_GCA_022427855.1.fna
Enterococcus_GCA_022427895.1.fna
Enterococcus_GCA_022427915.1.fna
Enterococcus_GCA_022557275.1.fna
Enterococcus_GCA_022604635.1.fna
Enterococcus_GCA_022699225.1.fna
Enterococcus_GCA_022699545.1.fna
Enterococcus_GCA_022699565.1.fna
Enterococcus_GCA_022699585.1.fna
Enterococcus_GCA_022832595.1.fna
Enterococcus_GCA_022832615.1.fna
Enterococcus_GCA_022870765.1.fna
Enterococcus_GCA_023148145.1.fna
Enterococcus_GCA_023195965.1.fna
Enterococcus_GCA_023373765.1.fna
Enterococcus_GCA_023612035.1.fna
Enterococcus_GCA_023650735.1.fna
Enterococcus_GCA_023658035.1.fna
Enterococcus_GCA_023702145.1.fna
Enterococcus_GCA_023746575.1.fna
Enterococcus_GCA_025800545.1.fna
Enterococcus_GCA_025800625.1.fna
Enterococcus_GCA_025800645.1.fna
Escherichia_GCA_001421045.1.fna
Escherichia_GCA_001455385.1.fna
Escherichia_GCA_001485455.1.fna
Escherichia_GCA_001542545.1.fna
Escherichia_GCA_001610755.1.fna
Escherichia_GCA_001860505.1.fna
Escherichia_GCA_001891215.1.fna
Escherichia_GCA_001891225.1.fna
Escherichia_GCA_001891235.1.fna
Escherichia_GCA_001891285.1.fna
Escherichia_GCA_001891295.1.fna
Escherichia_GCA_001891305.1.fna
Escherichia_GCA_001891315.1.fna
Escherichia_GCA_001891365.1.fna
Escherichia_GCA_001891375.1.fna
Escherichia_GCA_001891385.1.fna
Escherichia_GCA_001891395.1.fna
Escherichia_GCA_001891445.1.fna
Escherichia_GCA_001891455.1.fna
Escherichia_GCA_001891465.1.fna
Escherichia_GCA_001891475.1.fna
Escherichia_GCA_001891525.1.fna
Escherichia_GCA_001891535.1.fna
Escherichia_GCA_001891545.1.fna
Escherichia_GCA_001891555.1.fna
Escherichia_GCA_001891605.1.fna
Escherichia_GCA_001891615.1.fna
Escherichia_GCA_001891625.1.fna
Escherichia_GCA_001891655.1.fna
Escherichia_GCA_001891685.1.fna
Escherichia_GCA_001891695.1.fna
Escherichia_GCA_001891705.1.fna
Escherichia_GCA_001891725.1.fna
Escherichia_GCA_001891765.1.fna
Escherichia_GCA_001891785.1.fna
Escherichia_GCA_001891795.1.fna
Escherichia_GCA_001891805.1.fna
Escherichia_GCA_001891835.1.fna
Escherichia_GCA_001891865.1.fna
Escherichia_GCA_001891875.1.fna
Escherichia_GCA_001891885.1.fna
Escherichia_GCA_001891925.1.fna
Escherichia_GCA_001891945.1.fna
Escherichia_GCA_001891965.1.fna
Escherichia_GCA_001891975.1.fna
Escherichia_GCA_001891995.1.fna
Escherichia_GCA_001892025.1.fna
Escherichia_GCA_001892055.1.fna
Escherichia_GCA_001892065.1.fna
Escherichia_GCA_001892105.1.fna
Escherichia_GCA_001892125.1.fna
Escherichia_GCA_001892135.1.fna
Escherichia_GCA_001892145.1.fna
Escherichia_GCA_001892185.1.fna
Escherichia_GCA_001892205.1.fna
Escherichia_GCA_001892215.1.fna
Escherichia_GCA_001892245.1.fna
Escherichia_GCA_001892255.1.fna
Escherichia_GCA_001892275.1.fna
Escherichia_GCA_001892295.1.fna
Escherichia_GCA_001892325.1.fna
Escherichia_GCA_001892335.1.fna
Escherichia_GCA_001892355.1.fna
Escherichia_GCA_001892365.1.fna
Escherichia_GCA_001892405.1.fna
Escherichia_GCA_001892425.1.fna
Escherichia_GCA_001892435.1.fna
Escherichia_GCA_001892445.1.fna
Escherichia_GCA_001892485.1.fna
Escherichia_GCA_001892505.1.fna
Escherichia_GCA_001892515.1.fna
Escherichia_GCA_001892525.1.fna
Escherichia_GCA_001892565.1.fna
Escherichia_GCA_001892585.1.fna
Escherichia_GCA_001892595.1.fna
Escherichia_GCA_001892605.1.fna
Escherichia_GCA_001892645.1.fna
Escherichia_GCA_001892665.1.fna
Escherichia_GCA_001892675.1.fna
Escherichia_GCA_001892685.1.fna
Escherichia_GCA_001892725.1.fna
Escherichia_GCA_001892745.1.fna
Escherichia_GCA_001892755.1.fna
Escherichia_GCA_001892765.1.fna
Escherichia_GCA_001892795.1.fna
Escherichia_GCA_001892825.1.fna
Escherichia_GCA_001892835.1.fna
Escherichia_GCA_001892845.1.fna
Escherichia_GCA_001892865.1.fna
Escherichia_GCA_001892905.1.fna
Escherichia_GCA_001892935.1.fna
Escherichia_GCA_001892955.1.fna
Escherichia_GCA_001893005.1.fna
Escherichia_GCA_001893015.1.fna
Escherichia_GCA_001893025.1.fna
Escherichia_GCA_001893035.1.fna
Escherichia_GCA_001893085.1.fna
Escherichia_GCA_001893105.1.fna
Escherichia_GCA_001893125.1.fna
Escherichia_GCA_001893135.1.fna
Escherichia_GCA_001893155.1.fna
Escherichia_GCA_001893165.1.fna
Escherichia_GCA_001893205.1.fna
Escherichia_GCA_001893215.1.fna
Escherichia_GCA_001893225.1.fna
Escherichia_GCA_001893245.1.fna
Escherichia_GCA_001893285.1.fna
Escherichia_GCA_001893305.1.fna
Escherichia_GCA_001893315.1.fna
Escherichia_GCA_001893345.1.fna
Escherichia_GCA_001893365.1.fna
Escherichia_GCA_001893375.1.fna
Escherichia_GCA_001893385.1.fna
Escherichia_GCA_001893395.1.fna
Escherichia_GCA_001893445.1.fna
Escherichia_GCA_001893455.1.fna
Escherichia_GCA_001893465.1.fna
Escherichia_GCA_001893475.1.fna
Escherichia_GCA_001893525.1.fna
Escherichia_GCA_001893535.1.fna
Escherichia_GCA_001893545.1.fna
Escherichia_GCA_001893555.1.fna
Escherichia_GCA_001893605.1.fna
Escherichia_GCA_001893615.1.fna
Escherichia_GCA_001893625.1.fna
Escherichia_GCA_001893635.1.fna
Escherichia_GCA_001893685.1.fna
Escherichia_GCA_001893695.1.fna
Escherichia_GCA_001893705.1.fna
Escherichia_GCA_001893715.1.fna
Escherichia_GCA_001893765.1.fna
Escherichia_GCA_001893775.1.fna
Escherichia_GCA_001893785.1.fna
Escherichia_GCA_001893805.1.fna
Escherichia_GCA_001893845.1.fna
Escherichia_GCA_001893865.1.fna
Escherichia_GCA_001893875.1.fna
Escherichia_GCA_001893905.1.fna
Escherichia_GCA_001893915.1.fna
Escherichia_GCA_001893935.1.fna
Escherichia_GCA_001893955.1.fna
Escherichia_GCA_001893985.1.fna
Escherichia_GCA_001893995.1.fna
Escherichia_GCA_001894025.1.fna
Escherichia_GCA_001894035.1.fna
Escherichia_GCA_001894065.1.fna
Escherichia_GCA_001894075.1.fna
Escherichia_GCA_001894085.1.fna
Escherichia_GCA_001894125.1.fna
Escherichia_GCA_001894145.1.fna
Escherichia_GCA_001894155.1.fna
Escherichia_GCA_001894165.1.fna
Escherichia_GCA_001894195.1.fna
Escherichia_GCA_001894225.1.fna
Escherichia_GCA_001894235.1.fna
Escherichia_GCA_001894245.1.fna
Escherichia_GCA_001894255.1.fna
Escherichia_GCA_001894305.1.fna
Escherichia_GCA_001894315.1.fna
Escherichia_GCA_001894325.1.fna
Escherichia_GCA_001894335.1.fna
Escherichia_GCA_001894385.1.fna
Escherichia_GCA_001894395.1.fna
Escherichia_GCA_001894415.1.fna
Escherichia_GCA_001894425.1.fna
Escherichia_GCA_001894465.1.fna
Escherichia_GCA_001894475.1.fna
Escherichia_GCA_001894495.1.fna
Escherichia_GCA_001894505.1.fna
Escherichia_GCA_001894545.1.fna
Escherichia_GCA_001894555.1.fna
Escherichia_GCA_001894565.1.fna
Escherichia_GCA_001894585.1.fna
Escherichia_GCA_001894625.1.fna
Escherichia_GCA_001894635.1.fna
Escherichia_GCA_001894645.1.fna
Escherichia_GCA_001894685.1.fna
Escherichia_GCA_001894705.1.fna
Escherichia_GCA_001894715.1.fna
Escherichia_GCA_001936315.1.fna
Escherichia_GCA_001969285.4.fna
Escherichia_GCA_001971765.1.fna
Escherichia_GCA_002012125.1.fna
Escherichia_GCA_002012245.1.fna
Escherichia_GCA_002024905.2.fna
Escherichia_GCA_002116715.2.fna
Escherichia_GCA_002118095.1.fna
Escherichia_GCA_002125925.1.fna
Escherichia_GCA_002133365.1.fna
Escherichia_GCA_002142675.1.fna
Escherichia_GCA_002142715.1.fna
Escherichia_GCA_002164595.2.fna
Escherichia_GCA_002164635.4.fna
Escherichia_GCA_002164645.3.fna
Escherichia_GCA_002164865.2.fna
Escherichia_GCA_002164975.2.fna
Escherichia_GCA_002165095.2.fna
Escherichia_GCA_002165115.2.fna
Escherichia_GCA_002220215.1.fna
Escherichia_GCA_002222905.1.fna
Escherichia_GCA_002222945.1.fna
Escherichia_GCA_002223005.1.fna
Escherichia_GCA_002223415.1.fna
Escherichia_GCA_002223465.1.fna
Escherichia_GCA_002223475.1.fna
Escherichia_GCA_002223495.1.fna
Escherichia_GCA_002223545.1.fna
Escherichia_GCA_002223555.1.fna
Escherichia_GCA_002223565.1.fna
Escherichia_GCA_002223715.1.fna
Escherichia_GCA_002223735.1.fna
Escherichia_GCA_002223845.1.fna
Escherichia_GCA_002223855.1.fna
Escherichia_GCA_002223905.1.fna
Escherichia_GCA_002223925.1.fna
Escherichia_GCA_002223935.1.fna
Escherichia_GCA_002223965.1.fna
Escherichia_GCA_002237285.1.fna
Escherichia_GCA_002237305.1.fna
Escherichia_GCA_002237325.1.fna
Escherichia_GCA_002270115.1.fna
Escherichia_GCA_002270125.1.fna
Escherichia_GCA_002270155.1.fna
Escherichia_GCA_002270165.1.fna
Escherichia_GCA_002270175.1.fna
Escherichia_GCA_002270245.1.fna
Escherichia_GCA_002270255.1.fna
Escherichia_GCA_002277045.1.fna
Escherichia_GCA_002277075.1.fna
Escherichia_GCA_002277085.1.fna
Escherichia_GCA_002277135.1.fna
Escherichia_GCA_002317635.1.fna
Escherichia_GCA_002317645.1.fna
Escherichia_GCA_002317705.1.fna
Escherichia_GCA_002317725.1.fna
Escherichia_GCA_002317755.1.fna
Escherichia_GCA_002763995.1.fna
Escherichia_GCA_002764015.1.fna
Escherichia_GCA_002803805.2.fna
Escherichia_GCA_002804345.3.fna
Escherichia_GCA_002811555.3.fna
Escherichia_GCA_002812545.1.fna
Escherichia_GCA_002812685.3.fna
Escherichia_GCA_002834305.1.fna
Escherichia_GCA_002844685.1.fna
Escherichia_GCA_002850675.5.fna
Escherichia_GCA_002853655.1.fna
Escherichia_GCA_002853715.1.fna
Escherichia_GCA_002853805.1.fna
Escherichia_GCA_002853965.1.fna
Escherichia_GCA_002854065.1.fna
Escherichia_GCA_002855325.1.fna
Escherichia_GCA_002855415.1.fna
Escherichia_GCA_002860105.1.fna
Escherichia_GCA_002863845.1.fna
Escherichia_GCA_002870165.1.fna
Escherichia_GCA_002887535.1.fna
Escherichia_GCA_002893905.2.fna
Escherichia_GCA_002896405.1.fna
Escherichia_GCA_002899475.1.fna
Escherichia_GCA_002900365.1.fna
Escherichia_GCA_002941065.1.fna
Escherichia_GCA_002941165.1.fna
Escherichia_GCA_002941185.1.fna
Escherichia_GCA_002941225.1.fna
Escherichia_GCA_002941245.1.fna
Escherichia_GCA_002941265.1.fna
Escherichia_GCA_002941285.1.fna
Escherichia_GCA_002941305.1.fna
Escherichia_GCA_002941325.1.fna
Escherichia_GCA_002941365.1.fna
Escherichia_GCA_002941385.1.fna
Escherichia_GCA_002941405.1.fna
Escherichia_GCA_002941425.1.fna
Escherichia_GCA_002941455.1.fna
Escherichia_GCA_002941485.1.fna
Escherichia_GCA_002941495.1.fna
Escherichia_GCA_002941525.1.fna
Escherichia_GCA_002941545.1.fna
Escherichia_GCA_002941585.1.fna
Escherichia_GCA_002941605.1.fna
Escherichia_GCA_002941625.1.fna
Escherichia_GCA_002941645.1.fna
Escherichia_GCA_002941745.1.fna
Escherichia_GCA_002941765.1.fna
Escherichia_GCA_002941785.1.fna
Escherichia_GCA_002941795.1.fna
Escherichia_GCA_002941825.1.fna
Escherichia_GCA_002941845.1.fna
Escherichia_GCA_002941855.1.fna
Escherichia_GCA_002941885.1.fna
Escherichia_GCA_002941905.1.fna
Escherichia_GCA_002941925.1.fna
Escherichia_GCA_002941945.1.fna
Escherichia_GCA_002941985.1.fna
Escherichia_GCA_002945135.3.fna
Escherichia_GCA_002953435.1.fna
Escherichia_GCA_002959205.1.fna
Escherichia_GCA_002959215.1.fna
Escherichia_GCA_002959225.1.fna
Escherichia_GCA_002959275.1.fna
Escherichia_GCA_002959335.1.fna
Escherichia_GCA_002959355.1.fna
Escherichia_GCA_002967855.2.fna
Escherichia_GCA_002967875.2.fna
Escherichia_GCA_002967885.2.fna
Escherichia_GCA_002967935.2.fna
Escherichia_GCA_002967955.2.fna
Escherichia_GCA_002967975.2.fna
Escherichia_GCA_002996665.1.fna
[truncated: 8,404 more rows]

## Sheet: 954_China
GCF_accession	Organism	Genus	Province	Year	NDM_subtype	NDM_number
GCF_003956065.1	Acinetobacter pittii	Acinetobacter	Anhui	2017	NDM_1	1
GCF_003952705.1	Acinetobacter haemolyticus	Acinetobacter	Guangdong	2017	NDM_1	1
GCF_010918035.1	Acinetobacter indicus	Acinetobacter	Guangdong	2017	NDM_1	1
GCF_010918195.1	Acinetobacter indicus	Acinetobacter	Guangdong	2018	NDM_1	1
GCF_010918635.1	Acinetobacter schindleri	Acinetobacter	Guangdong	2018	NDM_1	1
GCF_010918895.1	Acinetobacter schindleri	Acinetobacter	Guangdong	2018	NDM_1	1
GCF_010919095.1	Acinetobacter schindleri	Acinetobacter	Guangdong	2018	NDM_1	1
GCF_011174875.1	Acinetobacter sp. GFQ9D191M	Acinetobacter	Guangdong	2019	NDM_1	1
GCF_011192225.1	Acinetobacter sp. GFQ9D192M	Acinetobacter	Guangdong	2019	NDM_1	1
GCF_012974585.1	Acinetobacter baumannii	Acinetobacter	Guangdong	2017	NDM_1	1
GCF_015217905.1	Acinetobacter indicus	Acinetobacter	Guangdong	2015	NDM_1	4
GCF_016093205.2	Acinetobacter bereziniae	Acinetobacter	Guangdong	2015	NDM_1	1
GCF_016576965.1	Acinetobacter bereziniae	Acinetobacter	Guangdong	2017	NDM_1	1
GCF_016613445.2	Acinetobacter bereziniae	Acinetobacter	Guangdong	2015	NDM_1	1
GCF_022749595.1	Acinetobacter indicus	Acinetobacter	Guangxi	2020	NDM_3	1
GCF_010917815.1	Acinetobacter indicus	Acinetobacter	Hainan	2017	NDM_1	1
GCF_009676805.1	Acinetobacter towneri	Acinetobacter	Henan	2019	NDM_1	1
GCF_023158935.1	Acinetobacter portensis	Acinetobacter	Jiangsu	2021	NDM_1	1
GCF_016804045.1	Acinetobacter pittii	Acinetobacter	Jiangxi	2019	NDM_1	1
GCF_019334405.1	Acinetobacter johnsonii	Acinetobacter	Shandong	2019	NDM_1	1
GCF_001704615.3	Acinetobacter defluvii	Acinetobacter	Sichuan	2015	NDM_1	1
GCF_002165245.3	Acinetobacter junii	Acinetobacter	Sichuan	2015	NDM_1	1
GCF_002165255.2	Acinetobacter sp. WCHA45	Acinetobacter	Sichuan	2015	NDM_1	1
GCF_002165295.2	Acinetobacter sp. WCHAc010052	Acinetobacter	Sichuan	2015	NDM_1	1
GCF_002165305.2	Acinetobacter sp. WCHA55	Acinetobacter	Sichuan	2015	NDM_1	2
GCF_002165345.2	Acinetobacter wuhouensis	Acinetobacter	Sichuan	2015	NDM_1	1
GCF_002165375.2	Acinetobacter chinensis	Acinetobacter	Sichuan	2015	NDM_1	1
GCF_003024525.3	Acinetobacter cumulans	Acinetobacter	Sichuan	2018	NDM_1	1
GCF_008180305.1	Acinetobacter johnsonii	Acinetobacter	Sichuan	2019	NDM_1	2
GCF_020991105.1	Acinetobacter pittii	Acinetobacter	Sichuan	2020	NDM_1	2
GCF_021432045.1	Acinetobacter towneri	Acinetobacter	Sichuan	2019	NDM_1	1
GCF_021560715.1	Acinetobacter sp. SCLZS86	Acinetobacter	Sichuan	2019	NDM_1	1
GCF_001716935.1	Acinetobacter pittii	Acinetobacter	Zhejiang	2015	NDM_1	1
GCF_004005545.1	Acinetobacter indicus	Acinetobacter	Zhejiang	2018	NDM_1	1
GCF_008121475.1	Acinetobacter pittii	Acinetobacter	Zhejiang	2018	NDM_1	1
GCF_014322245.1	Acinetobacter baumannii	Acinetobacter	Zhejiang	2019	NDM_1	1
GCF_017753625.1	Acinetobacter baumannii	Acinetobacter	Zhejiang	2019	NDM_1	1
GCF_018336855.1	Acinetobacter junii	Acinetobacter	Zhejiang	2019	NDM_1	1
GCF_024083765.1	Acinetobacter pittii	Acinetobacter	Zhejiang	2018	NDM_1	1
GCF_024205265.1	Acinetobacter baumannii	Acinetobacter	Zhejiang	2021	NDM_1	1
GCF_024205285.1	Acinetobacter baumannii	Acinetobacter	Zhejiang	2021	NDM_1	1
GCF_004005445.1	Acinetobacter indicus	Acinetobacter	Zhejiang	2018	NDM_3	1
GCF_009296145.1	Acinetobacter indicus	Acinetobacter	Zhejiang	2018	NDM_3	1
GCF_024218755.1	Aeromonas caviae	Aeromonas	Henan	2019	NDM_1	1
GCF_022343945.1	Aeromonas caviae	Aeromonas	Zhejiang	2021	NDM_1	1
GCF_023374915.1	Citrobacter freundii	Citrobacter	Beijing	2021	NDM_1	1
GCF_023374935.1	Citrobacter portucalensis	Citrobacter	Beijing	2021	NDM_1	1
GCF_009857035.1	Citrobacter freundii	Citrobacter	Guangdong	2018	NDM_1	1
GCF_013371705.1	Citrobacter freundii	Citrobacter	Guangdong	2018	NDM_1	1
GCF_023330605.1	Citrobacter freundii	Citrobacter	Guangdong	2021	NDM_1	1
GCF_017151445.1	Citrobacter freundii	Citrobacter	Guangdong	2018	NDM_5	1
GCF_017151475.1	Citrobacter braakii	Citrobacter	Guangdong	2018	NDM_5	1
GCF_017151495.1	Citrobacter braakii	Citrobacter	Guangdong	2019	NDM_5	1
GCF_017151515.1	Citrobacter braakii	Citrobacter	Guangdong	2019	NDM_5	1
GCF_017151535.1	Citrobacter braakii	Citrobacter	Guangdong	2019	NDM_5	1
GCF_017151545.1	Citrobacter braakii	Citrobacter	Guangdong	2019	NDM_5	1
GCF_017151575.1	Citrobacter braakii	Citrobacter	Guangdong	2019	NDM_5	1
GCF_017151595.1	Citrobacter freundii	Citrobacter	Guangdong	2019	NDM_5	1
GCF_021496985.1	Citrobacter portucalensis	Citrobacter	Guangdong	2019	NDM_5	1
GCF_022430505.1	Citrobacter freundii	Citrobacter	Sichuan	2019	NDM_1	1
GCF_024800305.1	Citrobacter freundii	Citrobacter	Sichuan	2020	NDM_1	1
GCF_019502645.1	Citrobacter braakii	Citrobacter	Zhejiang	2019	NDM_1	1
GCF_020809005.1	Citrobacter freundii	Citrobacter	Zhejiang	2020	NDM_5	1
GCF_025369895.1	Enterobacter hormaechei	Enterobacter	Anhui	2021	NDM_1	1
GCF_021869625.1	Enterobacter cloacae complex sp. ECL404	Enterobacter	Chongqing	2020	NDM_1	1
GCF_021869665.1	Enterobacter cloacae complex sp. ECL411	Enterobacter	Chongqing	2020	NDM_1	1
GCF_021869685.1	Enterobacter cloacae complex sp. ECL414	Enterobacter	Chongqing	2021	NDM_1	1
GCF_024128435.1	Enterobacter hormaechei	Enterobacter	Chongqing	2018	NDM_1	1
GCF_024128445.1	Enterobacter hormaechei	Enterobacter	Chongqing	2018	NDM_1	1
GCF_024128475.1	Enterobacter hormaechei	Enterobacter	Chongqing	2018	NDM_1	1
GCF_024128495.1	Enterobacter hormaechei	Enterobacter	Chongqing	2019	NDM_1	1
GCF_024128515.1	Enterobacter hormaechei	Enterobacter	Chongqing	2019	NDM_1	1
GCF_024128555.1	Enterobacter hormaechei	Enterobacter	Chongqing	2019	NDM_1	1
GCF_024128585.1	Enterobacter mori	Enterobacter	Chongqing	2020	NDM_1	1
GCF_024128695.1	Enterobacter kobei	Enterobacter	Chongqing	2021	NDM_1	1
GCF_023754765.1	Enterobacter hormaechei	Enterobacter	Chongqing	2015	NDM_5	1
GCF_024128565.1	Enterobacter hormaechei	Enterobacter	Chongqing	2021	NDM_5	1
GCF_024128615.1	Enterobacter hormaechei	Enterobacter	Chongqing	2021	NDM_5	1
GCF_024128635.1	Enterobacter hormaechei	Enterobacter	Chongqing	2021	NDM_5	1
GCF_024128655.1	Enterobacter hormaechei	Enterobacter	Chongqing	2020	NDM_5	1
GCF_024128715.1	Enterobacter hormaechei	Enterobacter	Chongqing	2021	NDM_5	1
GCF_023755725.1	Enterobacter hormaechei	Enterobacter	Gansu	2015	NDM_1	1
GCF_009707405.1	Enterobacter cloacae	Enterobacter	Guangdong	2017	NDM_1	1
GCF_009728975.1	Enterobacter hormaechei	Enterobacter	Guangdong	2018	NDM_1	1
GCF_019449205.1	Enterobacter hormaechei	Enterobacter	Guangdong	2015	NDM_1	1
GCF_019458525.1	Enterobacter hormaechei	Enterobacter	Guangdong	2017	NDM_1	1
GCF_019537235.1	Enterobacter hormaechei	Enterobacter	Guangdong	2016	NDM_1	1
GCF_019537255.1	Enterobacter hormaechei	Enterobacter	Guangdong	2015	NDM_1	1
GCF_019537275.1	Enterobacter hormaechei	Enterobacter	Guangdong	2014	NDM_1	1
GCF_019537295.1	Enterobacter hormaechei	Enterobacter	Guangdong	2013	NDM_1	1
GCF_019537315.1	Enterobacter hormaechei	Enterobacter	Guangdong	2016	NDM_1	1
GCF_019537335.1	Enterobacter hormaechei	Enterobacter	Guangdong	2015	NDM_1	1
GCF_023547225.1	Enterobacter hormaechei	Enterobacter	Guangdong	2017	NDM_1	1
GCF_023547315.1	Enterobacter kobei	Enterobacter	Guangdong	2018	NDM_1	1
GCF_023547485.1	Enterobacter hormaechei	Enterobacter	Guangdong	2017	NDM_1	1
GCF_023897035.1	Enterobacter hormaechei	Enterobacter	Guangdong	2013	NDM_1	1
GCF_017151275.1	Enterobacter hormaechei	Enterobacter	Guangdong	2018	NDM_5	1
GCF_017151295.1	Enterobacter hormaechei	Enterobacter	Guangdong	2018	NDM_5	1
GCF_017151305.1	Enterobacter asburiae	Enterobacter	Guangdong	2019	NDM_5	1
GCF_017151325.1	Enterobacter cloacae	Enterobacter	Guangdong	2018	NDM_5	1
GCF_017151335.1	Enterobacter cloacae	Enterobacter	Guangdong	2018	NDM_5	1
GCF_017151375.1	Enterobacter asburiae	Enterobacter	Guangdong	2019	NDM_5	1
GCF_017151395.1	Enterobacter hormaechei	Enterobacter	Guangdong	2019	NDM_5	1
GCF_017151415.1	Enterobacter hormaechei	Enterobacter	Guangdong	2018	NDM_5	1
GCF_017151435.1	Enterobacter hormaechei	Enterobacter	Guangdong	2018	NDM_5	1
GCF_008368685.1	Enterobacter hormaechei	Enterobacter	Guangxi	2012	NDM_1	1
GCF_008369045.1	Enterobacter hormaechei	Enterobacter	Guangxi	2012	NDM_1	1
GCF_023755645.1	Enterobacter hormaechei	Enterobacter	Hainan	2015	NDM_1	1
GCF_023755665.1	Enterobacter hormaechei	Enterobacter	Hainan	2015	NDM_1	1
GCF_023753225.1	Enterobacter hormaechei	Enterobacter	Henan	2020	NDM_1	1
GCF_023753885.1	Enterobacter hormaechei	Enterobacter	Henan	2020	NDM_5	1
GCF_019837085.1	Enterobacter hormaechei	Enterobacter	Hunan	2020	NDM_1	1
GCF_023753945.1	Enterobacter hormaechei	Enterobacter	Hunan	2018	NDM_1	1
GCF_001487035.1	Enterobacter hormaechei	Enterobacter	Jiangsu	2012	NDM_1	1
GCF_014771415.1	Enterobacter hormaechei	Enterobacter	Jiangsu	2018	NDM_1	1
GCF_023754445.1	Enterobacter hormaechei	Enterobacter	Jilin	2015	NDM_1	1
GCF_023754295.1	Enterobacter hormaechei	Enterobacter	Liaoning	2018	NDM_9	1
GCF_023754905.1	Enterobacter hormaechei	Enterobacter	Shaanxi	2015	NDM_1	1
GCF_023754935.1	Enterobacter hormaechei	Enterobacter	Shaanxi	2015	NDM_1	1
GCF_023754965.1	Enterobacter hormaechei	Enterobacter	Shaanxi	2015	NDM_1	1
GCF_023754985.1	Enterobacter hormaechei	Enterobacter	Shaanxi	2015	NDM_1	1
GCF_023754995.1	Enterobacter hormaechei	Enterobacter	Shaanxi	2015	NDM_1	1
GCF_023755025.1	Enterobacter hormaechei	Enterobacter	Shaanxi	2015	NDM_1	1
GCF_023755045.1	Enterobacter hormaechei	Enterobacter	Shaanxi	2015	NDM_1	1
GCF_023755065.1	Enterobacter hormaechei	Enterobacter	Shaanxi	2015	NDM_1	1
GCF_023755085.1	Enterobacter hormaechei	Enterobacter	Shaanxi	2015	NDM_1	1
GCF_023755115.1	Enterobacter hormaechei	Enterobacter	Shaanxi	2015	NDM_1	1
GCF_023755145.1	Enterobacter hormaechei	Enterobacter	Shaanxi	2015	NDM_1	1
GCF_023755165.1	Enterobacter hormaechei	Enterobacter	Shaanxi	2015	NDM_1	1
GCF_023755175.1	Enterobacter hormaechei	Enterobacter	Shaanxi	2015	NDM_1	1
GCF_023755205.1	Enterobacter hormaechei	Enterobacter	Shaanxi	2015	NDM_1	1
GCF_023755225.1	Enterobacter hormaechei	Enterobacter	Shaanxi	2015	NDM_1	1
GCF_023755235.1	Enterobacter hormaechei	Enterobacter	Shaanxi	2015	NDM_1	1
GCF_023755265.1	Enterobacter hormaechei	Enterobacter	Shaanxi	2015	NDM_1	1
GCF_023755275.1	Enterobacter hormaechei	Enterobacter	Shaanxi	2015	NDM_1	1
GCF_023755305.1	Enterobacter hormaechei	Enterobacter	Shaanxi	2015	NDM_1	1
GCF_023755325.1	Enterobacter hormaechei	Enterobacter	Shaanxi	2015	NDM_1	1
GCF_023755345.1	Enterobacter hormaechei	Enterobacter	Shaanxi	2015	NDM_1	1
GCF_023755365.1	Enterobacter hormaechei	Enterobacter	Shaanxi	2015	NDM_1	1
GCF_023755385.1	Enterobacter hormaechei	Enterobacter	Shaanxi	2015	NDM_1	1
GCF_023755405.1	Enterobacter hormaechei	Enterobacter	Shaanxi	2015	NDM_1	1
GCF_023755415.1	Enterobacter hormaechei	Enterobacter	Shaanxi	2015	NDM_1	1
GCF_023755465.1	Enterobacter hormaechei	Enterobacter	Shaanxi	2015	NDM_1	1
GCF_023755485.1	Enterobacter hormaechei	Enterobacter	Shaanxi	2015	NDM_1	1
GCF_023755495.1	Enterobacter hormaechei	Enterobacter	Shaanxi	2015	NDM_1	1
GCF_023755525.1	Enterobacter hormaechei	Enterobacter	Shaanxi	2015	NDM_1	1
GCF_023755545.1	Enterobacter hormaechei	Enterobacter	Shaanxi	2015	NDM_1	1
GCF_023755565.1	Enterobacter hormaechei	Enterobacter	Shaanxi	2015	NDM_1	1
GCF_023755575.1	Enterobacter hormaechei	Enterobacter	Shaanxi	2015	NDM_1	1
GCF_023755605.1	Enterobacter hormaechei	Enterobacter	Shaanxi	2015	NDM_1	1
GCF_023754885.1	Enterobacter hormaechei	Enterobacter	Shaanxi	2015	NDM_5	1
GCF_023755445.1	Enterobacter hormaechei	Enterobacter	Shaanxi	2015	NDM_5	1
GCF_004136685.1	Enterobacter cloacae complex sp. 4DZ3-28B	Enterobacter	Shandong	2015	NDM_1	1
GCF_004136855.1	Enterobacter cloacae complex sp. 4DZ1-17B1	Enterobacter	Shandong	2015	NDM_1	1
GCF_004127355.1	Enterobacter cloacae	Enterobacter	Shandong	2014	NDM_5	1
GCF_004136695.1	Enterobacter cloacae complex sp. 677-3DZ2D5B	Enterobacter	Shandong	2015	NDM_5	1
GCF_004136795.1	Enterobacter cloacae complex sp. CH23B	Enterobacter	Shandong	2015	NDM_5	1
GCF_003964795.2	Enterobacter hormaechei subsp. xiangfangensis	Enterobacter	Sichuan	2018	NDM_1	1
GCF_008368615.1	Enterobacter hormaechei	Enterobacter	Sichuan	2012	NDM_1	1
GCF_003051945.2	Enterobacter hormaechei	Enterobacter	Sichuan	2016	NDM_5	1
GCF_003428425.1	Enterobacter hormaechei	Enterobacter	Sichuan	2016	NDM_5	1
GCF_003965345.2	Enterobacter hormaechei	Enterobacter	Sichuan	2017	NDM_5	1
GCF_023754425.1	Enterobacter hormaechei	Enterobacter	Tianjin	2015	NDM_1	1
GCF_023612855.1	Enterobacter hormaechei	Enterobacter	Xinjiang	2018	NDM_1	1
GCF_008368555.1	Enterobacter hormaechei	Enterobacter	Zhejiang	2015	NDM_1	1
GCF_008368585.1	Enterobacter hormaechei	Enterobacter	Zhejiang	2015	NDM_1	1
GCF_008368595.1	Enterobacter hormaechei	Enterobacter	Zhejiang	2012	NDM_1	1
GCF_014117285.1	Enterobacter hormaechei	Enterobacter	Zhejiang	2019	NDM_1	1
GCF_015535055.1	Enterobacter hormaechei	Enterobacter	Zhejiang	2019	NDM_1	1
GCF_022570715.1	Enterobacter asburiae	Enterobacter	Zhejiang	2019	NDM_1	1
GCF_023752065.1	Enterobacter hormaechei	Enterobacter	Zhejiang	2021	NDM_1	1
GCF_023752465.1	Enterobacter hormaechei	Enterobacter	Zhejiang	2021	NDM_1	1
GCF_023752505.1	Enterobacter hormaechei	Enterobacter	Zhejiang	2021	NDM_1	1
GCF_023752775.1	Enterobacter hormaechei	Enterobacter	Zhejiang	2021	NDM_1	1
GCF_023752975.1	Enterobacter hormaechei	Enterobacter	Zhejiang	2020	NDM_1	1
GCF_023753325.1	Enterobacter asburiae	Enterobacter	Zhejiang	2021	NDM_1	1
GCF_023753345.1	Enterobacter hormaechei	Enterobacter	Zhejiang	2020	NDM_1	1
GCF_023753385.1	Enterobacter hormaechei	Enterobacter	Zhejiang	2021	NDM_1	1
GCF_023753405.1	Enterobacter hormaechei	Enterobacter	Zhejiang	2021	NDM_1	1
GCF_023753425.1	Enterobacter hormaechei	Enterobacter	Zhejiang	2021	NDM_1	1
GCF_023753465.1	Enterobacter hormaechei	Enterobacter	Zhejiang	2021	NDM_1	1
GCF_023753485.1	Enterobacter hormaechei	Enterobacter	Zhejiang	2021	NDM_1	1
GCF_023753545.1	Enterobacter hormaechei	Enterobacter	Zhejiang	2021	NDM_1	1
GCF_023753555.1	Enterobacter hormaechei	Enterobacter	Zhejiang	2021	NDM_1	1
GCF_023753585.1	Enterobacter hormaechei	Enterobacter	Zhejiang	2021	NDM_1	1
GCF_023753595.1	Enterobacter hormaechei	Enterobacter	Zhejiang	2021	NDM_1	1
GCF_023753625.1	Enterobacter hormaechei	Enterobacter	Zhejiang	2021	NDM_1	1
GCF_023753645.1	Enterobacter hormaechei	Enterobacter	Zhejiang	2021	NDM_1	1
GCF_023753695.1	Enterobacter hormaechei	Enterobacter	Zhejiang	2021	NDM_1	1
GCF_023753715.1	Enterobacter hormaechei	Enterobacter	Zhejiang	2021	NDM_1	1
GCF_023754035.1	Enterobacter roggenkampii	Enterobacter	Zhejiang	2020	NDM_1	1
GCF_023754165.1	Enterobacter hormaechei	Enterobacter	Zhejiang	2018	NDM_1	1
GCF_023754225.1	Enterobacter hormaechei	Enterobacter	Zhejiang	2018	NDM_1	1
GCF_023754235.1	Enterobacter hormaechei	Enterobacter	Zhejiang	2018	NDM_1	1
GCF_023754485.1	Enterobacter hormaechei	Enterobacter	Zhejiang	2015	NDM_1	1
GCF_023754595.1	Enterobacter hormaechei	Enterobacter	Zhejiang	2015	NDM_1	1
GCF_023754645.1	Enterobacter hormaechei	Enterobacter	Zhejiang	2015	NDM_1	1
GCF_023754665.1	Enterobacter hormaechei	Enterobacter	Zhejiang	2015	NDM_1	1
GCF_023754675.1	Enterobacter hormaechei	Enterobacter	Zhejiang	2015	NDM_1	1
GCF_023754725.1	Enterobacter hormaechei	Enterobacter	Zhejiang	2015	NDM_1	1
GCF_025266795.1	Enterobacter hormaechei subsp. hormaechei	Enterobacter	Zhejiang	2019	NDM_1	1
GCF_023752295.1	Enterobacter hormaechei	Enterobacter	Zhejiang	2021	NDM_5	1
GCF_023752525.1	Enterobacter hormaechei	Enterobacter	Zhejiang	2021	NDM_5	1
GCF_023752845.1	Enterobacter hormaechei	Enterobacter	Zhejiang	2020	NDM_5	1
GCF_023753435.1	Enterobacter hormaechei	Enterobacter	Zhejiang	2021	NDM_5	1
GCF_023753505.1	Enterobacter hormaechei	Enterobacter	Zhejiang	2021	NDM_5	1
GCF_023753525.1	Enterobacter hormaechei	Enterobacter	Zhejiang	2021	NDM_5	1
GCF_023753775.1	Enterobacter hormaechei	Enterobacter	Zhejiang	2020	NDM_5	1
GCF_023753745.1	Enterobacter hormaechei	Enterobacter	Zhejiang	2021	NDM_6	1
GCF_002142715.1	Escherichia coli	Escherichia	Anhui	2015	NDM_1	1
GCF_020424045.1	Escherichia coli	Escherichia	Beijing	2020	NDM_29	1
GCF_002967875.2	Escherichia coli	Escherichia	Beijing	2014	NDM_5	1
GCF_002967885.2	Escherichia coli	Escherichia	Beijing	2014	NDM_5	1
GCF_018499805.2	Escherichia coli	Escherichia	Fujian	2020	NDM_16b	1
GCF_018499845.2	Escherichia coli	Escherichia	Fujian	2020	NDM_5	1
GCF_025797255.1	Escherichia coli	Escherichia	Guangdong	2017	NDM_1	1
GCF_025797645.1	Escherichia coli	Escherichia	Guangdong	2017	NDM_1	1
GCF_025797935.1	Escherichia coli	Escherichia	Guangdong	2016	NDM_1	1
GCF_002125925.1	Escherichia coli	Escherichia	Guangdong	2015	NDM_5	1
GCF_002133365.1	Escherichia coli	Escherichia	Guangdong	2015	NDM_5	1
GCF_002860105.1	Escherichia coli	Escherichia	Guangdong	2013	NDM_5	1
GCF_002887535.1	Escherichia coli	Escherichia	Guangdong	2016	NDM_5	1
GCF_004405205.2	Escherichia coli	Escherichia	Guangdong	2018	NDM_5	2
GCF_009720605.1	Escherichia coli	Escherichia	Guangdong	2018	NDM_5	1
GCF_010092405.1	Escherichia coli	Escherichia	Guangdong	2017	NDM_5	1
GCF_013072725.1	Escherichia coli	Escherichia	Guangdong	2018	NDM_5	1
GCF_013072735.1	Escherichia coli	Escherichia	Guangdong	2018	NDM_5	1
GCF_013072745.1	Escherichia coli	Escherichia	Guangdong	2018	NDM_5	1
GCF_013072835.1	Escherichia coli	Escherichia	Guangdong	2018	NDM_5	1
GCF_013072845.1	Escherichia coli	Escherichia	Guangdong	2018	NDM_5	1
GCF_013072855.1	Escherichia coli	Escherichia	Guangdong	2018	NDM_5	1
GCF_013072925.1	Escherichia coli	Escherichia	Guangdong	2018	NDM_5	1
GCF_013072955.1	Escherichia coli	Escherichia	Guangdong	2018	NDM_5	1
GCF_013072965.1	Escherichia coli	Escherichia	Guangdong	2018	NDM_5	1
GCF_013073035.1	Escherichia coli	Escherichia	Guangdong	2018	NDM_5	1
GCF_013073055.1	Escherichia coli	Escherichia	Guangdong	2018	NDM_5	1
GCF_013073065.1	Escherichia coli	Escherichia	Guangdong	2018	NDM_5	1
GCF_013073125.1	Escherichia coli	Escherichia	Guangdong	2018	NDM_5	1
GCF_013073145.1	Escherichia coli	Escherichia	Guangdong	2018	NDM_5	1
GCF_013073155.1	Escherichia coli	Escherichia	Guangdong	2018	NDM_5	1
GCF_013073165.1	Escherichia coli	Escherichia	Guangdong	2018	NDM_5	1
GCF_013073175.1	Escherichia coli	Escherichia	Guangdong	2018	NDM_5	1
GCF_013073225.1	Escherichia coli	Escherichia	Guangdong	2018	NDM_5	1
GCF_013073245.1	Escherichia coli	Escherichia	Guangdong	2018	NDM_5	1
GCF_013073265.1	Escherichia coli	Escherichia	Guangdong	2018	NDM_5	1
GCF_013073355.1	Escherichia coli	Escherichia	Guangdong	2018	NDM_5	1
GCF_013073365.1	Escherichia coli	Escherichia	Guangdong	2018	NDM_5	1
GCF_013073375.1	Escherichia coli	Escherichia	Guangdong	2018	NDM_5	1
GCF_013073425.1	Escherichia coli	Escherichia	Guangdong	2018	NDM_5	1
GCF_013073445.1	Escherichia coli	Escherichia	Guangdong	2018	NDM_5	1
GCF_013073455.1	Escherichia coli	Escherichia	Guangdong	2018	NDM_5	1
GCF_013074485.1	Escherichia coli	Escherichia	Guangdong	2018	NDM_5	1
GCF_016091995.1	Escherichia coli	Escherichia	Guangdong	2018	NDM_5	1
GCF_016092005.1	Escherichia coli	Escherichia	Guangdong	2018	NDM_5	1
GCF_016092015.1	Escherichia coli	Escherichia	Guangdong	2018	NDM_5	1
GCF_016092025.1	Escherichia coli	Escherichia	Guangdong	2018	NDM_5	1
GCF_016092075.1	Escherichia coli	Escherichia	Guangdong	2018	NDM_5	1
GCF_016123555.1	Escherichia coli	Escherichia	Guangdong	2016	NDM_5	1
GCF_016123625.1	Escherichia coli	Escherichia	Guangdong	2016	NDM_5	1
GCF_016123645.1	Escherichia coli	Escherichia	Guangdong	2016	NDM_5	1
GCF_016123755.1	Escherichia coli	Escherichia	Guangdong	2016	NDM_5	1
GCF_016123825.1	Escherichia coli	Escherichia	Guangdong	2016	NDM_5	1
GCF_016123905.1	Escherichia coli	Escherichia	Guangdong	2016	NDM_5	1
GCF_016123935.1	Escherichia coli	Escherichia	Guangdong	2016	NDM_5	1
GCF_016123945.1	Escherichia coli	Escherichia	Guangdong	2016	NDM_5	1
GCF_016124055.1	Escherichia coli	Escherichia	Guangdong	2016	NDM_5	1
GCF_017150835.1	Escherichia coli	Escherichia	Guangdong	2018	NDM_5	1
GCF_017150845.1	Escherichia coli	Escherichia	Guangdong	2018	NDM_5	1
GCF_017150875.1	Escherichia coli	Escherichia	Guangdong	2018	NDM_5	1
GCF_017150895.1	Escherichia coli	Escherichia	Guangdong	2018	NDM_5	1
GCF_017150915.1	Escherichia coli	Escherichia	Guangdong	2018	NDM_5	1
GCF_017150935.1	Escherichia coli	Escherichia	Guangdong	2018	NDM_5	1
GCF_017150955.1	Escherichia coli	Escherichia	Guangdong	2018	NDM_5	1
GCF_017150975.1	Escherichia coli	Escherichia	Guangdong	2018	NDM_5	1
GCF_017150995.1	Escherichia coli	Escherichia	Guangdong	2018	NDM_5	1
GCF_017151015.1	Escherichia coli	Escherichia	Guangdong	2018	NDM_5	1
GCF_017151025.1	Escherichia coli	Escherichia	Guangdong	2018	NDM_5	1
GCF_017151045.1	Escherichia coli	Escherichia	Guangdong	2018	NDM_5	1
GCF_017151075.1	Escherichia coli	Escherichia	Guangdong	2018	NDM_5	1
GCF_017151095.1	Escherichia coli	Escherichia	Guangdong	2018	NDM_5	1
GCF_017151115.1	Escherichia coli	Escherichia	Guangdong	2018	NDM_5	1
GCF_017151135.1	Escherichia coli	Escherichia	Guangdong	2018	NDM_5	1
GCF_017151145.1	Escherichia coli	Escherichia	Guangdong	2018	NDM_5	1
GCF_017151175.1	Escherichia coli	Escherichia	Guangdong	2019	NDM_5	1
GCF_017151185.1	Escherichia coli	Escherichia	Guangdong	2018	NDM_5	1
GCF_017151215.1	Escherichia coli	Escherichia	Guangdong	2019	NDM_5	1
GCF_017151225.1	Escherichia coli	Escherichia	Guangdong	2019	NDM_5	1
GCF_017151235.1	Escherichia coli	Escherichia	Guangdong	2019	NDM_5	1
GCF_018966845.1	Escherichia coli	Escherichia	Guangdong	2017	NDM_5	1
GCF_019834335.1	Escherichia coli	Escherichia	Guangdong	2019	NDM_5	1
GCF_019834345.1	Escherichia coli	Escherichia	Guangdong	2019	NDM_5	1
GCF_019834355.1	Escherichia coli	Escherichia	Guangdong	2019	NDM_5	1
GCF_021498045.1	Escherichia coli	Escherichia	Guangdong	2019	NDM_5	1
GCF_023238365.1	Escherichia coli	Escherichia	Guangdong	2021	NDM_5	1
GCF_023273425.1	Escherichia coli	Escherichia	Guangdong	2017	NDM_5	1
GCF_023273635.1	Escherichia coli	Escherichia	Guangdong	2017	NDM_5	1
GCF_023273685.1	Escherichia coli	Escherichia	Guangdong	2014	NDM_5	1
GCF_023273745.1	Escherichia coli	Escherichia	Guangdong	2013	NDM_5	1
GCF_025797145.1	Escherichia coli	Escherichia	Guangdong	2017	NDM_5	1
GCF_025797165.1	Escherichia coli	Escherichia	Guangdong	2017	NDM_5	1
GCF_025797245.1	Escherichia coli	Escherichia	Guangdong	2017	NDM_5	1
GCF_025797325.1	Escherichia coli	Escherichia	Guangdong	2017	NDM_5	1
GCF_025797425.1	Escherichia coli	Escherichia	Guangdong	2017	NDM_5	1
GCF_025797485.1	Escherichia coli	Escherichia	Guangdong	2017	NDM_5	1
GCF_025797495.1	Escherichia coli	Escherichia	Guangdong	2017	NDM_5	1
GCF_025797685.1	Escherichia coli	Escherichia	Guangdong	2017	NDM_5	1
GCF_025797705.1	Escherichia coli	Escherichia	Guangdong	2017	NDM_5	1
GCF_025798095.1	Escherichia coli	Escherichia	Guangdong	2016	NDM_5	1
GCF_025798125.1	Escherichia coli	Escherichia	Guangdong	2016	NDM_5	1
GCF_025798085.1	Escherichia coli	Escherichia	Guangdong	2016	NDM_7	1
GCF_025794745.1	Escherichia coli	Escherichia	Hainan	2015	NDM_1	1
GCF_001893865.1	Escherichia coli	Escherichia	Henan	2012	NDM_1	1
GCF_019375055.2	Escherichia coli	Escherichia	Henan	2019	NDM_1	1
GCF_002834305.1	Escherichia coli	Escherichia	Henan	2016	NDM_5	1
GCF_018394415.1	Escherichia coli	Escherichia	Henan	2019	NDM_5	1
GCF_022605345.1	Escherichia coli	Escherichia	Henan	2014	NDM_5	1
GCF_018862715.1	Escherichia coli	Escherichia	Jiangsu	2019	NDM_1	1
GCF_022969555.2	Escherichia coli	Escherichia	Jiangsu	2019	NDM_4	1
GCF_021441965.1	Escherichia coli	Escherichia	Jiangsu	2021	NDM_5	1
GCF_024499245.1	Escherichia coli	Escherichia	Jiangsu	2021	NDM_5	1
GCF_025795765.1	Escherichia coli	Escherichia	Jiangsu	2017	NDM_5	1
GCF_025795785.1	Escherichia coli	Escherichia	Jiangsu	2017	NDM_5	1
GCF_025795825.1	Escherichia coli	Escherichia	Jiangsu	2017	NDM_5	1
GCF_025795845.1	Escherichia coli	Escherichia	Jiangsu	2017	NDM_5	1
GCF_025795855.1	Escherichia coli	Escherichia	Jiangsu	2017	NDM_5	1
GCF_025795925.1	Escherichia coli	Escherichia	Jiangsu	2017	NDM_5	1
GCF_025796025.1	Escherichia coli	Escherichia	Jiangsu	2017	NDM_5	1
GCF_025796105.1	Escherichia coli	Escherichia	Jiangsu	2017	NDM_5	1
GCF_025796145.1	Escherichia coli	Escherichia	Jiangsu	2017	NDM_5	1
GCF_025796195.1	Escherichia coli	Escherichia	Jiangsu	2017	NDM_5	1
GCF_016598635.1	Escherichia coli	Escherichia	Jilin	2019	NDM_1	2
GCF_002967855.2	Escherichia coli	Escherichia	Liaoning	2014	NDM_5	1
GCF_002967935.2	Escherichia coli	Escherichia	Liaoning	2014	NDM_5	1
GCF_002967975.2	Escherichia coli	Escherichia	Liaoning	2014	NDM_5	1
GCF_018279085.1	Escherichia coli	Escherichia	Shaanxi	2017	NDM_5	1
GCF_001891445.1	Escherichia coli	Escherichia	Shandong	2014	NDM_1	1
GCF_001891455.1	Escherichia coli	Escherichia	Shandong	2014	NDM_1	1
GCF_001891995.1	Escherichia coli	Escherichia	Shandong	2015	NDM_1	1
GCF_001892065.1	Escherichia coli	Escherichia	Shandong	2015	NDM_1	1
GCF_001892105.1	Escherichia coli	Escherichia	Shandong	2015	NDM_1	1
GCF_001892125.1	Escherichia coli	Escherichia	Shandong	2015	NDM_1	1
GCF_001892135.1	Escherichia coli	Escherichia	Shandong	2015	NDM_1	1
GCF_001892145.1	Escherichia coli	Escherichia	Shandong	2015	NDM_1	1
GCF_001892185.1	Escherichia coli	Escherichia	Shandong	2015	NDM_1	1
GCF_001892325.1	Escherichia coli	Escherichia	Shandong	2014	NDM_1	1
GCF_001892685.1	Escherichia coli	Escherichia	Shandong	2015	NDM_1	1
GCF_001893035.1	Escherichia coli	Escherichia	Shandong	2015	NDM_1	1
GCF_001893535.1	Escherichia coli	Escherichia	Shandong	2015	NDM_1	1
GCF_001893695.1	Escherichia coli	Escherichia	Shandong	2015	NDM_1	1
GCF_001893715.1	Escherichia coli	Escherichia	Shandong	2015	NDM_1	1
GCF_001893915.1	Escherichia coli	Escherichia	Shandong	2015	NDM_1	1
GCF_001894125.1	Escherichia coli	Escherichia	Shandong	2015	NDM_1	1
GCF_001894145.1	Escherichia coli	Escherichia	Shandong	2015	NDM_1	1
GCF_001894235.1	Escherichia coli	Escherichia	Shandong	2015	NDM_1	1
GCF_001894475.1	Escherichia coli	Escherichia	Shandong	2015	NDM_1	1
GCF_001894555.1	Escherichia coli	Escherichia	Shandong	2015	NDM_1	1
GCF_002142675.1	Escherichia coli	Escherichia	Shandong	2014	NDM_1	1
GCF_009393125.1	Escherichia coli	Escherichia	Shandong	2015	NDM_1	1
GCF_009393145.1	Escherichia coli	Escherichia	Shandong	2015	NDM_1	1
GCF_009393345.1	Escherichia coli	Escherichia	Shandong	2015	NDM_1	1
GCF_009393515.1	Escherichia coli	Escherichia	Shandong	2015	NDM_1	1
GCF_009393735.1	Escherichia coli	Escherichia	Shandong	2015	NDM_1	1
GCF_009394015.1	Escherichia coli	Escherichia	Shandong	2015	NDM_1	1
GCF_009394435.1	Escherichia coli	Escherichia	Shandong	2015	NDM_1	1
GCF_009394445.1	Escherichia coli	Escherichia	Shandong	2015	NDM_1	1
GCF_009394525.1	Escherichia coli	Escherichia	Shandong	2015	NDM_1	1
GCF_009394625.1	Escherichia coli	Escherichia	Shandong	2015	NDM_1	1
GCF_009393525.1	Escherichia coli	Escherichia	Shandong	2015	NDM_20	1
GCF_001891215.1	Escherichia coli	Escherichia	Shandong	2014	NDM_5	1
GCF_001891225.1	Escherichia coli	Escherichia	Shandong	2014	NDM_5	1
GCF_001891235.1	Escherichia coli	Escherichia	Shandong	2014	NDM_5	1
GCF_001891285.1	Escherichia coli	Escherichia	Shandong	2014	NDM_5	1
GCF_001891365.1	Escherichia coli	Escherichia	Shandong	2014	NDM_5	1
GCF_001891465.1	Escherichia coli	Escherichia	Shandong	2015	NDM_5	1
GCF_001891475.1	Escherichia coli	Escherichia	Shandong	2015	NDM_5	1
GCF_001891535.1	Escherichia coli	Escherichia	Shandong	2015	NDM_5	1
GCF_001891555.1	Escherichia coli	Escherichia	Shandong	2015	NDM_5	1
GCF_001891615.1	Escherichia coli	Escherichia	Shandong	2015	NDM_5	1
GCF_001891625.1	Escherichia coli	Escherichia	Shandong	2015	NDM_5	1
GCF_001891655.1	Escherichia coli	Escherichia	Shandong	2015	NDM_5	1
GCF_001891685.1	Escherichia coli	Escherichia	Shandong	2015	NDM_5	1
GCF_001891805.1	Escherichia coli	Escherichia	Shandong	2015	NDM_5	1
GCF_001891885.1	Escherichia coli	Escherichia	Shandong	2015	NDM_5	1
GCF_001891925.1	Escherichia coli	Escherichia	Shandong	2015	NDM_5	1
GCF_001892055.1	Escherichia coli	Escherichia	Shandong	2015	NDM_5	1
GCF_001892215.1	Escherichia coli	Escherichia	Shandong	2014	NDM_5	1
GCF_001892245.1	Escherichia coli	Escherichia	Shandong	2014	NDM_5	1
GCF_001892275.1	Escherichia coli	Escherichia	Shandong	2014	NDM_5	1
GCF_001892335.1	Escherichia coli	Escherichia	Shandong	2015	NDM_5	1
GCF_001892365.1	Escherichia coli	Escherichia	Shandong	2015	NDM_5	1
GCF_001892405.1	Escherichia coli	Escherichia	Shandong	2015	NDM_5	1
GCF_001892435.1	Escherichia coli	Escherichia	Shandong	2015	NDM_5	1
GCF_001892445.1	Escherichia coli	Escherichia	Shandong	2015	NDM_5	1
GCF_001892485.1	Escherichia coli	Escherichia	Shandong	2015	NDM_5	1
GCF_001892505.1	Escherichia coli	Escherichia	Shandong	2015	NDM_5	1
GCF_001892515.1	Escherichia coli	Escherichia	Shandong	2015	NDM_5	1
GCF_001892565.1	Escherichia coli	Escherichia	Shandong	2015	NDM_5	1
GCF_001892585.1	Escherichia coli	Escherichia	Shandong	2015	NDM_5	1
GCF_001892595.1	Escherichia coli	Escherichia	Shandong	2015	NDM_5	1
GCF_001892605.1	Escherichia coli	Escherichia	Shandong	2015	NDM_5	1
GCF_001892745.1	Escherichia coli	Escherichia	Shandong	2015	NDM_5	1
GCF_001892755.1	Escherichia coli	Escherichia	Shandong	2015	NDM_5	1
GCF_001892795.1	Escherichia coli	Escherichia	Shandong	2015	NDM_5	1
GCF_001892825.1	Escherichia coli	Escherichia	Shandong	2015	NDM_5	1
GCF_001892835.1	Escherichia coli	Escherichia	Shandong	2015	NDM_5	1
GCF_001892865.1	Escherichia coli	Escherichia	Shandong	2015	NDM_5	1
GCF_001892905.1	Escherichia coli	Escherichia	Shandong	2015	NDM_5	1
GCF_001893015.1	Escherichia coli	Escherichia	Shandong	2015	NDM_5	1
GCF_001893085.1	Escherichia coli	Escherichia	Shandong	2015	NDM_5	1
GCF_001893105.1	Escherichia coli	Escherichia	Shandong	2015	NDM_5	1
GCF_001893125.1	Escherichia coli	Escherichia	Shandong	2015	NDM_5	1
GCF_001893135.1	Escherichia coli	Escherichia	Shandong	2015	NDM_5	1
GCF_001893155.1	Escherichia coli	Escherichia	Shandong	2015	NDM_5	1
GCF_001893165.1	Escherichia coli	Escherichia	Shandong	2015	NDM_5	1
GCF_001893215.1	Escherichia coli	Escherichia	Shandong	2015	NDM_5	1
GCF_001893225.1	Escherichia coli	Escherichia	Shandong	2015	NDM_5	1
GCF_001893245.1	Escherichia coli	Escherichia	Shandong	2015	NDM_5	1
GCF_001893285.1	Escherichia coli	Escherichia	Shandong	2015	NDM_5	1
GCF_001893305.1	Escherichia coli	Escherichia	Shandong	2015	NDM_5	1
GCF_001893315.1	Escherichia coli	Escherichia	Shandong	2015	NDM_5	1
GCF_001893345.1	Escherichia coli	Escherichia	Shandong	2015	NDM_5	1
GCF_001893375.1	Escherichia coli	Escherichia	Shandong	2015	NDM_5	1
GCF_001893385.1	Escherichia coli	Escherichia	Shandong	2015	NDM_5	1
GCF_001893395.1	Escherichia coli	Escherichia	Shandong	2015	NDM_5	1
GCF_001893455.1	Escherichia coli	Escherichia	Shandong	2015	NDM_5	1
GCF_001893465.1	Escherichia coli	Escherichia	Shandong	2015	NDM_5	1
GCF_001893475.1	Escherichia coli	Escherichia	Shandong	2015	NDM_5	1
GCF_001893555.1	Escherichia coli	Escherichia	Shandong	2015	NDM_5	1
GCF_001893625.1	Escherichia coli	Escherichia	Shandong	2015	NDM_5	1
GCF_001893765.1	Escherichia coli	Escherichia	Shandong	2015	NDM_5	1
GCF_001893775.1	Escherichia coli	Escherichia	Shandong	2015	NDM_5	1
GCF_001893785.1	Escherichia coli	Escherichia	Shandong	2015	NDM_5	1
GCF_001893985.1	Escherichia coli	Escherichia	Shandong	2015	NDM_5	1
GCF_001893995.1	Escherichia coli	Escherichia	Shandong	2015	NDM_5	1
GCF_001894025.1	Escherichia coli	Escherichia	Shandong	2015	NDM_5	1
GCF_001894035.1	Escherichia coli	Escherichia	Shandong	2015	NDM_5	1
GCF_001894065.1	Escherichia coli	Escherichia	Shandong	2015	NDM_5	1
GCF_001894085.1	Escherichia coli	Escherichia	Shandong	2015	NDM_5	1
GCF_001894155.1	Escherichia coli	Escherichia	Shandong	2015	NDM_5	1
GCF_001894245.1	Escherichia coli	Escherichia	Shandong	2015	NDM_5	1
GCF_001894255.1	Escherichia coli	Escherichia	Shandong	2015	NDM_5	1
GCF_001894305.1	Escherichia coli	Escherichia	Shandong	2015	NDM_5	1
GCF_001894315.1	Escherichia coli	Escherichia	Shandong	2015	NDM_5	1
GCF_001894325.1	Escherichia coli	Escherichia	Shandong	2015	NDM_5	1
GCF_001894335.1	Escherichia coli	Escherichia	Shandong	2015	NDM_5	1
GCF_001894385.1	Escherichia coli	Escherichia	Shandong	2015	NDM_5	1
GCF_001894415.1	Escherichia coli	Escherichia	Shandong	2015	NDM_5	1
GCF_001894425.1	Escherichia coli	Escherichia	Shandong	2015	NDM_5	1
GCF_001894495.1	Escherichia coli	Escherichia	Shandong	2015	NDM_5	1
GCF_001894505.1	Escherichia coli	Escherichia	Shandong	2015	NDM_5	1
GCF_001894545.1	Escherichia coli	Escherichia	Shandong	2015	NDM_5	1
GCF_002967955.2	Escherichia coli	Escherichia	Shandong	2014	NDM_5	1
GCF_003150815.1	Escherichia coli	Escherichia	Shandong	2017	NDM_5	1
GCF_009392935.1	Escherichia coli	Escherichia	Shandong	2015	NDM_5	1
GCF_009392945.1	Escherichia coli	Escherichia	Shandong	2015	NDM_5	1
GCF_009392965.1	Escherichia coli	Escherichia	Shandong	2015	NDM_5	1
GCF_009393045.1	Escherichia coli	Escherichia	Shandong	2015	NDM_5	1
GCF_009393075.1	Escherichia coli	Escherichia	Shandong	2015	NDM_5	1
GCF_009393115.1	Escherichia coli	Escherichia	Shandong	2015	NDM_5	1
GCF_009393175.1	Escherichia coli	Escherichia	Shandong	2015	NDM_5	1
GCF_009393195.1	Escherichia coli	Escherichia	Shandong	2015	NDM_5	1
GCF_009393205.1	Escherichia coli	Escherichia	Shandong	2015	NDM_5	1
GCF_009393225.1	Escherichia coli	Escherichia	Shandong	2015	NDM_5	1
GCF_009393255.1	Escherichia coli	Escherichia	Shandong	2015	NDM_5	1
GCF_009393275.1	Escherichia coli	Escherichia	Shandong	2015	NDM_5	1
GCF_009393295.1	Escherichia coli	Escherichia	Shandong	2015	NDM_5	1
GCF_009393365.1	Escherichia coli	Escherichia	Shandong	2015	NDM_5	1
GCF_009393395.1	Escherichia coli	Escherichia	Shandong	2015	NDM_5	1
GCF_009393415.1	Escherichia coli	Escherichia	Shandong	2015	NDM_5	1
GCF_009393425.1	Escherichia coli	Escherichia	Shandong	2015	NDM_5	1
GCF_009393445.1	Escherichia coli	Escherichia	Shandong	2015	NDM_5	1
GCF_009393485.1	Escherichia coli	Escherichia	Shandong	2015	NDM_5	1
GCF_009393555.1	Escherichia coli	Escherichia	Shandong	2015	NDM_5	1
GCF_009393595.1	Escherichia coli	Escherichia	Shandong	2015	NDM_5	1
GCF_009393615.1	Escherichia coli	Escherichia	Shandong	2015	NDM_5	1
GCF_009393635.1	Escherichia coli	Escherichia	Shandong	2015	NDM_5	1
GCF_009393645.1	Escherichia coli	Escherichia	Shandong	2015	NDM_5	1
GCF_009393655.1	Escherichia coli	Escherichia	Shandong	2015	NDM_5	1
GCF_009393665.1	Escherichia coli	Escherichia	Shandong	2015	NDM_5	1
GCF_009393715.1	Escherichia coli	Escherichia	Shandong	2015	NDM_5	1
GCF_009393755.1	Escherichia coli	Escherichia	Shandong	2015	NDM_5	1
GCF_009393765.1	Escherichia coli	Escherichia	Shandong	2015	NDM_5	1
GCF_009393815.1	Escherichia coli	Escherichia	Shandong	2015	NDM_5	1
GCF_009393845.1	Escherichia coli	Escherichia	Shandong	2015	NDM_5	1
GCF_009393855.1	Escherichia coli	Escherichia	Shandong	2015	NDM_5	1
GCF_009393895.1	Escherichia coli	Escherichia	Shandong	2015	NDM_5	1
GCF_009393915.1	Escherichia coli	Escherichia	Shandong	2015	NDM_5	1
GCF_009393935.1	Escherichia coli	Escherichia	Shandong	2015	NDM_5	1
GCF_009393945.1	Escherichia coli	Escherichia	Shandong	2015	NDM_5	1
GCF_009393955.1	Escherichia coli	Escherichia	Shandong	2015	NDM_5	1
GCF_009393965.1	Escherichia coli	Escherichia	Shandong	2015	NDM_5	1
GCF_009394035.1	Escherichia coli	Escherichia	Shandong	2015	NDM_5	1
GCF_009394045.1	Escherichia coli	Escherichia	Shandong	2015	NDM_5	1
GCF_009394055.1	Escherichia coli	Escherichia	Shandong	2015	NDM_5	1
GCF_009394065.1	Escherichia coli	Escherichia	Shandong	2015	NDM_5	1
GCF_009394115.1	Escherichia coli	Escherichia	Shandong	2015	NDM_5	1
GCF_009394135.1	Escherichia coli	Escherichia	Shandong	2015	NDM_5	1
GCF_009394145.1	Escherichia coli	Escherichia	Shandong	2015	NDM_5	1
GCF_009394175.1	Escherichia coli	Escherichia	Shandong	2015	NDM_5	1
GCF_009394195.1	Escherichia coli	Escherichia	Shandong	2015	NDM_5	1
GCF_009394225.1	Escherichia coli	Escherichia	Shandong	2015	NDM_5	1
GCF_009394235.1	Escherichia coli	Escherichia	Shandong	2015	NDM_5	1
GCF_009394295.1	Escherichia coli	Escherichia	Shandong	2015	NDM_5	1
GCF_009394305.1	Escherichia coli	Escherichia	Shandong	2015	NDM_5	1
GCF_009394315.1	Escherichia coli	Escherichia	Shandong	2015	NDM_5	1
GCF_009394345.1	Escherichia coli	Escherichia	Shandong	2015	NDM_5	1
GCF_009394375.1	Escherichia coli	Escherichia	Shandong	2015	NDM_5	1
GCF_009394405.1	Escherichia coli	Escherichia	Shandong	2015	NDM_5	1
GCF_009394465.1	Escherichia coli	Escherichia	Shandong	2015	NDM_5	1
GCF_009394485.1	Escherichia coli	Escherichia	Shandong	2015	NDM_5	1
GCF_009394515.1	Escherichia coli	Escherichia	Shandong	2015	NDM_5	1
GCF_009394535.1	Escherichia coli	Escherichia	Shandong	2015	NDM_5	1
GCF_009394575.1	Escherichia coli	Escherichia	Shandong	2015	NDM_5	1
GCF_009394585.1	Escherichia coli	Escherichia	Shandong	2015	NDM_5	1
GCF_009394605.1	Escherichia coli	Escherichia	Shandong	2015	NDM_5	1
GCF_009455525.1	Escherichia coli	Escherichia	Shandong	2015	NDM_5	1
GCF_009659565.1	Escherichia coli	Escherichia	Shandong	2018	NDM_5	1
GCF_013131485.1	Escherichia coli	Escherichia	Shandong	2018	NDM_5	1
GCF_015843075.1	Escherichia coli	Escherichia	Shandong	2018	NDM_5	1
GCF_001893875.1	Escherichia coli	Escherichia	Shandong	2015	NDM_7	1
GCF_001893905.1	Escherichia coli	Escherichia	Shandong	2015	NDM_7	1
GCF_001891295.1	Escherichia coli	Escherichia	Shandong	2014	NDM_9	1
GCF_001891305.1	Escherichia coli	Escherichia	Shandong	2014	NDM_9	1
GCF_001891315.1	Escherichia coli	Escherichia	Shandong	2014	NDM_9	1
GCF_001891375.1	Escherichia coli	Escherichia	Shandong	2014	NDM_9	1
GCF_001891385.1	Escherichia coli	Escherichia	Shandong	2014	NDM_9	1
GCF_001891395.1	Escherichia coli	Escherichia	Shandong	2014	NDM_9	1
GCF_001891525.1	Escherichia coli	Escherichia	Shandong	2015	NDM_9	1
GCF_001891545.1	Escherichia coli	Escherichia	Shandong	2015	NDM_9	1
GCF_001891605.1	Escherichia coli	Escherichia	Shandong	2015	NDM_9	1
GCF_001891695.1	Escherichia coli	Escherichia	Shandong	2015	NDM_9	1
GCF_001891705.1	Escherichia coli	Escherichia	Shandong	2015	NDM_9	1
GCF_001891725.1	Escherichia coli	Escherichia	Shandong	2015	NDM_9	1
GCF_001891765.1	Escherichia coli	Escherichia	Shandong	2015	NDM_9	1
GCF_001891785.1	Escherichia coli	Escherichia	Shandong	2015	NDM_9	1
GCF_001891795.1	Escherichia coli	Escherichia	Shandong	2015	NDM_9	1
GCF_001891835.1	Escherichia coli	Escherichia	Shandong	2015	NDM_9	1
GCF_001891865.1	Escherichia coli	Escherichia	Shandong	2015	NDM_9	1
GCF_001891875.1	Escherichia coli	Escherichia	Shandong	2015	NDM_9	1
GCF_001891945.1	Escherichia coli	Escherichia	Shandong	2015	NDM_9	1
GCF_001891965.1	Escherichia coli	Escherichia	Shandong	2015	NDM_9	1
GCF_001891975.1	Escherichia coli	Escherichia	Shandong	2015	NDM_9	1
GCF_001892025.1	Escherichia coli	Escherichia	Shandong	2015	NDM_9	1
GCF_001892205.1	Escherichia coli	Escherichia	Shandong	2015	NDM_9	1
GCF_001892255.1	Escherichia coli	Escherichia	Shandong	2014	NDM_9	1
GCF_001892295.1	Escherichia coli	Escherichia	Shandong	2014	NDM_9	1
GCF_001892355.1	Escherichia coli	Escherichia	Shandong	2014	NDM_9	1
GCF_001892425.1	Escherichia coli	Escherichia	Shandong	2015	NDM_9	1
GCF_001892525.1	Escherichia coli	Escherichia	Shandong	2015	NDM_9	1
GCF_001892645.1	Escherichia coli	Escherichia	Shandong	2015	NDM_9	1
GCF_001892665.1	Escherichia coli	Escherichia	Shandong	2015	NDM_9	1
GCF_001892675.1	Escherichia coli	Escherichia	Shandong	2015	NDM_9	1
GCF_001892725.1	Escherichia coli	Escherichia	Shandong	2015	NDM_9	1
GCF_001892765.1	Escherichia coli	Escherichia	Shandong	2015	NDM_9	1
GCF_001892845.1	Escherichia coli	Escherichia	Shandong	2015	NDM_9	1
GCF_001892935.1	Escherichia coli	Escherichia	Shandong	2015	NDM_9	1
GCF_001892955.1	Escherichia coli	Escherichia	Shandong	2015	NDM_9	1
GCF_001893005.1	Escherichia coli	Escherichia	Shandong	2015	NDM_9	1
GCF_001893025.1	Escherichia coli	Escherichia	Shandong	2015	NDM_9	1
GCF_001893205.1	Escherichia coli	Escherichia	Shandong	2015	NDM_9	1
GCF_001893365.1	Escherichia coli	Escherichia	Shandong	2015	NDM_9	1
GCF_001893445.1	Escherichia coli	Escherichia	Shandong	2015	NDM_9	1
GCF_001893525.1	Escherichia coli	Escherichia	Shandong	2015	NDM_9	1
GCF_001893545.1	Escherichia coli	Escherichia	Shandong	2015	NDM_9	1
GCF_001893605.1	Escherichia coli	Escherichia	Shandong	2015	NDM_9	1
GCF_001893615.1	Escherichia coli	Escherichia	Shandong	2015	NDM_9	1
GCF_001893635.1	Escherichia coli	Escherichia	Shandong	2015	NDM_9	1
GCF_001893685.1	Escherichia coli	Escherichia	Shandong	2015	NDM_9	1
GCF_001893705.1	Escherichia coli	Escherichia	Shandong	2015	NDM_9	1
GCF_001893935.1	Escherichia coli	Escherichia	Shandong	2015	NDM_9	1
GCF_001893955.1	Escherichia coli	Escherichia	Shandong	2015	NDM_9	1
GCF_001894075.1	Escherichia coli	Escherichia	Shandong	2015	NDM_9	1
GCF_001894395.1	Escherichia coli	Escherichia	Shandong	2015	NDM_9	1
GCF_001894465.1	Escherichia coli	Escherichia	Shandong	2015	NDM_9	1
GCF_009393065.1	Escherichia coli	Escherichia	Shandong	2015	NDM_9	1
GCF_009393315.1	Escherichia coli	Escherichia	Shandong	2015	NDM_9	1
GCF_009393475.1	Escherichia coli	Escherichia	Shandong	2015	NDM_9	1
GCF_009393835.1	Escherichia coli	Escherichia	Shandong	2015	NDM_9	1
GCF_009394205.1	Escherichia coli	Escherichia	Shandong	2015	NDM_9	1
GCF_009394275.1	Escherichia coli	Escherichia	Shandong	2015	NDM_9	1
GCF_009394595.1	Escherichia coli	Escherichia	Shandong	2015	NDM_9	1
GCF_009659595.1	Escherichia coli	Escherichia	Shandong	2018	NDM_9	1
GCF_013426115.1	Escherichia coli	Escherichia	Sichuan	2012	NDM_1	1
GCF_002850675.5	Escherichia coli	Escherichia	Sichuan	2016	NDM_21	1
GCF_002164595.2	Escherichia coli	Escherichia	Sichuan	2016	NDM_4	1
GCF_002164635.4	Escherichia coli	Escherichia	Sichuan	2015	NDM_4	1
GCF_002164645.3	Escherichia coli	Escherichia	Sichuan	2015	NDM_4	1
GCF_002164865.2	Escherichia coli	Escherichia	Sichuan	2016	NDM_5	1
GCF_002164975.2	Escherichia coli	Escherichia	Sichuan	2016	NDM_5	1
GCF_002165095.2	Escherichia coli	Escherichia	Sichuan	2016	NDM_5	1
GCF_002165115.2	Escherichia coli	Escherichia	Sichuan	2016	NDM_5	1
GCF_002811555.3	Escherichia coli	Escherichia	Sichuan	2017	NDM_5	1
GCF_002870165.1	Escherichia coli	Escherichia	Sichuan	2016	NDM_5	2
GCF_002945135.3	Escherichia coli	Escherichia	Sichuan	2014	NDM_5	1
GCF_003051985.2	Escherichia coli	Escherichia	Sichuan	2014	NDM_5	1
GCF_003711045.1	Escherichia coli	Escherichia	Sichuan	2016	NDM_5	1
GCF_004295365.1	Escherichia coli	Escherichia	Sichuan	2017	NDM_5	1
GCF_012516455.1	Escherichia coli	Escherichia	Sichuan	2019	NDM_5	1
GCF_013694345.1	Escherichia coli	Escherichia	Sichuan	2020	NDM_5	1
GCF_021089875.1	Escherichia coli	Escherichia	Sichuan	2020	NDM_5	1
[truncated: 354 more rows]
