# Supplementary material for: Evolution, dissemination, and genetic dynamics of the carbapenem resistance gene bla NDM in China
Source: Front Cell Infect Microbiol. 2025 Aug 11;15:1608826. doi: 10.3389/fcimb.2025.1608826 (PMC12375619; doi:10.3389/fcimb.2025.1608826)
Supplement: Supplementary file 6 [file Table2.xlsx]

## Sheet: Newly_generated_67
Accession	Organism	Genus	City_of_origin	Province_of_origin	Year	NDM_subtype	NDM_number	Specimen_type	Patient_age	Patient_gender	Clinical_department
AeBJ001	Acinetobacter baumannii	Acinetobacter	Beijing	Beijing	2011	NDM_1	1	Sewage	-	-	Hospital effluent
AeBJ002	Acinetobacter rouxii	Acinetobacter	Beijing	Beijing	2012	NDM_1	1	Sewage	-	-	Hospital effluent
AeBJ003	Acinetobacter rouxii	Acinetobacter	Beijing	Beijing	2012	NDM_1	1	Sewage	-	-	Hospital effluent
AeBJ004	Acinetobacter tauschii	Acinetobacter	Beijing	Beijing	2012	NDM_1	1	Sewage	-	-	Hospital effluent
AeBJ005	Acinetobacter tauschii	Acinetobacter	Beijing	Beijing	2012	NDM_1	1	Sewage	-	-	Hospital effluent
AeBJ006	Acinetobacter junii	Acinetobacter	Beijing	Beijing	2012	NDM_1	1	Sewage	-	-	Hospital effluent
AeBJ007	Acinetobacter tauschii	Acinetobacter	Beijing	Beijing	2012	NDM_1	1	Sewage	-	-	Hospital effluent
AeBJ008	Acinetobacter tauschii	Acinetobacter	Beijing	Beijing	2011	NDM_1	1	Sewage	-	-	Hospital effluent
AeBJ009	Acinetobacter tauschii	Acinetobacter	Beijing	Beijing	2011	NDM_1	1	Sewage	-	-	Hospital effluent
AeBJ010	Acinetobacter tauschii	Acinetobacter	Beijing	Beijing	2011	NDM_1	1	Sewage	-	-	Hospital effluent
AeBJ011	Acinetobacter tauschii	Acinetobacter	Beijing	Beijing	2011	NDM_1	1	Sewage	-	-	Hospital effluent
AeBJ012	Acinetobacter baumannii	Acinetobacter	Beijing	Beijing	2011	NDM_1	1	Sewage	-	-	Hospital effluent
AeBJ013	Acinetobacter tauschii	Acinetobacter	Beijing	Beijing	2011	NDM_1	1	Sewage	-	-	Hospital effluent
AeBJ014	Acinetobacter johnsonii	Acinetobacter	Beijing	Beijing	2012	NDM_1	1	Sewage	-	-	Hospital effluent
AeBJ015	Acinetobacter brucei	Acinetobacter	Beijing	Beijing	2012	NDM_1	1	Sewage	-	-	Hospital effluent
AeBJ016	Acinetobacter baumannii	Acinetobacter	Beijing	Beijing	2012	NDM_1	1	Sewage	-	-	Hospital effluent
AeBJ017	Acinetobacter johnsonii	Acinetobacter	Beijing	Beijing	2012	NDM_1	1	Sewage	-	-	Hospital effluent
AeBJ018	Acinetobacter tauschii	Acinetobacter	Beijing	Beijing	2012	NDM_1	1	Sewage	-	-	Hospital effluent
AhGZ001	Acinetobacter tauschii	Acinetobacter	Guangzhou	Guangdong	2013	NDM_1	1	Feces	30 years old	Male	Infection Clinic
AhGZ002	Acinetobacter tauschii	Acinetobacter	Guangzhou	Guangdong	2013	NDM_1	1	Feces	56 years old	Female	Infection Clinic
AhGZ003	Acinetobacter tauschii	Acinetobacter	Guangzhou	Guangdong	2013	NDM_1	1	Feces	30 years old	Male	Infection Clinic
AhGZ004	Acinetobacter junii	Acinetobacter	Guangzhou	Guangdong	2013	NDM_1	1	Feces	66 years old	Male	Infection Clinic
AhHK001	Acinetobacter calcoaceticus	Acinetobacter	Haikou	Hainan	2015	NDM_5	1	Sputum	73 years old	Female	Respiratory Medicine
AhHK002	Acinetobacter baumannii	Acinetobacter	Haikou	Hainan	2015	NDM_1	1	Sputum	83 years old	Male	Respiratory Medicine
AhNJ001	Acinetobacter tauschii	Acinetobacter	Nanjing	Jiangsu	2013	NDM_1	1	Feces	66 years old	Male	Cardiology
AhXM001	Acinetobacter calcoaceticus	Acinetobacter	Xiamen	Fujian	2013	NDM_1	1	Sputum	84 years old	Male	Respiratory Medicine
AhXM002	Acinetobacter calcoaceticus	Acinetobacter	Xiamen	Fujian	2013	NDM_1	1	Sputum	84 years old	Male	Respiratory Medicine
AhXM003	Acinetobacter calcoaceticus	Acinetobacter	Xiamen	Fujian	2013	NDM_1	1	Sputum	68 years old	Male	Respiratory Medicine
AhXM004	Acinetobacter calcoaceticus	Acinetobacter	Xiamen	Fujian	2013	NDM_1	1	Sputum	76 years old	Male	Respiratory Medicine
AhXM005	Acinetobacter calcoaceticus	Acinetobacter	Xiamen	Fujian	2014	NDM_1	1	Sputum	56 years old	Female	Intensive care unit
AhXM006	Acinetobacter calcoaceticus	Acinetobacter	Xiamen	Fujian	2010	NDM_1	1	Sputum	83 years old	Male	Respiratory Medicine
AhXM007	Acinetobacter calcoaceticus	Acinetobacter	Xiamen	Fujian	2014	NDM_1	1	Sputum	76 years old	Male	Intensive care unit
AhXM008	Acinetobacter calcoaceticus	Acinetobacter	Xiamen	Fujian	2012	NDM_1	1	Sputum	61 years old	Male	Intensive care unit
CWH001	Citrobacter freundii	Citrobacter	Wuhan	Hubei	2014	NDM_1	1	Blood	63 years old	Male	Department of Hematology
EBJ001	Escherichia coli	Escherichia	Beijing	Beijing	2014	NDM_5	1	Urine	6 years old	Male	Pediatrics
EBJ002	Escherichia coli	Escherichia	Beijing	Beijing	2014	NDM_3	1	Urine	6 years old	Female	Pediatrics
EBJ003	Escherichia coli	Escherichia	Beijing	Beijing	2014	NDM_5	1	Urine	9 years old	Male	Pediatrics
EcCS001	Enterobacter cloacae	Enterobacter	Changsha	Hunan	2015	NDM_1	1	Sputum	79 years old	Male	Respiratory Medicine
EcHK001	Enterobacter cloacae	Enterobacter	Haikou	Hainan	2015	NDM_1	1	Sputum	83 years old	Male	Respiratory Medicine
EcHK002	Enterobacter cloacae	Enterobacter	Haikou	Hainan	2015	NDM_1	1	Sputum	79 years old	Female	Respiratory Medicine
EJN002	Escherichia coli	Escherichia	Jinan	Shandong	2014	NDM_1	1	Blood	13 years old	Female	Department of Hematology
EJN003	Escherichia coli	Escherichia	Jinan	Shandong	2014	NDM_5	1	Blood	13 years old	Male	Department of Hematology
EJN004	Escherichia coli	Escherichia	Jinan	Shandong	2014	NDM_1	1	Blood	9 years old	Female	Pediatrics
ESY001	Escherichia coli	Escherichia	Shenyang	Liaoning	2014	NDM_5	1	Blood	56 years old	Male	Department of Hematology
ESY002	Escherichia coli	Escherichia	Shenyang	Liaoning	2014	NDM_5	1	Blood	22 years old	Male	Department of Hematology
ESY003	Escherichia coli	Escherichia	Shenyang	Liaoning	2014	NDM_5	1	Sputum	63 years old	Male	Intensive care unit
EWH001	Escherichia coli	Escherichia	Wuhan	Hubei	2014	NDM_1	1	Blood	82 years old	Male	Department of Hematology
EWH002	Escherichia coli	Escherichia	Wuhan	Hubei	2014	NDM_1	1	Blood	22 years old	Male	Department of Hematology
EWH003	Escherichia coli	Escherichia	Wuhan	Hubei	2014	NDM_1	1	Blood	6 years old	Male	Department of Hematology
EWH004	Escherichia coli	Escherichia	Wuhan	Hubei	2014	NDM_1	1	Blood	84 years old	Male	Department of Hematology
KBJ001	Klebsiella pneumoniae	Klebsiella	Beijing	Beijing	2014	NDM_1	1	Blood	6 months old	Female	Neonatology
KBJ002	Klebsiella pneumoniae	Klebsiella	Beijing	Beijing	2014	NDM_1	1	Sputum	82 years old	Male	Respiratory Medicine
KBJ003	Klebsiella pneumoniae	Klebsiella	Beijing	Beijing	2014	NDM_1	1	Blood	16 days old	Male	Neonatology
KBJ004	Klebsiella pneumoniae	Klebsiella	Beijing	Beijing	2014	NDM_1	1	Blood	4 years old	Male	Pediatrics
KBJ005	Klebsiella pneumoniae	Klebsiella	Beijing	Beijing	2014	NDM_1	1	Blood	4 years old	Male	Pediatrics
KCS001	Klebsiella pneumoniae	Klebsiella	Changsha	Hunan	2015	NDM_1	1	Sputum	68 years old	Female	Respiratory Medicine
KHK004	Klebsiella pneumoniae	Klebsiella	Haikou	Hainan	2015	NDM_1	1	Sputum	77 years old	Female	Respiratory Medicine
KHK005	Klebsiella pneumoniae	Klebsiella	Haikou	Hainan	2015	NDM_1	1	Sputum	82 years old	Male	Respiratory Medicine
KHK006	Klebsiella pneumoniae	Klebsiella	Haikou	Hainan	2015	NDM_1	1	Sputum	76 years old	Male	Respiratory Medicine
KoWH001	Klebsiella oxytoca	Klebsiella	Wuhan	Hubei	2014	NDM_1	1	Blood	13 years old	Female	Department of Hematology
KWH001	Klebsiella pneumoniae	Klebsiella	Wuhan	Hubei	2014	NDM_1	1	Blood	9 years old	Female	Department of Hematology
SSH001	Salmonella enteritidis	Salmonella	Shanghai	Shanghai	2014	NDM_1	1	Feces	7 months old	Male	Infection Clinic
SSH002	Salmonella enteritidis	Salmonella	Shanghai	Shanghai	2014	NDM_1	1	Feces	7 years old	Female	Infection Clinic
SSH003	Salmonella enteritidis	Salmonella	Shanghai	Shanghai	2014	NDM_1	1	Feces	7 months old	Male	Infection Clinic
SSH004	Salmonella enteritidis	Salmonella	Shanghai	Shanghai	2014	NDM_1	1	Feces	7 months old	Male	Infection Clinic
SSH005	Salmonella enteritidis	Salmonella	Shanghai	Shanghai	2015	NDM_13	1	Feces	59 years old	Male	Enteric diseases clinic
SSH006	Salmonella typhimurium	Salmonella	Shanghai	Shanghai	2015	NDM_5	1	Feces	71 years old	Male	Enteric diseases clinic
