# Supplementary material for: Evolution, dissemination, and genetic dynamics of the carbapenem resistance gene bla NDM in China
Source: Front Cell Infect Microbiol. 2025 Aug 11;15:1608826. doi: 10.3389/fcimb.2025.1608826 (PMC12375619; doi:10.3389/fcimb.2025.1608826)
Supplement: Supplementary file 7 [file Table3.xlsx]

## Sheet: Year
	2014	2015	2016	2017	2018	2019	2020	2021
NDM-3	1	2			2		1
NDM-4		2	1	2		3
NDM-6				3				1
NDM-7		2	2	1				1
NDM-13		1
NDM-16b							1
NDM-20		1
NDM-21			1
NDM-29			1				1
	2010	2011	2012	2013	2014	2015	2016	2017	2018	2019	2020	2021
Acinetobacter	1	7	12	9	2	13		6	10	11	2	3
Aeromonas										1		1
Citrobacter					1				4	9	2	3
Morganella							1
Proteus						1		8	5	18	3	1
Providencia								5	1	4	1
Raoultella									1	1
Salmonella					5	4		1			1	3
Shewanella										2		3
Vibrio					1		13	2

## Sheet: Province
	Fujian	Shandong	Sichuan	Beijing	Zhejiang	Guangxi	Anhui	Jiangsu	Sichuan	Guangdong	Shanghai	Chongqing
NDM-3		1		1	2	1	1	2	3
NDM-4
NDM-6					1				1			1
NDM-7		2			2					2
NDM-13											1
NDM-16b	1
NDM-20		1
NDM-21			1
NDM-29				1	1
	Fujian	Shandong	Sichuan	Beijing	Zhejiang	Guangxi	Anhui	Jiangsu	Sichuan	Guangdong	Shanghai	Hainan	Henan	Jiangxi	Inner Mongolia	Hubei
Acinetobacter	8	1	12	18	11	1	1	2		17		3	1	1
Aeromonas					1								1
Citrobacter		12		2	2				2							1
Morganella					1
Proteus		19		5	5				3	2			1		1
Providencia		1			3					6			1
Raoultella			1										1
Salmonella		2			2			1		3	6
Shewanella								5
Vibrio		15														1
