# Supplementary material for: Evolution, dissemination, and genetic dynamics of the carbapenem resistance gene bla NDM in China
Source: Front Cell Infect Microbiol. 2025 Aug 11;15:1608826. doi: 10.3389/fcimb.2025.1608826 (PMC12375619; doi:10.3389/fcimb.2025.1608826)
Supplement: Supplementary file 8 [file Table4.xlsx]

## Sheet: China_with_NDM
accession	NDM subtype	gene_downstream_1	gene_downstream_2	gene_downstream_3	gene_downstream_4	gene_downstream_5	gene_downstream_6	gene_downstream_7
AeBJ001	blaNDM (1)	ble	trpF	tat	resolvase	//	//	hyp. ORF
AeBJ002	blaNDM (1)	ble	trpF	tat	dct	groES	groEL	ISCR3
AeBJ003	blaNDM (1)	ble	trpF	tat	dct	groES	groEL	ISCR3
AeBJ004	blaNDM (1)	ble	trpF	tat	dct	groES	groEL	IS91
AeBJ005	blaNDM (1)	ble	trpF	tat	dct	groES	groEL	IS91
AeBJ006	blaNDM (1)	ble	trpF	tat	dct	groES	groEL	IS91
AeBJ007	blaNDM (1)	ble	trpF	tat	dct	groES	groEL	transposase
AeBJ008	blaNDM (1)	ble	trpF	tat	dct	groES	groEL	IS91
AeBJ009	blaNDM (1)	ble	trpF	tat	dct	groES	groEL	--
AeBJ010	blaNDM (1)	ble	trpF	tat	dct	groES	groEL	--
AeBJ011	blaNDM (1)	ble	trpF	tat	dct	groES	groEL	--
AeBJ012	blaNDM (1)	ble	trpF	tat	dct	groES	groEL	--
AeBJ013	blaNDM (1)	ble	trpF	tat	dct	groES	groEL	IS91
AeBJ014	blaNDM (1)	ble	trpF	tat	dct	groES	groEL	IS91
AeBJ015	blaNDM (1)	ble	trpF	tat	dct	groES	groEL	ISCR3
AeBJ016	blaNDM (1)	ble	trpF	tat	dct	groES	groEL	IS91
AeBJ017	blaNDM (1)	ble	trpF	tat	dct	groES	groEL	transposase
AeBJ018	blaNDM (1)	ble	trpF	tat	dct	groES	groEL	IS91
AhGZ001	blaNDM (1)	ble	trpF	tat	dct	groES	groEL	IS91
AhGZ002	blaNDM (1)	ble	trpF	tat	dct	groES	groEL	IS91
AhGZ003	blaNDM (1)	ble	trpF	tat	dct	groES	groEL	IS91
AhGZ004	blaNDM (1)	ble	trpF	tat	dct	groES	groEL	IS91
AhHK001	blaNDM (1)	ble	trpF	tat	dct	--	--	--
AhHK002	blaNDM (1)	ble	trpF	--	--	--	--	--
AhNJ001	blaNDM (1)	ble	trpF	tat	dct	groES	groEL	IS91
AhXM001	blaNDM (1)	ble	trpF	tat	dct	groES	groEL	IS91
AhXM002	blaNDM (1)	ble	trpF	tat	dct	groES	groEL	IS91
AhXM003	blaNDM (1)	ble	trpF	tat	dct	groES	groEL	IS91
AhXM004	blaNDM (1)	ble	trpF	tat	dct	groES	groEL	transposase
AhXM005	blaNDM (1)	ble	trpF	tat	dct	groES	groEL	IS91
AhXM006	blaNDM (1)	ble	trpF	tat	dct	groES	groEL	IS91
AhXM007	blaNDM (1)	ble	trpF	tat	dct	groES	groEL	IS91
AhXM008	blaNDM (1)	ble	trpF	tat	dct	groES	groEL	IS91
CWH001	blaNDM (1)	ble	trpF	tat	tat	dct	groES	groEL
EBJ001	blaNDM (5)	ble	trpF	tat	dct	IS26	--	--
EBJ002	blaNDM (3)	ble	trpF	tat	ISCR1	--	--	--
EBJ003	blaNDM (5)	ble	trpF	tat	dct	IS6	--	--
EcCS001	blaNDM (1)	ble	trpF	ISCR1	--	--	--	--
EcHK001	blaNDM (1)	ble	trpF	tat	dct	groES	groEL	IS91
EcHK002	blaNDM (1)	ble	trpF	tat	dct	groES	groEL	transposase
EJN002	blaNDM (1)	ble	trpF	ISCR1	sul1	//	//	//
EJN003	blaNDM (5)	ble	trpF	tat	dct	IS26	--	--
EJN004	blaNDM (1)	ble	trpF	tat	dct	ISCR1	sul1	//
ESY001	blaNDM (5)	ble	trpF	tat	dct	IS26	--	--
ESY002	blaNDM (5)	ble	trpF	tat	dct	IS6	--	--
ESY003	blaNDM (5)	ble	trpF	tat	dct	IS26	--	--
EWH001	blaNDM (1)	ble	trpF	tat	dct	--	--	--
EWH002	blaNDM (1)	ble	trpF	tat	dct	groES	--	--
EWH003	blaNDM (1)	ble	trpF	tat	dct	groES	groES	ISKpn19
EWH004	blaNDM (1)	ble	trpF	ISCR1	Sul1	//	//	//
GCA_001487035.1	blaNDM (1)	ble	trpF	tat	//	//	groEL	//
GCA_001521895.1	blaNDM (5)	ble	trpF	tat	//	transposase	//	transposase
GCA_001647755.1	blaNDM (1)	ble	trpF	tat	//	transposase	DHPS	QacE
GCA_001704615.3	blaNDM (1)	ble	trpF	tat	dct	groES	groEL	IS91
GCA_001716935.1	blaNDM (1)	ble	trpF (truncated)	hyp. ORF	hyp. ORF	hyp. ORF	//	hyp. ORF
GCA_001860505.1	blaNDM (1)	ble	trpF	transposase	DHPS	//	//	//
GCA_001860505.1	blaNDM (1)	ble	trpF	transposase	DHPS	//	//	//
GCA_001887995.2	blaNDM (1)	ble	trpF	tat	dct	groES	groEL	IS91
GCA_001891215.1	blaNDM (1)	ble	trpF	tat	IS30	hyp. ORF	//	//
GCA_001891225.1	blaNDM (1)	ble	trpF	tat	hyp. ORF	transposase	hyp. ORF	hyp. ORF
GCA_001891235.1	blaNDM (1)	ble	trpF	tat	//	//	//	//
GCA_001891285.1	blaNDM (1)	ble	trpF	tat	//	hyp. ORF	hyp. ORF	//
GCA_001891295.1	blaNDM (1)	ble	trpF	tat	dct	IS91	DHPS	QacE
GCA_001891305.1	blaNDM (1)	ble	trpF	tat	dct	IS91	DHPS	QacE
GCA_001891315.1	blaNDM (1)	ble	trpF	tat	dct	IS91	DHPS	QacE
GCA_001891365.1	blaNDM (1)	ble	trpF	tat	//	//	//	//
GCA_001891375.1	blaNDM (1)	ble	trpF	tat	dct	IS91	DHPS	QacE
GCA_001891385.1	blaNDM (1)	ble	trpF	tat	dct	transposase	transposase	//
GCA_001891395.1	blaNDM (1)	ble	trpF	tat	dct	IS91	DHPS	QacE
GCA_001891445.1	blaNDM (1)	ble	trpF	hyp. ORF	hyp. ORF	IS110	hyp. ORF	//
GCA_001891455.1	blaNDM (1)	ble	trpF	IS91	5S ribosomal RNA	//	hyp. ORF	//
GCA_001891465.1	blaNDM (1)	ble	trpF	tat	23S ribosomal RNA	16S ribosomal RNA	//	hyp. ORF
GCA_001891475.1	blaNDM (1)	ble	trpF	tat	//	//	//	//
GCA_001891525.1	blaNDM (1)	ble	trpF	tat	dct	IS91	DHPS	QacE
GCA_001891535.1	blaNDM (1)	ble	trpF	tat	//	hyp. ORF	hyp. ORF	//
GCA_001891545.1	blaNDM (1)	ble	trpF	IS91	//	//	//	//
GCA_001891555.1	blaNDM (1)	ble	trpF	tat	hyp. ORF	//	//	//
GCA_001891605.1	blaNDM (1)	ble	trpF	IS91	hyp. ORF	hyp. ORF	//	//
GCA_001891615.1	blaNDM (1)	ble	trpF	tat	//	//	hyp. ORF	hyp. ORF
GCA_001891625.1	blaNDM (1)	ble	trpF	tat	//	hyp. ORF	//	//
GCA_001891655.1	blaNDM (1)	ble	trpF	tat	//	//	//	//
GCA_001891685.1	blaNDM (1)	ble	trpF	tat	hyp. ORF	hyp. ORF	ANT 3''-Ia family aminoglycoside	QacE
GCA_001891695.1	blaNDM (1)	ble	trpF	tat	//	//	//	//
GCA_001891705.1	blaNDM (1)	ble	trpF	tat	dct	//	//	hyp. ORF
GCA_001891725.1	blaNDM (1)	ble	trpF	tat	dct	Tn3	RHS	//
GCA_001891765.1	blaNDM (1)	ble	trpF	tat	dct	IS91	DHPS	QacE
GCA_001891785.1	blaNDM (1)	ble	trpF	tat	dct	IS91	DHPS	QacE
GCA_001891795.1	blaNDM (1)	ble	trpF	tat	dct	IS91	DHPS	QacE
GCA_001891805.1	blaNDM (1)	ble	trpF	tat	16S ribosomal RNA	//	//	//
GCA_001891835.1	blaNDM (1)	ble	trpF	tat	dct	hyp. ORF	//	//
GCA_001891865.1	blaNDM (1)	ble	trpF	tat	dct	IS91	DHPS	QacE
GCA_001891875.1	blaNDM (1)	ble	trpF	tat	dct	IS91	//	//
GCA_001891885.1	blaNDM (1)	ble (truncated)	//	//	50S ribosomal RNA	50S ribosomal RNA	50S ribosomal RNA	//
GCA_001891925.1	blaNDM (1)	ble	trpF	tat	hyp. ORF	IS1380	//	//
GCA_001891945.1	blaNDM (1)	ble	trpF	tat	dct	IS91	DHPS	QacE
GCA_001891965.1	blaNDM (1)	ble	trpF	tat	dct	IS91	DHPS	QacE
GCA_001891975.1	blaNDM (1)	ble	trpF	tat	dct	IS91	IS6	//
GCA_001891995.1	blaNDM (1)	ble	trpF	IS91	hyp. ORF	//	//	//
GCA_001892025.1	blaNDM (1)	ble	trpF	tat	dct	IS91	//	IS605
GCA_001892055.1	blaNDM (1)	ble	trpF	tat	IS4	IS5	//	transposase
GCA_001892065.1	blaNDM (1)	ble	trpF	//	//	//	IS605	//
GCA_001892105.1	blaNDM (1)	ble	trpF	//	//	//	//	//
GCA_001892125.1	blaNDM (1)	ble	trpF	IS91	DHPS	QacE	//	ANT 3''-Ia family aminoglycoside
GCA_001892135.1	blaNDM (1)	ble	trpF	IS91	DHPS	QacE	//	//
GCA_001892145.1	blaNDM (1)	ble	trpF	IS91	DHPS	QacE	hyp. ORF	//
GCA_001892185.1	blaNDM (1)	ble	trpF	IS91	DHPS	QacE	//	hyp. ORF
GCA_001892205.1	blaNDM (1)	ble	trpF	tat	dct	IS91	DHPS	QacE
GCA_001892215.1	blaNDM (1)	ble	trpF	tat	//	//	30S ribosomal RNA	//
GCA_001892245.1	blaNDM (1)	ble	trpF	tat	hyp. ORF	//	//	//
GCA_001892255.1	blaNDM (1)	ble	trpF	IS91	//	//	hyp. ORF	//
GCA_001892275.1	blaNDM (1)	ble	trpF	tat	//	//	//	//
GCA_001892295.1	blaNDM (1)	ble	trpF	tat	dct	IS91	DHPS	QacE
GCA_001892325.1	blaNDM (1)	ble	trpF	//	//	//	//	//
GCA_001892335.1	blaNDM (1)	ble	trpF	tat	dct	IS6	hyp. ORF	//
GCA_001892355.1	blaNDM (1)	ble	trpF	tat	dct	IS91	DHPS	QacE
GCA_001892365.1	blaNDM (1)	ble	trpF	tat	dct	hyp. ORF	hyp. ORF	//
GCA_001892405.1	blaNDM (1)	ble	trpF	tat	IS5	5S ribosomal RNA	//	hyp. ORF
GCA_001892425.1	blaNDM (1)	ble	trpF	IS91	//	RHS	RHS	//
GCA_001892435.1	blaNDM (1)	ble	trpF	tat	IS5	hyp. ORF	hyp. ORF	//
GCA_001892445.1	blaNDM (1)	ble	trpF	tat	//	hyp. ORF	//	hyp. ORF
GCA_001892485.1	blaNDM (1)	ble	trpF	tat	IS5	//	//	//
GCA_001892505.1	blaNDM (1)	ble	trpF	hyp. ORF	hyp. ORF	dct	hyp. ORF	//
GCA_001892515.1	blaNDM (1)	ble	trpF	tat	dct	//	hyp. ORF	//
GCA_001892525.1	blaNDM (1)	ble	trpF	tat	dct	IS91	DHPS	QacE
GCA_001892565.1	blaNDM (1)	ble	trpF	tat	//	//	hyp. ORF	//
GCA_001892585.1	blaNDM (1)	ble	trpF	tat	hyp. ORF	//	//	//
GCA_001892595.1	blaNDM (1)	ble	trpF	tat	//	//	hyp. ORF	//
GCA_001892605.1	blaNDM (1)	ble	trpF	tat	hyp. ORF	//	//	//
GCA_001892645.1	blaNDM (1)	ble	trpF	tat	dct	IS91	AraC	hyp. ORF
GCA_001892665.1	blaNDM (1)	ble	trpF	tat	dct	IS91	DHPS	QacE
GCA_001892675.1	blaNDM (1)	ble	trpF	tat	dct	IS91	DHPS	QacE
GCA_001892685.1	blaNDM (1)	ble	trpF	IS91	//	hyp. ORF	hyp. ORF	//
GCA_001892725.1	blaNDM (1)	ble	trpF	tat	dct	IS91	//	hyp. ORF
GCA_001892745.1	blaNDM (1)	ble	trpF	tat	hyp. ORF	//	IS30	transposase
GCA_001892755.1	blaNDM (1)	ble	trpF	tat	hyp. ORF	hyp. ORF	RHS	hyp. ORF
GCA_001892765.1	blaNDM (1)	ble	trpF	tat	dct	IS91	DHPS	QacE
GCA_001892795.1	blaNDM (1)	ble	trpF	tat	dct	hyp. ORF	hyp. ORF	transposase
GCA_001892825.1	blaNDM (1)	ble	trpF	tat	hyp. ORF	//	//	//
GCA_001892835.1	blaNDM (1)	ble	trpF	tat	dct	//	//	//
GCA_001892845.1	blaNDM (1)	ble	trpF	tat	dct	IS91	DHPS	QacE
GCA_001892865.1	blaNDM (1)	ble	trpF	tat	IS6	ISAs1	//	hyp. ORF
GCA_001892905.1	blaNDM (1)	ble	trpF	tat	//	//	//	//
GCA_001892935.1	blaNDM (1)	ble	trpF	tat	dct	IS91	DHPS	QacE
GCA_001892955.1	blaNDM (1)	ble	trpF	tat	dct	IS91	DHPS	QacE
GCA_001893005.1	blaNDM (1)	ble	trpF	tat	dct	IS91	RHS	hyp. ORF
GCA_001893015.1	blaNDM (1)	ble	trpF	tat	hyp. ORF	//	//	//
GCA_001893025.1	blaNDM (1)	ble	trpF	tat	dct	IS91	DHPS	QacE
GCA_001893035.1	blaNDM (1)	ble	trpF	//	hyp. ORF	//	//	//
GCA_001893085.1	blaNDM (1)	ble	trpF	tat	hyp. ORF	hyp. ORF	//	hyp. ORF
GCA_001893105.1	blaNDM (1)	ble	trpF	tat	hyp. ORF	hyp. ORF	hyp. ORF	//
GCA_001893125.1	blaNDM (1)	ble	trpF	tat	//	//	//	//
GCA_001893135.1	blaNDM (1)	ble	trpF	tat	//	//	hyp. ORF	//
GCA_001893155.1	blaNDM (1)	ble	trpF	tat	IS5	hyp. ORF	hyp. ORF	//
GCA_001893165.1	blaNDM (1)	ble	trpF	tat	ISAs1	hyp. ORF	RHS	//
GCA_001893205.1	blaNDM (1)	ble	trpF	tat	dct	IS91	DHPS	QacE
GCA_001893215.1	blaNDM (1)	ble	trpF	tat	//	//	//	//
GCA_001893225.1	blaNDM (1)	ble	trpF	tat	IS30	Tn3	hyp. ORF	IS30
GCA_001893245.1	blaNDM (1)	ble	trpF	tat	hyp. ORF	//	hyp. ORF	//
GCA_001893285.1	blaNDM (1)	ble	trpF	tat	//	//	//	//
GCA_001893305.1	blaNDM (1)	ble	trpF	tat	dct	IS6	//	//
GCA_001893315.1	blaNDM (1)	ble	trpF	tat	IS5	//	IS5	IS110
GCA_001893345.1	blaNDM (1)	ble	trpF	tat	//	hyp. ORF	//	hyp. ORF
GCA_001893365.1	blaNDM (1)	ble	trpF	tat	dct	//	hyp. ORF	//
GCA_001893375.1	blaNDM (1)	ble	trpF	tat	//	//	//	//
GCA_001893385.1	blaNDM (1)	ble	trpF	tat	IS5	hyp. ORF	//	//
GCA_001893395.1	blaNDM (1)	ble	trpF	tat	dct	Tn3	IS6	hyp. ORF
GCA_001893445.1	blaNDM (1)	ble	trpF	tat	dct	IS91	DHPS	QacE
GCA_001893455.1	blaNDM (1)	ble	trpF	tat	IS5	transposase	transposase	//
GCA_001893465.1	blaNDM (1)	ble	trpF	tat	//	//	//	hyp. ORF
GCA_001893475.1	blaNDM (1)	ble	trpF	tat	//	//	//	//
GCA_001893525.1	blaNDM (1)	ble	trpF	tat	dct	IS91	DHPS	QacE
GCA_001893535.1	blaNDM (1)	ble	trpF	hyp. ORF	hyp. ORF	hyp. ORF	hyp. ORF	hyp. ORF
GCA_001893545.1	blaNDM (1)	ble	trpF	tat	dct	IS91	transposase	hyp. ORF
GCA_001893555.1	blaNDM (1)	ble	trpF	tat	hyp. ORF	//	//	//
GCA_001893605.1	blaNDM (1)	ble	trpF	tat	dct	IS91	//	//
GCA_001893615.1	blaNDM (1)	ble	trpF	tat	dct	IS91	Tn3	IS6
GCA_001893625.1	blaNDM (1)	ble	trpF	tat	hyp. ORF	//	//	//
GCA_001893635.1	blaNDM (1)	ble	trpF	tat	dct	IS91	DHPS	QacE
GCA_001893685.1	blaNDM (1)	ble	trpF	tat	dct	IS91	DHPS	QacE
GCA_001893695.1	blaNDM (1)	ble	trpF	hyp. ORF	hyp. ORF	hyp. ORF	hyp. ORF	hyp. ORF
GCA_001893705.1	blaNDM (1)	ble	trpF	tat	dct	IS91	IS4	//
GCA_001893715.1	blaNDM (1)	ble	trpF	IS91	//	hyp. ORF	//	//
GCA_001893765.1	blaNDM (1)	ble	trpF	tat	hyp. ORF	//	//	//
GCA_001893775.1	blaNDM (1)	ble	trpF	tat	IS5	hyp. ORF	//	transposase
GCA_001893785.1	blaNDM (1)	ble	trpF	tat	//	hyp. ORF	//	//
GCA_001893865.1	blaNDM (1)	ble	trpF	tat	dct	groES	groEL	IS91
GCA_001893875.1	blaNDM (1)	ble	trpF	tat	transposase	IS91	//	//
GCA_001893905.1	blaNDM (1)	ble	trpF	tat	transposase	IS91	//	//
GCA_001893915.1	blaNDM (1)	ble	trpF	tat	IS91	//	QacE	ANT 3''-Ia family aminoglycoside
GCA_001893935.1	blaNDM (1)	ble	trpF	tat	dct	IS91	DHPS	QacE
GCA_001893955.1	blaNDM (1)	ble	trpF	tat	dct	IS91	DHPS	QacE
GCA_001893985.1	blaNDM (1)	ble	trpF	tat	//	5S ribosomal RNA	//	//
GCA_001893995.1	blaNDM (1)	ble	trpF	tat	//	//	//	hyp. ORF
GCA_001894025.1	blaNDM (1)	ble	trpF	tat	//	//	//	//
GCA_001894035.1	blaNDM (1)	ble	trpF	tat	hyp. ORF	RHS	//	//
GCA_001894065.1	blaNDM (1)	ble	trpF	tat	hyp. ORF	//	//	hyp. ORF
GCA_001894075.1	blaNDM (1)	ble	trpF	tat	dct	//	//	//
GCA_001894085.1	blaNDM (1)	ble	trpF	tat	hyp. ORF	//	QacE	IS5
GCA_001894125.1	blaNDM (1)	ble	trpF	tat	dct	IS91	DHPS	QacE
GCA_001894145.1	blaNDM (1)	ble	trpF	IS6	hyp. ORF	//	//	//
GCA_001894155.1	blaNDM (1)	ble	trpF	tat	transposase	transposase	hyp. ORF	//
GCA_001894235.1	blaNDM (1)	ble	trpF	//	//	//	//	//
GCA_001894245.1	blaNDM (1)	ble	trpF	tat	hyp. ORF	hyp. ORF	//	hyp. ORF
GCA_001894255.1	blaNDM (1)	ble	trpF	tat	hyp. ORF	//	//	//
GCA_001894305.1	blaNDM (1)	ble	trpF	tat	hyp. ORF	//	//	//
GCA_001894315.1	blaNDM (1)	ble	trpF	tat	IS4	//	//	hyp. ORF
GCA_001894325.1	blaNDM (1)	ble	trpF	tat	//	hyp. ORF	//	//
GCA_001894335.1	blaNDM (1)	ble	trpF	tat	IS21	//	hyp. ORF	//
GCA_001894385.1	blaNDM (1)	ble	trpF	tat	IS6	RHS	//	//
GCA_001894395.1	blaNDM (1)	ble	trpF	tat	dct	IS91	DHPS	QacE
GCA_001894415.1	blaNDM (1)	ble	trpF	tat	hyp. ORF	//	//	hyp. ORF
GCA_001894425.1	blaNDM (1)	ble	trpF	tat	16S ribosomal RNA	hyp. ORF	hyp. ORF	hyp. ORF
GCA_001894465.1	blaNDM (1)	ble	trpF	tat	dct	IS91	//	//
GCA_001894475.1	blaNDM (1)	ble	trpF	//	//	//	hyp. ORF	//
GCA_001894495.1	blaNDM (1)	ble	trpF	tat	hyp. ORF	hyp. ORF	hyp. ORF	hyp. ORF
GCA_001894505.1	blaNDM (1)	ble	trpF	tat	hyp. ORF	hyp. ORF	hyp. ORF	//
GCA_001894545.1	blaNDM (1)	ble	trpF	tat	//	hyp. ORF	hyp. ORF	//
GCA_001894555.1	blaNDM (1)	ble	trpF	IS91	DHPS	QacE	ANT 3''-Ia family aminoglycoside	//
GCA_001989635.1	blaNDM (5)	ble	trpF	tat	dct	IS6	//	//
GCA_002125925.1	blaNDM (1)	ble	trpF	tat	IS6	//	//	//
GCA_002133365.1	blaNDM (1)	ble	trpF	tat	transposase	//	//	hyp. ORF
GCA_002133365.1	blaNDM (1)	transposase	transposase	transposase	transposase	hyp. ORF	hyp. ORF	hyp. ORF
GCA_002142675.1	blaNDM (1)	ble	trpF	tat	dct	groES	groEL	IS91
GCA_002142715.1	blaNDM (1)	ble	trpF	tat	hyp. ORF	resolvase	//	IS6
GCA_002164595.2	blaNDM (4)	ble	trpF	tat	dct	groES	groEL	IS91
GCA_002164635.4	blaNDM (4)	ble	trpF	tat	dct	groES	groEL	IS91
GCA_002164645.3	blaNDM (4)	ble	trpF	tat	dct	groES	groEL	IS91
GCA_002164865.2	blaNDM (5)	ble	trpF	tat	dct	IS26	AraC	UmuD
GCA_002164975.2	blaNDM (5)	ble	trpF	tat	dct	IS26	AraC	UmuD
GCA_002165095.2	blaNDM (5)	ble	trpF	tat	dct	IS26	AraC	UmuD
GCA_002165115.2	blaNDM (5)	ble	trpF (truncated)	hyp. ORF	hyp. ORF	hyp. ORF	//	hyp. ORF
GCA_002165245.3	blaNDM (1)	ble	trpF	tat	dct	groES	groEL	IS91
GCA_002165255.2	blaNDM (1)	ble	trpF	tat	dct	groES	groEL	IS91
GCA_002165295.2	blaNDM (1)	ble	trpF	resolvase	hyp. ORF	//	//	hyp. ORF
GCA_002165305.2	blaNDM (1)	ble	trpF	tat	dct	groES	groEL	IS91
GCA_002165305.2	blaNDM (1)	ble	trpF	tat	dct	groES	groEL	IS91
GCA_002165345.2	blaNDM (1)	ble	trpF	tat	dct	groES	groEL	IS91
GCA_002165375.2	blaNDM (1)	ble	trpF	tat	dct	groES	groEL	IS91
GCA_002216835.1	blaNDM (1)	ble	trpF	tat	dct	groES	groEL	IS3
GCA_002216835.1	blaNDM (5)	ble	trpF	tat	dct	IS6	AraC	UmuD
GCA_002258175.2	blaNDM (1)	ble	trpF	tat	IS91	sul1	QacE	ANT 3''-Ia family aminoglycoside
GCA_002290285.1	blaNDM (1)	ble	trpF	tat	dct	groES	groEL	transposase
GCA_002290285.1	blaNDM (5)	ble	trpF	tat	dct	IS6	AraC	UmuD
GCA_002811335.4	blaNDM (1)	ble	trpF	tat	dct	groES	groEL	ISKpn19
GCA_002811555.3	blaNDM (5)	ble	trpF	tat	dct	IS26	AraC	UmuD
GCA_002834305.1	blaNDM (5)	ble	trpF	tat	dct	IS6	//	//
GCA_002850675.5	blaNDM (21)	ble	trpF	tat	dct	IS26	AraC	UmuD
GCA_002852325.2	blaNDM (1)	ble	trpF	tat	dct	groES	groEL	IS91
GCA_002852945.3	blaNDM (5)	ble	trpF	tat	dct	IS4	//	//
GCA_002852995.3	blaNDM (1)	ble	trpF	tat	dct	groES	groEL	IS91
GCA_002853385.2	blaNDM (5)	ble	trpF	tat	dct	IS26	IS5	blaNDM (5)
GCA_002853385.2	blaNDM (5)	ble	trpF	tat	dct	IS26	IS5	blaNDM (5)
GCA_002853385.2	blaNDM (5)	ble	trpF	tat	dct	IS26	IS5	blaNDM (5)
GCA_002853385.2	blaNDM (5)	ble	trpF	tat	dct	IS26	IS5	blaNDM (5)
GCA_002853385.2	blaNDM (5)	ble	trpF	tat	dct	IS26	AraC	UmuD
GCA_002853475.2	blaNDM (1)	ble	trpF	tat	dct	groES	groEL	IS91
GCA_002860105.1	blaNDM (5)	ble	trpF	tat	dct	IS6	AraC	UmuD
GCA_002870165.1	blaNDM (5)	ble	trpF	tat	dct	IS91	sul1	QacE
GCA_002870165.1	blaNDM (5)	ble	trpF	tat	dct	IS91	sul1	QacE
GCA_002887535.1	blaNDM (5)	ble	trpF	tat	dct	//	//	//
GCA_002944845.1	blaNDM (1)	ble	trpF	tat	dct	groES	groEL	//
GCA_002945135.3	blaNDM (5)	ble	trpF	tat	dct	IS6	AraC	UmuD
GCA_002966875.1	blaNDM (7)	ble	trpF	tat	dct	IS26	AraC	UmuD
GCA_002967855.2	blaNDM (5)	ble	trpF	tat	tat	dct	IS26	UmuD
GCA_002967875.2	blaNDM (5)	ble	trpF	tat	tat	dct	IS26	UmuD
GCA_002967885.2	blaNDM (5)	ble	trpF	tat	tat	dct	IS26	UmuD
GCA_002967935.2	blaNDM (5)	ble	trpF	tat	tat	dct	IS26	UmuD
GCA_002967955.2	blaNDM (5)	ble	trpF	tat	tat	dct	IS26	UmuD
GCA_002967975.2	blaNDM (5)	ble	trpF	tat	tat	dct	IS26	UmuD
GCA_003024525.3	blaNDM (1)	ble	trpF	tat	dct	groES	groEL	IS91
GCA_003036645.2	blaNDM (5)	ble	trpF	tat	dct	IS4	AraC	UmuD
GCA_003037185.2	blaNDM (1)	ble	trpF	tat	dct	groES	groEL	IS91
GCA_003037615.2	blaNDM (6)	ble	trpF	tat	dct	groES	groEL	IS91
GCA_003051945.2	blaNDM (5)	ble	trpF	tat	dct	IS6	AraC	UmuD
GCA_003051985.2	blaNDM (5)	ble	trpF	tat	dct	IS26	AraC	UmuD
GCA_003122105.1	blaNDM (5)	ble	trpF	tat	dct	IS26	AraC	UmuD
GCA_003150815.1	blaNDM (5)	ble	trpF	tat	dct	IS26	AraC	UmuD
GCA_003428425.1	blaNDM (5)	ble	trpF	tat	dct	IS26	AraC	UmuD
GCA_003429065.3	blaNDM (1)	ble	trpF	tat	dct	groES	groEL	IS91
GCA_003711045.1	blaNDM (5)	ble	trpF	tat	dct	IS26	AraC	UmuD
GCA_003952705.1	blaNDM (1)	ble	trpF	tat	dct	groES	groEL	hyp. ORF
GCA_003955965.1	blaNDM (5)	ble	trpF	tat	dct	IS26	AraC	UmuD
GCA_003956065.1	blaNDM (1)	ble	trpF	tat	dct	groES	groEL	IS91
GCA_003964795.2	blaNDM (1)	ble	trpF	tat	dct	groES	groEL	IS91
GCA_003965345.2	blaNDM (5)	ble	trpF	tat	dct	IS26	AraC	UmuD
GCA_004005445.1	blaNDM (3)	ble	trpF	tat	dct	groES	groEL	IS91
GCA_004005545.1	blaNDM (1)	ble	trpF	tat	dct	groES	groEL	IS91
GCA_004088295.1	blaNDM (7)	ble	trpF	tat	dct	IS26	AraC	UmuD
GCA_004127355.1	blaNDM (5)	ble	trpF	tat	//	//	//	//
GCA_004127435.1	blaNDM (5)	ble	trpF	tat	dct	IS6	//	hyp. ORF
GCA_004127475.1	blaNDM (5)	ble	trpF	//	//	//	hyp. ORF	//
GCA_004127495.1	blaNDM (9)	ble	trpF	//	//	//	//	//
GCA_004127505.1	blaNDM (9)	ble	trpF	tat	dct	IS91	//	//
GCA_004127585.1	blaNDM (5)	ble	trpF	tat	hyp. ORF	hyp. ORF	//	hyp. ORF
GCA_004127595.1	blaNDM (5)	ble	trpF	tat	//	//	//	hyp. ORF
GCA_004127625.1	blaNDM (5)	ble	trpF	tat	hyp. ORF	hyp. ORF	hyp. ORF	hyp. ORF
GCA_004127695.1	blaNDM (5)	ble	trpF	//	//	//	//	//
GCA_004127765.1	blaNDM (5)	ble	trpF	//	//	//	//	//
GCA_004127795.1	blaNDM (5)	ble	trpF	tat	//	//	//	//
GCA_004127875.1	blaNDM (5)	ble	trpF	//	//	//	//	hyp. ORF
GCA_004136685.1	blaNDM (1)	ble	trpF	IS91	//	//	//	//
GCA_004136695.1	blaNDM (5)	ble	trpF	tat	hyp. ORF	//	//	//
GCA_004136795.1	blaNDM (5)	ble	trpF	tat	//	//	//	//
GCA_004136855.1	blaNDM (1)	ble	trpF	IS91	//	//	hyp. ORF	trimethoprim-resistant dihydrofolate reductase
GCA_004295365.1	blaNDM (5)	ble	trpF	tat	dct	IS26	AraC	UmuD
GCA_004301465.1	blaNDM (5)	ble	trpF	tat	dct	IS26	AraC	UmuD
GCA_004405205.2	blaNDM (5)	ble	trpF	tat	dct	//	//	hyp. ORF
GCA_004405205.2	blaNDM (5)	ble	trpF	tat	dct	IS26	Tn3	IS1
GCA_005165545.1	blaNDM (1)	ble	trpF	tat	dct	groES	groEL	IS91
GCA_005377825.1	blaNDM (6)	ble	trpF	tat	dct	groES	groEL	ISKpn19
GCA_005377825.1	blaNDM (6)	ble	trpF	tat	dct	groES	groEL	ISKpn19
GCA_007197625.1	blaNDM (1)	ble	trpF	hyp. ORF	IS91	sul1	QacE	16S ribosomal RNA
GCA_007197655.1	blaNDM (1)	ble	trpF	IS91	sul1	QacE	NAD+ rifampin ADP-ribosyltransferase Arr-3	CatB
GCA_008121475.1	blaNDM (1)	ble	trpF	hyp. ORF	hyp. ORF	//	//	hyp. ORF
GCA_008180305.1	blaNDM (1)	ble	trpF	hyp. ORF	hyp. ORF	//	//	hyp. ORF
GCA_008180305.1	blaNDM (1)	ble	trpF	tat	dct	groES	groEL	IS91
GCA_008195605.1	blaNDM (5)	ble	trpF	tat	dct	IS5	AraC	UmuD
GCA_008368555.1	blaNDM (1)	ble	trpF	tat	hyp. ORF	hyp. ORF	hyp. ORF	hyp. ORF
GCA_008368585.1	blaNDM (1)	ble	trpF	tat	dct	groES	groEL	IS91
GCA_008368595.1	blaNDM (1)	ble	trpF	tat	dct	groES	groEL	IS91
GCA_008368615.1	blaNDM (1)	ble	trpF	tat	dct	groES	groEL	IS91
GCA_008368685.1	blaNDM (1)	ble	trpF	tat	dct	groES	groEL	IS91
GCA_008369045.1	blaNDM (1)	ble	trpF	tat	dct	groES	groEL	IS91
GCA_008630085.1	blaNDM (1)	ble	trpF	tat	dct	groES	groEL	//
GCA_008630125.1	blaNDM (1)	ble	trpF	tat	//	hyp. ORF	//	//
GCA_008630175.1	blaNDM (1)	ble	trpF	tat	dct	groES	groEL	IS91
GCA_008630195.1	blaNDM (1)	ble	trpF	tat	dct	groES	groEL	IS91
GCA_008630215.1	blaNDM (1)	ble	trpF	tat	dct	groES	groEL	IS91
GCA_008630225.1	blaNDM (1)	ble	trpF	tat	dct	groES	groEL	IS91
GCA_008630255.1	blaNDM (1)	ble	trpF	tat	dct	groES	groEL	IS91
GCA_008630305.1	blaNDM (1)	ble	trpF	tat	dct	groES	groEL	IS91
GCA_008632735.1	blaNDM (1)	ble	trpF	tat	dct	groES	groEL	IS91
GCA_008632745.1	blaNDM (1)	ble	trpF	tat	dct	groES	groEL	IS91
GCA_008632765.1	blaNDM (1)	ble	trpF	tat	dct	groES	groEL	IS91
GCA_008632785.1	blaNDM (1)	ble	trpF	tat	dct	groES	groEL	IS91
GCA_009296145.1	blaNDM (3)	ble	trpF	tat	dct	groES	groEL	IS91
GCA_009392935.1	blaNDM (5)	ble	trpF	tat	dct	IS1	//	//
GCA_009392945.1	blaNDM (5)	ble	trpF	tat	dct	IS6	//	hyp. ORF
GCA_009392965.1	blaNDM (5)	ble	trpF	tat	dct	IS6	//	//
GCA_009393045.1	blaNDM (5)	ble	trpF	tat	dct	//	//	23S ribosomal RNA
GCA_009393065.1	blaNDM (9)	ble	trpF	tat	dct	IS91	sul1	IS1
GCA_009393075.1	blaNDM (5)	ble	trpF	tat	dct	IS6	IS6	UmuD
GCA_009393115.1	blaNDM (5)	ble	trpF	tat	dct	IS6	IS1	hyp. ORF
GCA_009393125.1	blaNDM (1)	ble	trpF	tat	dct	IS1	//	//
GCA_009393145.1	blaNDM (1)	ble	trpF	tat	dct	//	hyp. ORF	//
GCA_009393175.1	blaNDM (5)	ble	trpF	tat	dct	hyp. ORF	//	hyp. ORF
GCA_009393195.1	blaNDM (5)	ble	trpF	tat	dct	IS6	//	//
GCA_009393205.1	blaNDM (5)	ble	trpF	tat	dct	RHS	hyp. ORF	//
GCA_009393225.1	blaNDM (5)	ble	trpF	tat	dct	IS1	//	hyp. ORF
GCA_009393255.1	blaNDM (5)	ble	trpF	tat	dct	IS6	hyp. ORF	//
GCA_009393275.1	blaNDM (5)	ble	trpF	tat	dct	//	//	//
GCA_009393295.1	blaNDM (5)	ble	trpF	tat	dct	IS6	5S ribosomal RNA	//
GCA_009393315.1	blaNDM (9)	ble	trpF	tat	dct	IS91	sul1	QacE
GCA_009393345.1	blaNDM (1)	ble	trpF	tat	dct	//	//	IS1
GCA_009393365.1	blaNDM (5)	ble	trpF	tat	dct	//	//	//
GCA_009393395.1	blaNDM (5)	ble	trpF	tat	dct	hyp. ORF	//	hyp. ORF
GCA_009393415.1	blaNDM (5)	ble	trpF	tat	dct	50S ribosomal RNA	hyp. ORF	//
GCA_009393425.1	blaNDM (5)	ble	trpF	tat	dct	5S ribosomal RNA	//	//
GCA_009393445.1	blaNDM (5)	ble	trpF	tat	dct	IS1	//	//
GCA_009393475.1	blaNDM (9)	ble	trpF	tat	dct	IS91	sul1	IS6
GCA_009393485.1	blaNDM (5)	ble	trpF	tat	dct	//	//	hyp. ORF
GCA_009393515.1	blaNDM (1)	ble	trpF	tat	dct	IS6	//	//
GCA_009393525.1	blaNDM (20)	ble	trpF	tat	dct	IS26	//	//
GCA_009393555.1	blaNDM (5)	ble	trpF	tat	dct	IS1	//	//
GCA_009393595.1	blaNDM (5)	ble	trpF	tat	dct	IS26	AraC	UmuD
GCA_009393615.1	blaNDM (5)	ble	trpF	tat	dct	//	//	//
GCA_009393635.1	blaNDM (5)	ble	trpF	tat	dct	IS26	AraC	UmuD
GCA_009393645.1	blaNDM (5)	ble	trpF	tat	dct	transposase	ISAs1	hyp. ORF
GCA_009393655.1	blaNDM (5)	ble	trpF	tat	dct	//	//	//
GCA_009393665.1	blaNDM (5)	ble	trpF	tat	dct	//	//	//
GCA_009393715.1	blaNDM (5)	ble	trpF	tat	dct	IS3000	//	//
GCA_009393735.1	blaNDM (1)	ble	trpF	IS91	sul1	QacE	ANT 3''-Ia family aminoglycoside	trimethoprim-resistant dihydrofolate reductase
GCA_009393755.1	blaNDM (5)	ble	trpF	tat	dct	IS6	16S ribosomal RNA	23S ribosomal RNA
GCA_009393765.1	blaNDM (5)	ble	trpF	tat	dct	IS6	16S ribosomal RNA	23S ribosomal RNA
GCA_009393815.1	blaNDM (5)	ble	trpF	tat	dct	IS1	AraC	UmuD
GCA_009393835.1	blaNDM (9)	ble	trpF	tat	dct	IS91	sul1	QacE
GCA_009393845.1	blaNDM (5)	ble	trpF	tat	dct	hyp. ORF	hyp. ORF	hyp. ORF
GCA_009393855.1	blaNDM (5)	ble	trpF	tat	dct	//	resolvase	//
GCA_009393895.1	blaNDM (5)	ble	trpF	tat	dct	//	//	//
GCA_009393915.1	blaNDM (5)	ble	trpF	tat	dct	IS1	//	//
GCA_009393935.1	blaNDM (5)	ble	trpF	tat	dct	IS6	hyp. ORF	hyp. ORF
GCA_009393945.1	blaNDM (5)	ble	trpF	tat	dct	//	//	//
GCA_009393955.1	blaNDM (5)	ble	trpF	tat	dct	IS1	//	//
GCA_009393965.1	blaNDM (5)	ble	trpF	tat	dct	IS1	//	//
GCA_009394015.1	blaNDM (1)	ble	trpF	tat	dct	//	//	//
GCA_009394035.1	blaNDM (5)	ble	trpF	tat	dct	RHS	hyp. ORF	RHS
GCA_009394045.1	blaNDM (5)	ble	trpF	tat	dct	//	//	//
GCA_009394055.1	blaNDM (5)	ble	trpF	tat	dct	hyp. ORF	IS110	hyp. ORF
GCA_009394065.1	blaNDM (5)	ble	trpF	tat	dct	hyp. ORF	hyp. ORF	23S ribosomal RNA
GCA_009394115.1	blaNDM (5)	ble	trpF	tat	dct	IS91	sul1	QacE
GCA_009394135.1	blaNDM (5)	ble	trpF	tat	dct	hyp. ORF	//	//
GCA_009394145.1	blaNDM (5)	ble	trpF	tat	dct	16S ribosomal RNA	23S ribosomal RNA	//
GCA_009394175.1	blaNDM (5)	ble	trpF	tat	dct	IS91	sul1	QacE
GCA_009394195.1	blaNDM (5)	ble	trpF	tat	dct	IS1	//	//
GCA_009394205.1	blaNDM (9)	ble	trpF	tat	dct	IS91	sul1	QacE
GCA_009394225.1	blaNDM (5)	ble	trpF	tat	dct	IS1	//	//
GCA_009394235.1	blaNDM (5)	ble	trpF	tat	dct	//	//	//
GCA_009394275.1	blaNDM (9)	ble	trpF	tat	dct	IS91	sul1	QacE
GCA_009394295.1	blaNDM (5)	ble	trpF	tat	dct	RHS	RHS	transposase
GCA_009394305.1	blaNDM (5)	ble	trpF	tat	dct	hyp. ORF	//	//
GCA_009394315.1	blaNDM (5)	ble	trpF	tat	dct	IS3	hyp. ORF	hyp. ORF
GCA_009394345.1	blaNDM (5)	ble	trpF	tat	dct	//	//	//
GCA_009394375.1	blaNDM (5)	ble	trpF	tat	dct	//	//	//
GCA_009394405.1	blaNDM (5)	ble	trpF	tat	dct	//	//	//
GCA_009394435.1	blaNDM (1)	ble	trpF	hyp. ORF	hyp. ORF	IS91	sul1	QacE
GCA_009394445.1	blaNDM (1)	ble	trpF	IS91	sul1	//	//	//
GCA_009394465.1	blaNDM (5)	ble	trpF	tat	dct	hyp. ORF	//	//
GCA_009394485.1	blaNDM (5)	ble	trpF	tat	dct	IS1	hyp. ORF	//
GCA_009394515.1	blaNDM (5)	ble	trpF	tat	dct	IS6	50S ribosomal RNA	//
GCA_009394525.1	blaNDM (1)	ble	trpF	tat	dct	IS26	hyp. ORF	//
GCA_009394535.1	blaNDM (5)	ble	trpF	tat	dct	IS6	IS6	//
GCA_009394575.1	blaNDM (5)	ble	trpF	tat	dct	//	hyp. ORF	//
GCA_009394585.1	blaNDM (5)	ble	trpF	tat	dct	IS6	//	//
GCA_009394595.1	blaNDM (9)	ble	trpF	IS91	sul1	//	//	//
GCA_009394605.1	blaNDM (5)	ble	trpF	tat	dct	IS6	hyp. ORF	//
GCA_009394625.1	blaNDM (1)	ble	trpF	tat	dct	QacE	NAD+ rifampin ADP-ribosyltransferase Arr-3	//
GCA_009455525.1	blaNDM (5)	ble	trpF	tat	dct	IS1	//	//
GCA_009659565.1	blaNDM (5)	ble	trpF	tat	dct	IS26	AraC	UmuD
GCA_009659595.1	blaNDM (9)	ble	trpF	tat	dct	IS91	sul1	QacE
GCA_009676805.1	blaNDM (1)	ble	trpF	resolvase	//	//	//	//
GCA_009707405.1	blaNDM (1)	ble	trpF	tat	dct	groES	groEL	ISKpn19
GCA_009720605.1	blaNDM (5)	ble	trpF	tat	dct	IS26	//	hyp. ORF
GCA_009728975.1	blaNDM (1)	ble	trpF	tat	dct	groES	groEL	IS91
GCA_009857035.1	blaNDM (1)	ble	trpF	IS91	sul1	QacE	ANT 3''-Ia family aminoglycoside	trimethoprim-resistant dihydrofolate reductase
GCA_009909445.1	blaNDM (9)	ble	trpF	tat	dct	IS91	sul1	QacE
GCA_009930995.1	blaNDM (1)	ble	trpF	tat	dct	groES	groEL	IS91
GCA_009931035.1	blaNDM (1)	ble	trpF	tat	dct	groES	groEL	IS91
GCA_010092405.1	blaNDM (5)	ble	trpF	tat	dct	IS26	//	//
GCA_010183605.1	blaNDM (1)	ble	trpF	ISSen4	//	//	Tn3	hyp. ORF
GCA_010183625.1	blaNDM (1)	ble	trpF	ISSen4	//	//	Tn3	hyp. ORF
GCA_010183645.1	blaNDM (1)	ble	trpF	tat	dct	groES	groEL	IS91
GCA_010183665.1	blaNDM (1)	ble	trpF	ISSen4	//	//	Tn3	hyp. ORF
GCA_010183685.1	blaNDM (1)	ble	trpF	tat	dct	groES	groEL	ISKpn19
GCA_010183705.1	blaNDM (1)	ble	trpF	tat	dct	groES	groEL	IS91
GCA_010183725.1	blaNDM (1)	ble	trpF	tat	dct	groES	groEL	IS91
GCA_010917815.1	blaNDM (1)	ble	trpF	tat	dct	resolvase	//	//
GCA_010918035.1	blaNDM (1)	ble	trpF	tat	dct	resolvase	//	//
GCA_010918195.1	blaNDM (1)	ble	trpF	tat	dct	resolvase	//	//
GCA_010918635.1	blaNDM (1)	ble	trpF	tat	dct	groES	groEL	IS91
GCA_010918895.1	blaNDM (1)	ble	trpF	tat	dct	resolvase	//	//
GCA_010919095.1	blaNDM (1)	ble	trpF	tat	dct	resolvase	//	//
GCA_011045575.1	blaNDM (1)	ble	trpF	ISCR1	sul1	QacE	//	//
GCA_011045575.1	blaNDM (1)	ble	trpF	ISCR1	sul1	QacE	ANT 3''-Ia family aminoglycoside	hyp. ORF
GCA_011045595.1	blaNDM (3)	ble	trpF	IS91	sul1	QacE	ANT 3''-Ia family aminoglycoside	trimethoprim-resistant dihydrofolate reductase
GCA_011045595.1	blaNDM (3)	ble	trpF	IS91	sul1	QacE	ANT 3''-Ia family aminoglycoside	trimethoprim-resistant dihydrofolate reductase
GCA_011045615.1	blaNDM (1)	ble	trpF	IS91	sul1	QacE	//	ANT 3''-Ia family aminoglycoside
GCA_011045635.1	blaNDM (1)	ble	trpF	ISCR1	sul1	QacE	//	ANT 3''-Ia family aminoglycoside
GCA_011045635.1	blaNDM (1)	ble	trpF	ISCR1	sul1	QacE	NAD+ rifampin ADP-ribosyltransferase Arr-3	CatB
GCA_011045635.1	blaNDM (1)	ble	trpF	ISCR1	sul1	QacE	NAD+ rifampin ADP-ribosyltransferase Arr-3	CatB
GCA_011045635.1	blaNDM (1)	ble	trpF	ISCR1	sul1	QacE	NAD+ rifampin ADP-ribosyltransferase Arr-3	CatB
GCA_011045635.1	blaNDM (1)	ble	trpF	ISCR1	sul1	QacE	NAD+ rifampin ADP-ribosyltransferase Arr-3	CatB
GCA_011045655.1	blaNDM (1)	ble	trpF	tat	ISCR1	sul1	QacE	ANT 3''-Ia family aminoglycoside
GCA_011045655.1	blaNDM (1)	ble	trpF	tat	ISCR1	sul1	ISAba125	blaNDM (1)
GCA_011174875.1	blaNDM (1)	ble	trpF	hyp. ORF	IS3	IS66	hyp. ORF	transposase
GCA_011192225.1	blaNDM (1)	ble	trpF	hyp. ORF	//	hyp. ORF	hyp. ORF	//
GCA_012168575.2	blaNDM (1)	ble	trpF	tat	dct	groES	groEL	ISKpn19
GCA_012516455.1	blaNDM (5)	ble	trpF	tat	dct	IS3	pol V	ISKox3
GCA_012974585.1	blaNDM (1)	ble	trpF	tat	dct	groES	groEL	IS91
GCA_013072725.1	blaNDM (5)	ble	trpF	tat	dct	IS26	IS6	//
GCA_013072735.1	blaNDM (5)	ble	trpF	tat	dct	RHS	RHS	RHS
GCA_013072745.1	blaNDM (5)	ble	trpF	tat	dct	IS6	//	//
GCA_013072835.1	blaNDM (5)	ble	trpF	tat	dct	hyp. ORF	hyp. ORF	//
GCA_013072845.1	blaNDM (5)	ble	trpF	tat	dct	IS3	IS6	//
GCA_013072855.1	blaNDM (5)	ble	trpF	tat	dct	//	hyp. ORF	IS1380
GCA_013072925.1	blaNDM (5)	ble	trpF	tat	dct	IS1	//	hyp. ORF
GCA_013072955.1	blaNDM (5)	ble	trpF	tat	dct	IS6	IS6	//
GCA_013072965.1	blaNDM (5)	ble	trpF	tat	dct	//	//	//
GCA_013073035.1	blaNDM (5)	ble	trpF	tat	dct	IS26	IS6	//
GCA_013073055.1	blaNDM (5)	ble	trpF	tat	dct	hyp. ORF	//	//
GCA_013073065.1	blaNDM (5)	ble	trpF	tat	dct	IS26	IS6	//
GCA_013073125.1	blaNDM (5)	ble	trpF	tat	dct	//	//	//
GCA_013073145.1	blaNDM (5)	ble	trpF	tat	dct	//	//	hyp. ORF
GCA_013073155.1	blaNDM (5)	ble	trpF	tat	dct	//	//	//
GCA_013073165.1	blaNDM (5)	ble	trpF	tat	dct	IS26	IS6	//
GCA_013073175.1	blaNDM (5)	ble	trpF	tat	dct	IS1	//	//
GCA_013073225.1	blaNDM (5)	ble	trpF	tat	dct	hyp. ORF	//	//
GCA_013073245.1	blaNDM (5)	ble	trpF	tat	dct	IS1	hyp. ORF	//
GCA_013073265.1	blaNDM (5)	ble	trpF	tat	dct	hyp. ORF	//	//
GCA_013073355.1	blaNDM (5)	ble	trpF	tat	dct	IS1	//	hyp. ORF
GCA_013073365.1	blaNDM (5)	ble	trpF	tat	dct	RHS	hyp. ORF	//
GCA_013073375.1	blaNDM (5)	ble	trpF	tat	dct	IS1	//	hyp. ORF
GCA_013073425.1	blaNDM (5)	ble	trpF	tat	dct	hyp. ORF	//	//
GCA_013073445.1	blaNDM (5)	ble	trpF	tat	dct	Tn3	Tn3	IS1
GCA_013073455.1	blaNDM (5)	ble	trpF	tat	dct	hyp. ORF	hyp. ORF	hyp. ORF
GCA_013074485.1	blaNDM (5)	ble	trpF	tat	dct	23S ribosomal RNA	//	//
GCA_013131485.1	blaNDM (5)	ble	trpF	tat	dct	//	//	//
GCA_013171305.1	blaNDM (1)	ble	trpF	tat	hyp. ORF	IS91	sul1	QacE
GCA_013255765.1	blaNDM (1)	ble	trpF	tat	dct	groES	groEL	IS91
GCA_013255915.1	blaNDM (1)	ble	trpF	tat	dct	groES	groEL	IS91
GCA_013256075.1	blaNDM (1)	ble	trpF	tat	dct	groES	groEL	IS91
GCA_013371705.1	blaNDM (1)	ble	trpF	tat	dct	groES	groEL	IS91
GCA_013377395.1	blaNDM (5)	ble	trpF	tat	dct	IS1	AraC	UmuD
GCA_013425955.1	blaNDM (5)	ble	trpF	tat	dct	IS26	pol V	ISKox3
GCA_013426115.1	blaNDM (1)	ble	trpF	tat	dct	groES	groEL	IS91
GCA_013694345.1	blaNDM (5)	ble	trpF	tat	dct	IS26	pol V	ISKox3
GCA_014117285.1	blaNDM (1)	ble	trpF	tat	dct	IS26	pol V	ISKox3
GCA_014322245.1	blaNDM (1)	ble	trpF	tat	dct	groES	groEL	IS91
GCA_014394705.1	blaNDM (1)	ble	trpF	tat	dct	groES	groEL	IS91
GCA_014655455.2	blaNDM (5)	ble	trpF	tat	dct	IS30	pol V	ISKox3
GCA_014725895.1	blaNDM (1)	ble	trpF	tat	IS91	sul1	QacE	//
GCA_014764345.1	blaNDM (1)	ble	trpF	tat	dct	IS91	sul1	//
GCA_014771415.1	blaNDM (1)	ble	trpF	tat	dct	IS26	pol V	ISKox3
GCA_015217905.1	blaNDM (1)	ble	trpF	tat	dct	groES	groEL	IS91
GCA_015217905.1	blaNDM (1)	ble	trpF	tat	dct	groES	groEL	IS91
GCA_015217905.1	blaNDM (1)	ble	trpF	tat	dct	groES	groEL	IS91
GCA_015217905.1	blaNDM (1)	ble	trpF	tat	dct	groES	groEL	transposase
GCA_015290985.1	blaNDM (1)	ble	trpF	IS91	sul1	QacE	NAD+ rifampin ADP-ribosyltransferase Arr-3	//
GCA_015353095.1	blaNDM (5)	ble	trpF	tat	dct	IS26	pol V	ISKox3
GCA_015535055.1	blaNDM (1)	ble	trpF	tat	dct	IS26	pol V	ISKox3
GCA_015693865.1	blaNDM (1)	ble	trpF	IS91	sul1	QacE	ANT 3''-Ia family aminoglycoside	//
GCA_015693865.1	blaNDM (1)	ble	trpF	IS91	sul1	QacE	NAD+ rifampin ADP-ribosyltransferase Arr-3	CatB
GCA_015693965.1	blaNDM (1)	ble	trpF	IS91	sul1	QacE	ANT 3''-Ia family aminoglycoside	//
GCA_015693965.1	blaNDM (1)	ble	trpF	IS91	sul1	QacE	NAD+ rifampin ADP-ribosyltransferase Arr-3	CatB
GCA_015693985.1	blaNDM (1)	ble	trpF	IS91	sul1	QacE	ANT 3''-Ia family aminoglycoside	//
GCA_015694005.1	blaNDM (1)	ble	trpF	IS91	sul1	QacE	ANT 3''-Ia family aminoglycoside	//
GCA_015694005.1	blaNDM (1)	ble	trpF	IS91	sul1	QacE	NAD+ rifampin ADP-ribosyltransferase Arr-3	CatB
GCA_015694025.1	blaNDM (1)	ble	trpF	IS91	sul1	QacE	ANT 3''-Ia family aminoglycoside	//
GCA_015774895.1	blaNDM (1)	ble	trpF	tat	dct	groES	groEL	IS91
GCA_015774955.1	blaNDM (5)	ble	trpF	tat	dct	IS26	pol V	ISKox3
GCA_015775135.1	blaNDM (5)	ble	trpF	tat	dct	IS26	pol V	ISKox3
GCA_015775275.1	blaNDM (1)	ble	trpF	tat	dct	groES	groEL	IS91
GCA_015843075.1	blaNDM (5)	ble	trpF	tat	IS91	sul1	QacE	ANT 3''-Ia family aminoglycoside
GCA_015999385.1	blaNDM (1)	ble	trpF	hyp. ORF	IS91	sul1	QacE	ANT 3''-Ia family aminoglycoside
GCA_016091995.1	blaNDM (5)	ble	trpF	tat	dct	RHS	RHS	hyp. ORF
GCA_016092005.1	blaNDM (5)	ble	trpF	tat	dct	IS1	hyp. ORF	//
GCA_016092015.1	blaNDM (5)	ble	trpF	tat	dct	IS3	IS256	//
GCA_016092025.1	blaNDM (5)	ble	trpF	tat	dct	//	//	//
GCA_016092075.1	blaNDM (5)	ble	trpF	tat	dct	//	//	//
GCA_016093205.2	blaNDM (1)	ble	trpF	tat	tat	dct	groES	groEL
GCA_016123555.1	blaNDM (5)	ble	trpF	tat	dct	RHS	hyp. ORF	RHS
GCA_016123625.1	blaNDM (5)	ble	trpF	tat	dct	//	//	//
GCA_016123645.1	blaNDM (5)	ble	trpF	tat	dct	IS6	//	//
GCA_016123755.1	blaNDM (5)	ble	trpF	tat	dct	//	//	ANT 3''-Ia family aminoglycoside
GCA_016123825.1	blaNDM (5)	ble	trpF	tat	dct	IS1	//	//
GCA_016123905.1	blaNDM (5)	ble	trpF	tat	dct	IS3	//	//
GCA_016123935.1	blaNDM (5)	ble	trpF	tat	dct	IS3	//	//
GCA_016123945.1	blaNDM (5)	ble	trpF	tat	dct	IS3	//	//
GCA_016124055.1	blaNDM (5)	ble	trpF	tat	dct	IS6	//	//
GCA_016576965.1	blaNDM (1)	ble	trpF	tat	dct	groES	groEL	IS91
GCA_016598635.1	blaNDM (1)	ble	trpF	tat	IS91	sul1	QacE	ANT 3''-Ia family aminoglycoside
GCA_016598635.1	blaNDM (1)	ble	trpF	tat	IS91	sul1	QacE	ANT 3''-Ia family aminoglycoside
GCA_016613445.2	blaNDM (1)	ble	trpF	tat	dct	groES	groEL	IS91
GCA_016804045.1	blaNDM (1)	ble	trpF	hyp. ORF	hyp. ORF	//	//	hyp. ORF
GCA_016812055.1	blaNDM (5)	ble	trpF	tat	dct	IS91	sul1	QacE
GCA_017150835.1	blaNDM (5)	ble	trpF	tat	dct	resolvase	IS6	//
GCA_017150845.1	blaNDM (5)	ble	trpF	tat	dct	ISEc8	IS66	transposase
GCA_017150875.1	blaNDM (5)	ble	trpF	tat	dct	IS6	//	IS6
GCA_017150895.1	blaNDM (5)	ble	trpF	tat	dct	IS6	//	IS6
GCA_017150915.1	blaNDM (5)	ble	trpF	tat	dct	//	hyp. ORF	//
GCA_017150935.1	blaNDM (5)	ble	trpF	tat	dct	IS6	//	IS6
GCA_017150955.1	blaNDM (5)	ble	trpF	tat	dct	//	//	hyp. ORF
GCA_017150975.1	blaNDM (5)	ble	trpF	tat	dct	//	//	hyp. ORF
GCA_017150995.1	blaNDM (5)	ble	trpF	tat	dct	//	hyp. ORF	hyp. ORF
GCA_017151015.1	blaNDM (5)	ble	trpF	tat	dct	hyp. ORF	//	//
GCA_017151025.1	blaNDM (5)	ble	trpF	tat	dct	IS1	IS1182	IS1
GCA_017151045.1	blaNDM (5)	ble	trpF	tat	dct	5S ribosomal RNA	hyp. ORF	//
GCA_017151075.1	blaNDM (5)	ble	trpF	tat	dct	IS26	pol V	ISKox3
GCA_017151095.1	blaNDM (5)	ble	trpF	tat	dct	IS4	//	//
GCA_017151115.1	blaNDM (5)	ble	trpF	tat	dct	//	//	//
GCA_017151135.1	blaNDM (5)	ble	trpF	tat	dct	hyp. ORF	resolvase	hyp. ORF
GCA_017151145.1	blaNDM (5)	ble	trpF	tat	dct	IS6	23S ribosomal RNA	//
GCA_017151175.1	blaNDM (5)	ble	trpF	tat	dct	//	//	//
GCA_017151185.1	blaNDM (5)	ble	trpF	tat	dct	IS1	hyp. ORF	//
GCA_017151215.1	blaNDM (5)	ble	trpF	tat	dct	IS1	//	IS3
GCA_017151225.1	blaNDM (5)	ble	trpF	tat	dct	IS1	//	//
GCA_017151235.1	blaNDM (5)	ble	trpF	tat	dct	//	//	//
GCA_017151275.1	blaNDM (5)	ble	trpF	tat	dct	//	//	IS1133
GCA_017151295.1	blaNDM (5)	ble	trpF	tat	dct	//	//	//
GCA_017151305.1	blaNDM (5)	ble	trpF	tat	dct	//	//	hyp. ORF
GCA_017151325.1	blaNDM (5)	ble	trpF	tat	dct	//	//	//
GCA_017151335.1	blaNDM (5)	ble	trpF	tat	dct	IS4	16S ribosomal RNA	23S ribosomal RNA
GCA_017151375.1	blaNDM (5)	ble	trpF	tat	dct	//	IS6	//
GCA_017151395.1	blaNDM (5)	ble	trpF	tat	dct	--	--	--
GCA_017151415.1	blaNDM (5)	ble	trpF	tat	dct	//	//	//
GCA_017151435.1	blaNDM (5)	ble	trpF	tat	dct	//	//	//
GCA_017151445.1	blaNDM (5)	ble	trpF	tat	dct	IS6	//	//
GCA_017151475.1	blaNDM (5)	ble	trpF	tat	dct	//	//	23S ribosomal RNA
GCA_017151495.1	blaNDM (5)	ble	trpF	tat	dct	//	IS110	ISEc15
GCA_017151515.1	blaNDM (5)	ble	trpF	tat	dct	//	IS1	//
GCA_017151535.1	blaNDM (5)	ble	trpF	tat	dct	--	--	--
GCA_017151545.1	blaNDM (5)	ble	trpF	tat	dct	//	IS1	//
GCA_017151575.1	blaNDM (5)	ble	trpF	tat	dct	//	//	//
GCA_017151595.1	blaNDM (5)	ble	trpF	tat	dct	IS4321	//	IS6
GCA_017151605.1	blaNDM (5)	ble	trpF	tat	dct	23S ribosomal RNA	//	16S ribosomal RNA
GCA_017151615.1	blaNDM (1)	ble	trpF	IS91	sul1	5S ribosomal RNA	//	//
GCA_017151655.1	blaNDM (1)	ble	trpF	IS91	sul1	//	//	//
GCA_017151665.1	blaNDM (1)	ble	trpF	IS91	sul1	5S ribosomal RNA	//	//
GCA_017151695.1	blaNDM (1)	ble	trpF	IS91	sul1	//	//	//
GCA_017161055.1	blaNDM (1)	ble	trpF	IS91	sul1	QacE	ANT 3''-Ia family aminoglycoside	//
GCA_017161385.1	blaNDM (1)	ble	trpF	tat	dct	groES	groEL	ISKpn19
GCA_017348855.1	blaNDM (5)	ble	trpF	tat	dct	IS26	pol V	ISKox3
GCA_017572785.1	blaNDM (5)	ble	trpF	tat	dct	//	hyp. ORF	hyp. ORF
GCA_017753625.1	blaNDM (1)	ble	trpF	tat	//	//	//	IS6
GCA_018223825.1	blaNDM (1)	ble	trpF	tat	dct	groES	groEL	ISKpn19
GCA_018279085.1	blaNDM (5)	ble	trpF	tat	dct	IS26	pol V	ISKox3
GCA_018336495.1	blaNDM (1)	ble	trpF	IS91	sul1	QacE	ANT 3''-Ia family aminoglycoside	//
GCA_018336855.1	blaNDM (1)	ble	trpF	tat	//	hyp. ORF	//	//
GCA_018394415.1	blaNDM (5)	ble	trpF	tat	dct	IS91	sul1	QacE
GCA_018458485.1	blaNDM (1)	ble	trpF	tat	dct	groES	groEL	IS91
GCA_018499805.2	blaNDM (16b)	ble	trpF	tat	tat	dct	IS6	//
GCA_018499845.2	blaNDM (5)	ble	trpF	tat	tat	dct	IS6	//
GCA_018604105.1	blaNDM (1)	ble	trpF	ISEc9	ISKpn19	resolvase	//	//
GCA_018604125.1	blaNDM (5)	ble	trpF	tat	dct	IS26	pol V	ISKox3
GCA_018623105.1	blaNDM (5)	ble	trpF	tat	dct	IS26	pol V	ISKox3
GCA_018862715.1	blaNDM (1)	ble	trpF	IS91	sul1	5S ribosomal RNA	//	//
GCA_018966845.1	blaNDM (5)	ble	trpF	tat	dct	IS26	pol V	transposase
GCA_018972025.2	blaNDM (1)	ble	trpF	ISCR1	sul1	QacE	NAD+ rifampin ADP-ribosyltransferase Arr-3	//
GCA_018972025.2	blaNDM (1)	ble	trpF	ISCR1	sul1	QacE	NAD+ rifampin ADP-ribosyltransferase Arr-3	CatB
GCA_019048885.1	blaNDM (5)	IS5	//	//	//	//	//	//
GCA_019222805.1	blaNDM (1)	ble	trpF	tat	dct	groES	groEL	IS91
GCA_019334405.1	blaNDM (1)	ble	trpF	tat	//	hyp. ORF	//	--
GCA_019375055.2	blaNDM (1)	ble	trpF	tat	tat	//	resolvase	IS26
GCA_019443585.1	blaNDM (4)	ble	trpF	tat	dct	groES	groEL	IS91
GCA_019449205.1	blaNDM (1)	ble	trpF	tat	dct	groES	groEL	IS91
GCA_019458525.1	blaNDM (1)	ble	trpF	tat	dct	groES	groEL	IS91
GCA_019492045.1	blaNDM (1)	ble	trpF	tat	dct	groES	groEL	Tn3
GCA_019492095.1	blaNDM (1)	ble	trpF	hyp. ORF	ISCR1	//	//	//
GCA_019492125.1	blaNDM (1)	ble	trpF	tat	dct	groES	groEL	IS91
GCA_019502645.1	blaNDM (1)	ble	trpF	tat	dct	groES	groEL	IS91
GCA_019537235.1	blaNDM (1)	ble	trpF	tat	dct	groES	groEL	IS91
GCA_019537255.1	blaNDM (1)	ble	trpF	tat	dct	groES	groEL	IS91
GCA_019537275.1	blaNDM (1)	ble	trpF	tat	dct	groES	groEL	IS91
GCA_019537295.1	blaNDM (1)	ble	trpF	tat	dct	groES	groEL	IS91
GCA_019537315.1	blaNDM (1)	ble	trpF	tat	dct	groES	groEL	IS91
GCA_019537335.1	blaNDM (1)	ble	trpF	tat	dct	groES	groEL	IS91
GCA_019710395.3	blaNDM (1)	ble	trpF	tat	tat	dct	IS26	UmuD
GCA_019710415.1	blaNDM (1)	ble	trpF	tat	dct	IS26	//	//
GCA_019795035.1	blaNDM (1)	ble	trpF	tat	dct	groES	groEL	IS91
GCA_019834335.1	blaNDM (5)	ble	trpF	tat	dct	TnAs1	resolvase	//
GCA_019834345.1	blaNDM (5)	ble	trpF	tat	dct	//	//	//
GCA_019834355.1	blaNDM (5)	ble	trpF	tat	dct	23S ribosomal RNA	5S ribosomal RNA	//
GCA_019837085.1	blaNDM (1)	ble	trpF	tat	dct	groES	groEL	IS91
GCA_019856295.1	blaNDM (1)	ble	trpF	tat	dct	groES	groEL	IS91
GCA_019856295.1	blaNDM (1)	ble	trpF	tat	dct	groES	groEL	ISCR1
GCA_020091645.1	blaNDM (5)	ble	trpF	tat	tat	dct	IS26	ISVsa5
GCA_020223605.1	blaNDM (1)	ble	trpF	tat	dct	groES	groEL	ISCR1
GCA_020223655.1	blaNDM (1)	ble	trpF	tat	dct	groES	hyp. ORF	//
GCA_020223675.1	blaNDM (1)	ble	trpF	tat	dct	groES	groEL	ISCR1
GCA_020223695.1	blaNDM (1)	ble	trpF	tat	dct	groES	hyp. ORF	//
GCA_020223715.1	blaNDM (1)	ble	trpF	tat	dct	groES	groEL	ISCR1
GCA_020223735.1	blaNDM (1)	ble	trpF	tat	dct	groES	groEL	ISCR1
GCA_020223755.1	blaNDM (1)	ble	trpF	tat	dct	groES	groEL	//
GCA_020223775.1	blaNDM (1)	ble	trpF	tat	dct	groES	groEL	transposase
GCA_020223855.1	blaNDM (1)	ble	trpF	tat	dct	groES	hyp. ORF	//
GCA_020223915.1	blaNDM (1)	ble	trpF	tat	dct	groES	groEL	transposase
GCA_020223935.1	blaNDM (1)	ble	trpF	tat	dct	groES	hyp. ORF	//
GCA_020223945.1	blaNDM (1)	ble	trpF	tat	dct	groES	hyp. ORF	//
GCA_020223975.1	blaNDM (1)	ble	trpF	tat	dct	groES	groEL	transposase
GCA_020292685.1	blaNDM (1)	ble	trpF	tat	ISCR1	sul1	QacE	//
GCA_020292695.1	blaNDM (1)	ble	trpF	tat	hyp. ORF	hyp. ORF	hyp. ORF	//
GCA_020292705.1	blaNDM (1)	ble	trpF	tat	dct	ISCR1	sul1	QacE
GCA_020292815.1	blaNDM (5)	ble	trpF	tat	dct	//	//	//
GCA_020292865.1	blaNDM (1)	ble	trpF	tat	ISCR1	sul1	QacE	//
GCA_020292925.1	blaNDM (5)	ble	trpF	tat	dct	//	//	//
GCA_020293325.1	blaNDM (5)	ble	trpF	tat	dct	//	hyp. ORF	//
GCA_020293365.1	blaNDM (5)	ble	trpF	tat	dct	//	hyp. ORF	//
GCA_020293425.1	blaNDM (5)	ble	trpF	tat	dct	//	//	//
GCA_020293505.1	blaNDM (5)	ble	trpF	tat	dct	//	//	IS3
GCA_020293525.1	blaNDM (5)	ble	trpF	tat	dct	//	//	//
GCA_020293585.1	blaNDM (5)	ble	trpF	tat	dct	//	//	hyp. ORF
GCA_020293615.1	blaNDM (5)	ble	trpF	tat	dct	hyp. ORF	//	hyp. ORF
GCA_020293875.1	blaNDM (5)	ble	trpF	tat	dct	Tn3	resolvase	//
GCA_020293925.1	blaNDM (5)	ble	trpF	tat	dct	Tn3	resolvase	//
GCA_020293985.1	blaNDM (5)	ble	trpF	tat	dct	//	//	//
GCA_020294005.1	blaNDM (5)	ble	trpF	tat	dct	hyp. ORF	hyp. ORF	//
GCA_020294045.1	blaNDM (5)	ble	trpF	tat	dct	transposase	IS66	transposase
GCA_020294145.1	blaNDM (1)	ble	trpF	tat	dct	ISCR1	sul1	QacE
GCA_020294225.1	blaNDM (1)	ble	trpF	tat	dct	ISCR1	sul1	QacE
GCA_020294245.1	blaNDM (1)	ble	trpF	tat	dct	ISCR1	sul1	QacE
GCA_020294265.1	blaNDM (1)	ble	trpF (truncated)	//	//	hyp. ORF	//	//
GCA_020294365.1	blaNDM (1)	ble	trpF	tat	dct	groES	groEL	IS91
GCA_020294395.1	blaNDM (1)	ble	trpF	tat	dct	groES	groEL	IS91
GCA_020294425.1	blaNDM (1)	ble	trpF	tat	dct	groES	groEL	IS91
GCA_020294445.1	blaNDM (1)	ble	trpF	tat	dct	ISCR1	sul1	QacE
GCA_020294505.1	blaNDM (1)	ble	trpF	tat	dct	groES	groEL	IS91
GCA_020294515.1	blaNDM (1)	ble	trpF	tat	dct	groES	groEL	IS91
GCA_020294545.1	blaNDM (1)	ble	trpF	tat	dct	groES	groEL	IS91
GCA_020294605.1	blaNDM (1)	ble	trpF	tat	dct	groES	groEL	IS91
GCA_020294615.1	blaNDM (5)	ble	trpF	tat	dct	//	//	//
GCA_020294705.1	blaNDM (1)	ble	trpF	tat	dct	groES	groEL	IS91
GCA_020294745.1	blaNDM (1)	ble	trpF	tat	dct	groES	groEL	IS91
GCA_020294765.1	blaNDM (1)	ble	trpF	tat	dct	groES	groEL	IS91
GCA_020294785.1	blaNDM (1)	ble	trpF	tat	dct	groES	groEL	IS91
GCA_020294805.1	blaNDM (1)	ble	trpF	tat	dct	groES	groEL	IS91
GCA_020294825.1	blaNDM (1)	ble	trpF	tat	dct	groES	groEL	IS91
GCA_020294845.1	blaNDM (1)	ble	trpF	tat	dct	groES	groEL	IS91
GCA_020294855.1	blaNDM (1)	ble	trpF	tat	dct	groES	groEL	IS91
GCA_020294905.1	blaNDM (1)	ble	trpF	tat	ISCR1	sul1	QacE	//
GCA_020295005.1	blaNDM (1)	ble	trpF	tat	dct	ISCR1	sul1	QacE
GCA_020295025.1	blaNDM (1)	ble	trpF	tat	dct	ISCR1	sul1	QacE
GCA_020295085.1	blaNDM (1)	ble	trpF	tat	dct	groES	groEL	IS91
GCA_020295105.1	blaNDM (1)	ble	trpF	tat	dct	ISCR1	sul1	QacE
GCA_020297625.1	blaNDM (1)	ble	trpF	tat	dct	groES	groEL	IS91
GCA_020297665.1	blaNDM (1)	ble	trpF	tat	dct	ISCR1	sul1	QacE
GCA_020297705.1	blaNDM (1)	ble	trpF	tat	dct	groES	groEL	IS91
GCA_020407095.1	blaNDM (1)	ble	trpF	tat	dct	groES	hyp. ORF	//
GCA_020407115.1	blaNDM (1)	ble	trpF	tat	dct	groES	groEL	ISCR1
GCA_020424045.1	blaNDM (29)	ble	trpF	tat	dct	groES	groEL	ISKpn19
GCA_020459305.1	blaNDM (1)	ble	trpF	tat	dct	groES	groEL	IS91
GCA_020477095.1	blaNDM (1)	ble	trpF	tat	dct	groES	groEL	ISKpn19
GCA_020616495.1	blaNDM (5)	ble	trpF	tat	tat	ISCR1	sul1	QacE
GCA_020640995.1	blaNDM (1)	ble	trpF	ISCR1	sul1	QacE	//	trimethoprim-resistant dihydrofolate reductase
GCA_020809005.1	blaNDM (5)	ble	trpF	tat	tat	dct	IS26	UmuD
GCA_020991105.1	blaNDM (1)	ble	trpF	hyp. ORF	//	//	hyp. ORF	//
GCA_020991105.1	blaNDM (1)	ble	trpF	tat	dct	groES	groEL	IS91
GCA_021089875.1	blaNDM (5)	ble	trpF	tat	tat	dct	IS26	UmuD
GCA_021228955.1	blaNDM (9)	ble	trpF	tat	dct	ISCR1	sul1	QacE
GCA_021389995.1	blaNDM (5)	ble	trpF	tat	tat	dct	IS26	UmuD
GCA_021390015.1	blaNDM (5)	ble	trpF	tat	tat	dct	IS26	UmuD
GCA_021397585.1	blaNDM (1)	ble	trpF	tat	tat	dct	groES	groEL
GCA_021398155.1	blaNDM (1)	ble	trpF	tat	tat	dct	groES	groEL
GCA_021432045.1	blaNDM (1)	ble	trpF	tat	tat	resolvase	//	//
GCA_021441845.1	blaNDM (1)	ble	trpF	tat	tat	dct	groES	groEL
GCA_021441965.1	blaNDM (5)	ble	trpF	tat	tat	dct	IS26	UmuD
GCA_021496985.1	blaNDM (5)	ble	trpF	tat	dct	IS26	ISKox3	//
GCA_021498045.1	blaNDM (5)	ble	trpF	tat	dct	IS5	resolvase	Tn3
GCA_021560715.1	blaNDM (1)	ble	trpF	tat	tat	dct	groES	groEL
GCA_021869625.1	blaNDM (1)	ble	trpF	tat	tat	dct	groES	groEL
GCA_021869665.1	blaNDM (1)	ble	trpF	tat	tat	dct	groES	groEL
GCA_021869685.1	blaNDM (1)	IS30	IS5	ISAba125	IS3000	Tn3	hyp. ORF	hyp. ORF
GCA_022343265.1	blaNDM (1)	ble	trpF	tat	tat	dct	groES	groEL
GCA_022343945.1	blaNDM (1)	ble (truncated)	transposase	//	//	transposase	transposase	groEL
GCA_022430505.1	blaNDM (1)	ble	trpF	tat	tat	dct	groES	groEL
GCA_022539425.1	blaNDM (1)	ble	trpF	tat	dct	groES	groEL	IS91
GCA_022546435.1	blaNDM (1)	ble	trpF	tat	//	groES	groEL	transposase
GCA_022558625.1	blaNDM (5)	ble	trpF	tat	dct	IS26	pol V	ISKox3
GCA_022558645.1	blaNDM (5)	ble	trpF	tat	IS91	sul1	QacE	ANT 3''-Ia family aminoglycoside
GCA_022558645.1	blaNDM (5)	ble	trpF	tat	IS91	sul1	QacE	ANT 3''-Ia family aminoglycoside
GCA_022558665.1	blaNDM (5)	ble	trpF	tat	dct	IS26	pol V	ISKox3
GCA_022558685.1	blaNDM (5)	ble	trpF	tat	dct	IS26	pol V	ISKox3
GCA_022558705.1	blaNDM (5)	ble	trpF	tat	dct	IS26	pol V	ISKox3
GCA_022558725.1	blaNDM (5)	ble	trpF	tat	dct	IS26	hyp. ORF	//
GCA_022558745.1	blaNDM (5)	ble	trpF	tat	dct	IS26	pol V	ISKox3
GCA_022558765.1	blaNDM (5)	ble	trpF	tat	dct	IS26	pol V	ISKox3
GCA_022558785.1	blaNDM (5)	ble	trpF	tat	dct	IS26	pol V	ISKox3
GCA_022558805.1	blaNDM (1)	ble	trpF	tat	dct	groES	groEL	ISKpn19
GCA_022558825.1	blaNDM (5)	ble	trpF	tat	dct	IS26	pol V	ISL3
GCA_022558865.1	blaNDM (5)	ble	trpF	tat	dct	IS26	pol V	ISL3
GCA_022558885.1	blaNDM (5)	ble	trpF	tat	dct	IS26	pol V	ISKox3
GCA_022558905.1	blaNDM (29)	ble	trpF	tat	dct	groES	groEL	IS91
GCA_022558925.1	blaNDM (1)	ble	trpF	tat	dct	groES	groEL	IS91
GCA_022558945.1	blaNDM (1)	ble	trpF	tat	dct	groES	groEL	IS91
GCA_022559005.1	blaNDM (5)	ble	trpF	tat	dct	IS26	AraC	UmuD
GCA_022559025.1	blaNDM (5)	ble	trpF	tat	dct	IS26	AraC	UmuD
GCA_022559045.1	blaNDM (5)	ble	trpF	tat	dct	IS26	AraC	UmuD
GCA_022559245.1	blaNDM (1)	ble	trpF	hyp. ORF	IS91	sul1	QacE	//
GCA_022559265.1	blaNDM (5)	ble	trpF	tat	dct	IS26	pol V	ISKox3
GCA_022559285.1	blaNDM (5)	--	--	--	--	--	--	--
GCA_022559305.1	blaNDM (5)	ble	trpF	tat	dct	IS26	pol V	ISKox3
GCA_022559325.1	blaNDM (5)	ble	trpF	tat	dct	IS26	pol V	ISKox3
GCA_022559685.1	blaNDM (5)	ble	trpF	tat	tat	dct	IS26	UmuD
GCA_022570715.1	blaNDM (1)	ble	trpF	tat	tat	dct	groES	groEL
GCA_022592735.1	blaNDM (1)	ble	trpF	tat	tat	dct	groES	groEL
GCA_022605345.1	blaNDM (5)	ble	trpF	tat	tat	dct	IS6	UmuD
GCA_022649725.1	blaNDM (5)	ble	trpF	//	hyp. ORF	hyp. ORF	hyp. ORF	//
GCA_022749595.1	blaNDM (3)	ble	trpF	tat	dct	groES	groEL	IS91
GCA_022760155.1	blaNDM (5)	ble	trpF	tat	tat	ISCR1	sul1	QacE
GCA_022802315.1	blaNDM (1)	ble	trpF	hyp. ORF	IS91	sul1	QacE	ANT 3''-Ia family aminoglycoside
GCA_022802325.1	blaNDM (1)	ble	trpF	hyp. ORF	IS91	sul1	QacE	ANT 3''-Ia family aminoglycoside
GCA_022802375.1	blaNDM (1)	ble	trpF	hyp. ORF	IS91	sul1	QacE	ANT 3''-Ia family aminoglycoside
GCA_022802395.1	blaNDM (1)	ble	trpF	hyp. ORF	IS91	sul1	QacE	//
GCA_022802415.1	blaNDM (1)	ble	trpF	hyp. ORF	IS91	sul1	QacE	ANT 3''-Ia family aminoglycoside
GCA_022802435.1	blaNDM (1)	ble	trpF	hyp. ORF	IS91	sul1	QacE	ANT 3''-Ia family aminoglycoside
GCA_022802455.1	blaNDM (1)	ble	trpF	hyp. ORF	IS91	sul1	QacE	transposase
GCA_022802515.1	blaNDM (1)	ble	trpF	hyp. ORF	IS91	sul1	QacE	//
GCA_022802535.1	blaNDM (1)	ble	trpF	hyp. ORF	IS91	sul1	QacE	transposase
GCA_022802575.1	blaNDM (1)	ble	trpF	hyp. ORF	IS91	sul1	QacE	ANT 3''-Ia family aminoglycoside
GCA_022802605.1	blaNDM (1)	ble	trpF	hyp. ORF	IS91	sul1	QacE	ANT 3''-Ia family aminoglycoside
GCA_022802635.1	blaNDM (1)	ble	trpF	hyp. ORF	IS91	sul1	QacE	ANT 3''-Ia family aminoglycoside
GCA_022802655.1	blaNDM (1)	ble	trpF	hyp. ORF	IS91	sul1	QacE	ANT 3''-Ia family aminoglycoside
GCA_022802665.1	blaNDM (1)	ble	trpF	hyp. ORF	IS91	sul1	QacE	//
GCA_022802695.1	blaNDM (1)	ble	trpF	hyp. ORF	IS91	sul1	QacE	//
GCA_022850645.1	blaNDM (5)	ble	trpF	tat	dct	hyp. ORF	//	hyp. ORF
GCA_022852355.1	blaNDM (1)	ble	trpF	tat	dct	groES	groEL	IS91
GCA_022853825.1	blaNDM (1)	ble	trpF	tat	dct	groES	groEL	IS91
GCA_022854165.1	blaNDM (1)	ble	trpF	tat	dct	groES	groEL	//
GCA_022854385.1	blaNDM (1)	ble	trpF	tat	dct	groES	groEL	IS91
GCA_022854625.1	blaNDM (5)	ble	trpF	tat	dct	//	//	//
GCA_022854705.1	blaNDM (5)	ble	trpF	tat	dct	Tn3	//	//
GCA_022855245.1	blaNDM (1)	ble	trpF	tat	dct	Tn3	IS4321	//
GCA_022855315.1	blaNDM (5)	ble	trpF	tat	dct	IS26	//	//
GCA_022855845.1	blaNDM (4)	ble	trpF	tat	dct	groES	groEL	IS91
GCA_022855865.1	blaNDM (5)	ble	trpF	tat	dct	//	//	//
GCA_022855905.1	blaNDM (5)	ble	trpF	tat	dct	//	//	//
GCA_022855925.1	blaNDM (1)	ble	trpF	tat	//	//	//	//
GCA_022855945.1	blaNDM (5)	ble	trpF	tat	dct	IS26	//	//
GCA_022855985.1	blaNDM (1)	ble	trpF	tat	Tn3	resolvase	//	//
GCA_022856035.1	blaNDM (9)	ble	trpF	tat	dct	ISCR1	sul1	//
GCA_022856125.1	blaNDM (1)	ble	trpF	tat	dct	hyp. ORF	//	//
GCA_022856945.1	blaNDM (1)	ble	trpF	tat	dct	groES	groEL	IS91
GCA_022856975.1	blaNDM (1)	ble	trpF	tat	dct	groES	groEL	IS91
GCA_022857045.1	blaNDM (1)	ble	trpF	tat	dct	groES	groEL	IS91
GCA_022857225.1	blaNDM (1)	ble	trpF	tat	dct	groES	groEL	IS91
GCA_022857265.1	blaNDM (1)	ble	trpF	tat	dct	groES	groEL	IS91
GCA_022857375.1	blaNDM (5)	ble	trpF	tat	dct	//	//	//
GCA_022858045.1	blaNDM (1)	ble	trpF	tat	dct	//	//	//
GCA_022858125.1	blaNDM (1)	ble	trpF (truncated)	ISCR1	//	//	//	//
GCA_022858185.1	blaNDM (1)	ble	trpF	tat	dct	groES	groEL	ISKpn19
GCA_022858255.1	blaNDM (1)	ble	trpF	tat	//	//	//	//
GCA_022859645.1	blaNDM (1)	ble	trpF	tat	dct	groES	groEL	transposase
GCA_022864745.1	blaNDM (1)	ble	trpF (truncated)	ISCR1	23S ribosomal RNA	//	//	//
GCA_022864785.1	blaNDM (1)	ble	trpF	tat	dct	groES	groEL	IS91
GCA_022870685.1	blaNDM (5)	ble	trpF	tat	dct	IS6	hyp. ORF	//
GCA_022969555.2	blaNDM (4)	ble	trpF	tat	tat	dct	ISCR1	sul1
GCA_023022885.1	blaNDM (5)	ble	trpF	tat	tat	dct	IS26	UmuD
GCA_023024425.1	blaNDM (5)	ble	trpF	tat	tat	dct	IS26	UmuD
GCA_023093995.1	blaNDM (1)	ble	trpF	ISCR1	sul1	QacE	ANT 3''-Ia family aminoglycoside	trimethoprim-resistant dihydrofolate reductase
GCA_023094055.1	blaNDM (5)	ble	trpF	tat	tat	dct	IS26	//
GCA_023094645.1	blaNDM (5)	ble	trpF	tat	dct	//	//	//
GCA_023094745.1	blaNDM (5)	ble	trpF	tat	dct	//	//	//
GCA_023158935.1	blaNDM (1)	ble	trpF	tat	tat	hyp. ORF	resolvase	//
GCA_023159095.1	blaNDM (1)	ble	trpF	ISCR1	sul1	QacE	ANT 3''-Ia family aminoglycoside	trimethoprim-resistant dihydrofolate reductase
GCA_023159115.1	blaNDM (1)	ble	trpF	ISCR1	sul1	QacE	ANT 3''-Ia family aminoglycoside	trimethoprim-resistant dihydrofolate reductase
GCA_023159135.1	blaNDM (1)	ble	trpF	ISCR1	sul1	QacE	ANT 3''-Ia family aminoglycoside	trimethoprim-resistant dihydrofolate reductase
GCA_023238365.1	blaNDM (5)	ble	trpF	tat	tat	dct	IS26	ISVsa5
GCA_023273025.1	blaNDM (1)	ble	trpF	tat	dct	groES	groEL	IS91
GCA_023273045.1	blaNDM (1)	ble	trpF	tat	dct	groES	groEL	IS91
GCA_023273105.1	blaNDM (9)	ble	trpF	tat	dct	groES	groEL	IS91
GCA_023273165.1	blaNDM (1)	ble	trpF	tat	dct	groES	groEL	IS91
GCA_023273245.1	blaNDM (1)	ble	trpF	tat	dct	groES	groEL	IS91
GCA_023273255.1	blaNDM (9)	ble	trpF	tat	dct	groES	groEL	IS91
GCA_023273425.1	blaNDM (5)	ble	trpF	tat	//	//	//	//
GCA_023273635.1	blaNDM (5)	ble	trpF	tat	dct	hyp. ORF	//	//
GCA_023273685.1	blaNDM (5)	ble	trpF	tat	dct	hyp. ORF	//	//
GCA_023273745.1	blaNDM (5)	ble	trpF	tat	dct	hyp. ORF	//	hyp. ORF
GCA_023330605.1	blaNDM (1)	ble	trpF	tat	tat	dct	IS26	UmuD
GCA_023374915.1	blaNDM (1)	ble	trpF	tat	tat	dct	groES	groEL
GCA_023374935.1	blaNDM (1)	ble	trpF	ISEcp1	//	sul1	hyp. ORF	//
GCA_023516835.1	blaNDM (7)	ble	trpF	tat	dct	IS26	//	//
GCA_023547225.1	blaNDM (1)	ble	trpF	tat	tat	dct	groES	groEL
GCA_023547315.1	blaNDM (1)	ble	trpF	tat	tat	dct	groES	groEL
GCA_023547485.1	blaNDM (1)	ble	trpF	tat	dct	groES	groEL	IS91
GCA_023573585.1	blaNDM (1)	ble	trpF	tat	tat	dct	groEL	transposase
GCA_023612855.1	blaNDM (1)	ble	trpF	tat	dct	groES	groEL	IS91
GCA_023650895.1	blaNDM (1)	ble	trpF	tat	tat	dct	groES	ISKox2
GCA_023702535.1	blaNDM (1)	ble	trpF	tat	tat	dct	groES	groEL
GCA_023704235.1	blaNDM (1)	ble	trpF	hyp. ORF	ISCR1	sul1	QacE	//
GCA_023752065.1	blaNDM (1)	ble	trpF	tat	dct	groES	groEL	IS91
GCA_023752295.1	blaNDM (5)	ble	trpF	tat	dct	//	//	//
GCA_023752465.1	blaNDM (1)	ble	trpF	tat	//	hyp. ORF	hyp. ORF	hyp. ORF
GCA_023752505.1	blaNDM (1)	ble	trpF	tat	ISCR1	//	//	//
GCA_023752525.1	blaNDM (5)	ble	trpF	tat	dct	//	//	//
GCA_023752775.1	blaNDM (1)	ble	trpF	tat	dct	//	//	//
GCA_023752845.1	blaNDM (5)	ble	trpF	tat	dct	IS26	//	//
GCA_023752975.1	blaNDM (1)	ble	trpF	tat	ISCR1	//	//	//
GCA_023753225.1	blaNDM (1)	ble	trpF	tat	dct	groES	groEL	IS91
GCA_023753325.1	blaNDM (1)	ble	trpF	tat	dct	groES	groEL	IS91
GCA_023753345.1	blaNDM (1)	ble	trpF	tat	ISCR1	hyp. ORF	hyp. ORF	//
GCA_023753385.1	blaNDM (1)	ble	trpF	tat	dct	groES	groEL	IS91
GCA_023753405.1	blaNDM (1)	ble	trpF	tat	dct	groES	groEL	IS91
GCA_023753425.1	blaNDM (1)	ble	trpF	tat	dct	groES	groEL	IS91
GCA_023753435.1	blaNDM (5)	ble	trpF	tat	dct	IS26	//	//
GCA_023753465.1	blaNDM (1)	ble	trpF	tat	dct	groES	groEL	IS91
GCA_023753485.1	blaNDM (1)	ble	trpF	tat	dct	groES	groEL	IS91
GCA_023753505.1	blaNDM (5)	ble	trpF	tat	dct	IS26	hyp. ORF	//
GCA_023753525.1	blaNDM (5)	ble	trpF	tat	dct	IS26	//	//
GCA_023753545.1	blaNDM (1)	ble	trpF	tat	dct	groES	groEL	IS91
GCA_023753555.1	blaNDM (1)	ble	trpF	tat	dct	groES	groEL	IS91
GCA_023753585.1	blaNDM (1)	ble	trpF	tat	dct	groES	groEL	IS91
GCA_023753595.1	blaNDM (1)	ble	trpF	tat	dct	groES	groEL	IS91
GCA_023753625.1	blaNDM (1)	ble	trpF	tat	dct	groES	groEL	IS91
GCA_023753645.1	blaNDM (1)	ble	trpF	tat	dct	groES	groEL	IS91
GCA_023753695.1	blaNDM (1)	ble	trpF	tat	dct	QacE	hyp. ORF	//
GCA_023753715.1	blaNDM (1)	ble	trpF	tat	dct	groES	groEL	IS91
GCA_023753745.1	blaNDM (6)	ble	trpF	tat	dct	//	//	hyp. ORF
GCA_023753775.1	blaNDM (5)	ble	trpF	tat	dct	IS26	//	//
GCA_023753885.1	blaNDM (5)	ble	trpF	tat	dct	hyp. ORF	//	//
GCA_023753945.1	blaNDM (1)	ble	trpF	tat	dct	//	//	//
GCA_023754035.1	blaNDM (1)	ble	trpF	tat	dct	groES	groEL	//
GCA_023754165.1	blaNDM (1)	ble	trpF	tat	dct	groES	groEL	ISKpn19
GCA_023754225.1	blaNDM (1)	ble	trpF	tat	dct	Tn3	IS5075	//
GCA_023754235.1	blaNDM (1)	ble	trpF	tat	dct	5S ribosomal RNA	//	//
GCA_023754295.1	blaNDM (9)	ble	trpF	tat	dct	ISCR1	Tn3	//
GCA_023754425.1	blaNDM (1)	ble	trpF	tat	dct	groES	groEL	IS91
GCA_023754445.1	blaNDM (1)	ble	trpF	trimethoprim-resistant dihydrofolate reductase	//	QacE	sul1	ISCR1
GCA_023754485.1	blaNDM (1)	ble	trpF	tat	dct	groES	groEL	IS91
GCA_023754595.1	blaNDM (1)	ble	trpF	tat	dct	groES	groEL	IS91
GCA_023754645.1	blaNDM (1)	ble	trpF	tat	dct	groES	groEL	IS91
GCA_023754665.1	blaNDM (1)	ble	trpF	tat	dct	groES	groEL	IS91
GCA_023754675.1	blaNDM (1)	ble	trpF	tat	dct	groES	groEL	IS91
GCA_023754725.1	blaNDM (1)	ble	trpF	tat	dct	groES	groEL	IS91
GCA_023754765.1	blaNDM (5)	ble	trpF	tat	dct	//	//	//
GCA_023754885.1	blaNDM (5)	ble	trpF	tat	dct	//	hyp. ORF	hyp. ORF
GCA_023754905.1	blaNDM (1)	ble	trpF	tat	dct	groES	groEL	IS91
GCA_023754935.1	blaNDM (1)	ble	trpF	tat	dct	groES	groEL	IS91
GCA_023754965.1	blaNDM (1)	ble	trpF	tat	dct	groES	groEL	IS91
GCA_023754985.1	blaNDM (1)	ble	trpF	tat	dct	groES	groEL	IS91
GCA_023754995.1	blaNDM (1)	ble	trpF	tat	dct	groES	groEL	IS91
GCA_023755025.1	blaNDM (1)	ble	//	//	//	//	ISCR1	sul1
GCA_023755045.1	blaNDM (1)	ble	trpF	tat	dct	groES	groEL	transposase
GCA_023755065.1	blaNDM (1)	ble	trpF	tat	dct	groES	groEL	IS91
GCA_023755085.1	blaNDM (1)	ble	ISCR1	23S ribosomal RNA	5S ribosomal RNA	//	//	//
GCA_023755115.1	blaNDM (1)	ble	trpF	tat	dct	groES	groEL	hyp. ORF
GCA_023755145.1	blaNDM (1)	ble	trpF	tat	dct	groES	groEL	IS91
GCA_023755165.1	blaNDM (1)	ble	trpF	tat	dct	groES	groEL	IS91
GCA_023755175.1	blaNDM (1)	ble	trpF	tat	dct	groES	groEL	IS91
GCA_023755205.1	blaNDM (1)	ble	trpF	tat	dct	groES	groEL	IS91
GCA_023755225.1	blaNDM (1)	ble	trpF	tat	dct	groES	groEL	IS91
GCA_023755235.1	blaNDM (1)	ble	trpF	tat	dct	groES	groEL	IS91
GCA_023755265.1	blaNDM (1)	ble	trpF	tat	dct	groES	groEL	IS91
GCA_023755275.1	blaNDM (1)	ble	trpF	tat	dct	groES	groEL	IS91
GCA_023755305.1	blaNDM (1)	ble	trpF	tat	dct	groES	groEL	IS91
GCA_023755325.1	blaNDM (1)	ble	trpF	tat	dct	groES	groEL	IS91
GCA_023755345.1	blaNDM (1)	ble	trpF	tat	dct	groES	groEL	IS91
GCA_023755365.1	blaNDM (1)	ble	trpF	tat	dct	groES	groEL	IS91
GCA_023755385.1	blaNDM (1)	ble	trpF	tat	dct	groES	groEL	IS91
GCA_023755405.1	blaNDM (1)	ble	trpF	tat	dct	groES	groEL	IS91
GCA_023755415.1	blaNDM (1)	ble	trpF	tat	dct	groES	groEL	IS91
GCA_023755445.1	blaNDM (5)	ble	trpF	tat	dct	//	//	//
GCA_023755465.1	blaNDM (1)	ble	trpF	tat	dct	groES	groEL	IS91
GCA_023755485.1	blaNDM (1)	ble	trpF	tat	dct	groES	groEL	IS91
GCA_023755495.1	blaNDM (1)	ble	trpF	tat	dct	groES	groEL	IS91
GCA_023755525.1	blaNDM (1)	ble	trpF	tat	dct	groES	groEL	IS91
GCA_023755545.1	blaNDM (1)	ble	trpF	tat	dct	groES	groEL	IS91
GCA_023755565.1	blaNDM (1)	ble	trpF	tat	dct	groES	groEL	IS91
GCA_023755575.1	blaNDM (1)	ble	trpF	tat	dct	groES	groEL	IS91
GCA_023755605.1	blaNDM (1)	ble	trpF	tat	dct	groES	groEL	IS91
GCA_023755645.1	blaNDM (1)	ble	trpF	tat	dct	groES	groEL	IS91
GCA_023755665.1	blaNDM (1)	ble	trpF	tat	dct	groES	groEL	IS91
GCA_023755725.1	blaNDM (1)	ble	trpF	tat	dct	groES	groEL	IS91
GCA_023757565.1	blaNDM (1)	ble	trpF	tat	dct	groES	groEL	IS91
GCA_023897035.1	blaNDM (1)	ble	trpF	tat	dct	groES	groEL	IS91
GCA_024083765.1	blaNDM (1)	ble	trpF	tat	dct	groES	groEL	IS91
GCA_024128435.1	blaNDM (1)	ble	trpF	tat	dct	groES	groEL	IS91
GCA_024128445.1	blaNDM (1)	ble	trpF	tat	dct	groES	groEL	IS91
GCA_024128475.1	blaNDM (1)	ble	trpF	tat	dct	groES	groEL	IS91
GCA_024128495.1	blaNDM (1)	ble	trpF	tat	dct	groES	groEL	IS91
GCA_024128515.1	blaNDM (1)	ble	trpF	tat	dct	groES	groEL	IS91
GCA_024128555.1	blaNDM (1)	ble	trpF	tat	dct	groES	groEL	IS91
GCA_024128565.1	blaNDM (5)	ble	trpF	tat	tat	dct	IS26	IS26
GCA_024128585.1	blaNDM (1)	ble	trpF	ISCR1	sul1	QacE	QacE	sul1
GCA_024128615.1	blaNDM (5)	ble	trpF	tat	tat	dct	hyp. ORF	IS1B
GCA_024128635.1	blaNDM (5)	ble	trpF	tat	tat	dct	hyp. ORF	ISVsa3
GCA_024128655.1	blaNDM (5)	ble	trpF	tat	tat	dct	hyp. ORF	sul1
GCA_024128695.1	blaNDM (1)	ble	trpF	tat	tat	dct	groES	groEL
GCA_024128715.1	blaNDM (5)	ble	trpF	tat	tat	dct	IS26	//
GCA_024205265.1	blaNDM (1)	ble	trpF	tat	dct	ISAba14	//	hyp. ORF
GCA_024205285.1	blaNDM (1)	ble	trpF	tat	dct	ISAba14	//	hyp. ORF
GCA_024218755.1	blaNDM (1)	ble	trpF	tat	ISCR1	sul1	QacE	trimethoprim-resistant dihydrofolate reductase
GCA_024298465.1	blaNDM (5)	ble	trpF	tat	tat	dct	IS6	//
GCA_024298485.1	blaNDM (5)	ble	trpF	tat	tat	ISCR1	sul1	QacE
GCA_024298505.1	blaNDM (5)	ble	trpF	tat	tat	dct	IS26	UmuD
GCA_024298525.1	blaNDM (5)	ble	trpF	tat	tat	dct	IS26	//
GCA_024298545.1	blaNDM (5)	ble	trpF	tat	tat	//	//	//
GCA_024298565.1	blaNDM (1)	ble	trpF	tat	tat	dct	IS26	UmuD
GCA_024298705.1	blaNDM (5)	ble	trpF	tat	tat	dct	IS30	//
GCA_024298725.1	blaNDM (5)	ble	trpF	tat	tat	dct	IS26	UmuD
GCA_024298745.1	blaNDM (5)	ble	trpF	tat	tat	ISCR1	sul1	QacE
GCA_024298785.1	blaNDM (5)	ble	trpF	tat	tat	dct	IS26	UmuD
GCA_024396875.1	blaNDM (1)	ble	trpF	tat	tat	dct	groES	groEL
GCA_024396895.1	blaNDM (1)	ble	trpF	tat	tat	dct	groES	groEL
GCA_024396915.1	blaNDM (1)	ble	trpF	tat	ISCR1	sul1	QacE	//
GCA_024399595.1	blaNDM (5)	ble	trpF	tat	tat	ISCR1	sul1	QacE
GCA_024496165.1	blaNDM (1)	ble	trpF	tat	tat	dct	groES	groEL
GCA_024499245.1	blaNDM (5)	ble	trpF	tat	tat	dct	IS26	UmuD
GCA_024516355.1	blaNDM (5)	ble	trpF	tat	dct	IS6	5S ribosomal RNA	23S ribosomal RNA
GCA_024516535.1	blaNDM (5)	ble	trpF	tat	dct	//	//	//
GCA_024517245.1	blaNDM (5)	ble	trpF	tat	dct	//	//	//
GCA_024517305.1	blaNDM (5)	ble	trpF	tat	dct	IS1	//	//
GCA_024734135.1	blaNDM (5)	ble	trpF	tat	tat	dct	IS26	UmuD
GCA_024734155.1	blaNDM (5)	ble	trpF	tat	tat	dct	IS26	UmuD
GCA_024734175.1	blaNDM (5)	ble	trpF	tat	tat	dct	IS26	UmuD
GCA_024734195.1	blaNDM (5)	ble	trpF	tat	tat	dct	IS26	UmuD
GCA_024734215.1	blaNDM (5)	ble	trpF	tat	tat	dct	IS26	UmuD
GCA_024734235.1	blaNDM (5)	ble	trpF	tat	tat	dct	IS26	UmuD
GCA_024734255.1	blaNDM (5)	ble	trpF	tat	tat	dct	IS26	UmuD
GCA_024734275.1	blaNDM (5)	ble	trpF	tat	tat	dct	IS26	UmuD
GCA_024734295.1	blaNDM (5)	ble	trpF	tat	tat	dct	IS26	UmuD
GCA_024762135.1	blaNDM (5)	ble	trpF	//	//	//	hyp. ORF	//
GCA_024800305.1	blaNDM (1)	ble	trpF	tat	tat	dct	groES	groEL
GCA_024971755.1	blaNDM (1)	ble	trpF	tat	ISCR1	//	hyp. ORF	//
GCA_024972795.1	blaNDM (1)	ble	trpF	tat	ISCR1	sul1	QacE	ANT 3''-Ia family aminoglycoside
GCA_025266795.1	blaNDM (1)	ble	trpF	tat	ISKpn19	resolvase	//	//
GCA_025369895.1	blaNDM (1)	ble	trpF	tat	tat	dct	groES	groEL
GCA_025398915.1	blaNDM (5)	ble	trpF	tat	tat	dct	IS26	UmuD
GCA_025420155.1	blaNDM (5)	ble	trpF	tat	dct	IS5	hyp. ORF	transposase
GCA_025420175.1	blaNDM (5)	ble	trpF	tat	dct	hyp. ORF	IS1	IS1
GCA_025420195.1	blaNDM (5)	ble	trpF	tat	dct	//	//	//
GCA_025420205.1	blaNDM (5)	ble	trpF	tat	dct	resolvase	hyp. ORF	IS66
GCA_025420255.1	blaNDM (5)	ble	trpF	tat	dct	hyp. ORF	//	//
GCA_025420265.1	blaNDM (5)	ble	trpF	tat	dct	hyp. ORF	hyp. ORF	IS1
GCA_025420335.1	blaNDM (5)	ble	trpF	tat	dct	hyp. ORF	transposase	IS5
GCA_025420345.1	blaNDM (5)	ble	trpF	tat	dct	hyp. ORF	IS1	IS1
GCA_025446675.1	blaNDM (5)	ble	trpF	tat	dct	//	//	//
GCA_025446685.1	blaNDM (5)	ble	trpF	tat	dct	hyp. ORF	hyp. ORF	IS1
GCA_025446695.1	blaNDM (5)	ble	trpF	tat	dct	hyp. ORF	hyp. ORF	IS1
GCA_025446705.1	blaNDM (5)	ble	trpF	tat	dct	hyp. ORF	IS3	IS110
GCA_025446815.1	blaNDM (5)	ble	trpF	tat	dct	hyp. ORF	hyp. ORF	IS1182
GCA_025446835.1	blaNDM (5)	ble	trpF	tat	dct	hyp. ORF	hyp. ORF	IS1
GCA_025446865.1	blaNDM (5)	ble	trpF	tat	dct	hyp. ORF	hyp. ORF	IS1
GCA_025446975.1	blaNDM (5)	ble	trpF	tat	dct	hyp. ORF	//	//
GCA_025446985.1	blaNDM (5)	ble	trpF	tat	dct	hyp. ORF	hyp. ORF	IS1
GCA_025447015.1	blaNDM (5)	ble	trpF	tat	dct	//	hyp. ORF	//
GCA_025447165.1	blaNDM (5)	ble	trpF	tat	dct	hyp. ORF	IS6	UmuD
GCA_025447235.1	blaNDM (5)	ble	trpF	tat	dct	hyp. ORF	transposase	transposase
GCA_025490515.1	blaNDM (5)	ble	trpF	tat	tat	dct	IS26	//
GCA_025547065.1	blaNDM (5)	ble	trpF	tat	dct	hyp. ORF	5S ribosomal RNA	//
GCA_025547075.1	blaNDM (5)	ble	trpF	tat	dct	hyp. ORF	pol V	hyp. ORF
GCA_025547085.1	blaNDM (5)	ble	trpF	tat	dct	//	//	//
GCA_025547235.1	blaNDM (5)	ble	trpF	tat	dct	hyp. ORF	pol V	hyp. ORF
GCA_025547245.1	blaNDM (5)	ble	trpF	tat	dct	hyp. ORF	pol V	hyp. ORF
GCA_025547255.1	blaNDM (5)	ble	trpF	tat	dct	hyp. ORF	hyp. ORF	IS1182
GCA_025547335.1	blaNDM (5)	ble	trpF	tat	dct	transposase	IS5	hyp. ORF
GCA_025660455.1	blaNDM (1)	ble	trpF	tat	dct	groES	groEL	IS91
GCA_025660515.1	blaNDM (1)	ble	trpF (truncated)	ISCR1	DHPS	transposase	//	//
GCA_025660525.1	blaNDM (1)	ble	trpF (truncated)	ISCR1	sul1	IS1	hyp. ORF	//
GCA_025660555.1	blaNDM (1)	ble	trpF (truncated)	//	//	transposase	//	//
GCA_025677745.1	blaNDM (5)	ble	trpF	tat	tat	dct	IS26	UmuD
GCA_025677765.1	blaNDM (5)	ble	trpF	tat	tat	dct	IS26	UmuD
GCA_025794745.1	blaNDM (1)	ble	trpF	tat	dct	groES	groEL	IS91
GCA_025795765.1	blaNDM (5)	ble	trpF	tat	dct	hyp. ORF	//	hyp. ORF
GCA_025795785.1	blaNDM (5)	ble	trpF	tat	dct	//	hyp. ORF	//
GCA_025795825.1	blaNDM (5)	ble	trpF	tat	dct	//	//	//
GCA_025795845.1	blaNDM (5)	ble	trpF	tat	dct	//	//	//
GCA_025795855.1	blaNDM (5)	ble	trpF	tat	dct	//	//	//
GCA_025795925.1	blaNDM (5)	ble	trpF	tat	dct	hyp. ORF	hyp. ORF	//
GCA_025796025.1	blaNDM (5)	ble	trpF	tat	dct	//	//	//
GCA_025796105.1	blaNDM (5)	ble	trpF	tat	dct	hyp. ORF	//	//
GCA_025796145.1	blaNDM (5)	ble	trpF	tat	dct	//	//	//
GCA_025796195.1	blaNDM (5)	ble	trpF	tat	dct	//	//	//
GCA_025797145.1	blaNDM (5)	ble	trpF	tat	dct	IS6	hyp. ORF	//
GCA_025797165.1	blaNDM (5)	ble	trpF	tat	dct	IS6	hyp. ORF	//
GCA_025797245.1	blaNDM (5)	ble	trpF	tat	dct	hyp. ORF	//	hyp. ORF
GCA_025797255.1	blaNDM (1)	ble	trpF	tat	dct	IS6	hyp. ORF	//
GCA_025797325.1	blaNDM (5)	ble	trpF	tat	dct	//	//	hyp. ORF
GCA_025797425.1	blaNDM (5)	ble	trpF	tat	dct	//	hyp. ORF	hyp. ORF
GCA_025797485.1	blaNDM (5)	ble	trpF	tat	dct	//	//	//
GCA_025797495.1	blaNDM (5)	ble	trpF	tat	dct	IS6	//	//
GCA_025797645.1	blaNDM (1)	ble	trpF	tat	dct	//	//	//
GCA_025797685.1	blaNDM (5)	ble	trpF	tat	dct	hyp. ORF	//	//
GCA_025797705.1	blaNDM (5)	ble	trpF	tat	dct	//	//	//
GCA_025797935.1	blaNDM (1)	ble	trpF	tat	dct	groES	groEL	IS91
GCA_025798085.1	blaNDM (7)	ble	trpF	tat	dct	hyp. ORF	hyp. ORF	hyp. ORF
GCA_025798095.1	blaNDM (5)	ble	trpF	tat	dct	//	hyp. ORF	//
GCA_025798125.1	blaNDM (5)	ble	trpF	tat	dct	//	IS6	//
KBJ001	blaNDM (1)	ble	trpF	tat	ISCR1	--	--	--
KBJ002	blaNDM (1)	ble	trpF	tat	dct	groES	groES	IS91
KBJ003	blaNDM (1)	ble	trpF	tat	dct	groES	groES	IS91
KBJ004	blaNDM (1)	ble	trpF	tat	dct	groES	groES	IS91
KBJ005	blaNDM (1)	ble	trpF	tat	ISKpn19	resolvase	//	//
KCS001	blaNDM (1)	ble	trpF	ISCR1	--	--	--	--
KHK004	blaNDM (1)	ble	trpF	--	--	--	--	--
KHK005	blaNDM (1)	ble	trpF	--	--	--	--	--
KHK006	blaNDM (1)	ble	trpF	tat	dct	groES	--	--
KoWH001	blaNDM (1)	ble	trpF	tat	dct	--	--	--
KWH001	blaNDM (1)	ble	trpF	tat	dct	groES	groES	ISKpn19
SSH001	blaNDM (1)	ble	trpF	tat	dct	ISCR1	sul1	//
SSH002	blaNDM (1)	ble	trpF	tat	dct	ISCR1	sul1	//
SSH003	blaNDM (1)	ble	trpF	tat	dct	ISCR1	sul1	//
SSH004	blaNDM (1)	ble	trpF	tat	dct	ISCR1	sul1	//
SSH005	blaNDM (13)	ble	trpF	tat	dct	groES	groES	hyp. ORF
SSH006	blaNDM (5)	ble	trpF	tat	dct	IS26	--	--
