# Supplementary material for: Evolution, dissemination, and genetic dynamics of the carbapenem resistance gene bla NDM in China
Source: Front Cell Infect Microbiol. 2025 Aug 11;15:1608826. doi: 10.3389/fcimb.2025.1608826 (PMC12375619; doi:10.3389/fcimb.2025.1608826)
Supplement: Supplementary file 9 [file Table5.xlsx]

## Sheet: China_with_NDM
accession	gene_upstream_2	gene_upstream_1	gene_NDM	gene_downstream_1	gene_downstream_2	gene_downstream_3	gene_downstream_4	gene_downstream_5	gene_downstream_6	gene_downstream_7	gene_downstream_8	gene_downstream_9
AeBJ009	--	ISAba125	blaNDM (1)	ble	trpF	tat	dct	groES	groEL	--	--	--
AeBJ010	--	ISAba125	blaNDM (1)	ble	trpF	tat	dct	groES	groEL	--	--	--
AeBJ011	--	ISAba125	blaNDM (1)	ble	trpF	tat	dct	groES	groEL	--	--	--
AeBJ012	--	ISAba125	blaNDM (1)	ble	trpF	tat	dct	groES	groEL	--	--	--
AeBJ014	--	ISAba125	blaNDM (1)	ble	trpF	tat	dct	groES	groEL	IS91	--	--
AeBJ016	--	ISAba125	blaNDM (1)	ble	trpF	tat	dct	groES	groEL	IS91	--	--
AhHK001	--	ISAba125	blaNDM (1)	ble	trpF	tat	dct	--	--	--	--	--
AhHK002	--	--	blaNDM (1)	ble	trpF	--	--	--	--	--	--	--
EBJ001	--	IS5	blaNDM (5)	ble	trpF	tat	dct	IS26	--	--	--	--
EBJ002	--	ISAba125	blaNDM (3)	ble	trpF	tat	ISCR1	--	--	--	--	--
EBJ003	--	IS30	blaNDM (5)	ble	trpF	tat	dct	IS6	--	--	--	--
EcCS001	//	ISAba125	blaNDM (1)	ble	trpF	ISCR1	--	--	--	--	--	--
EJN003	//	ISAba125	blaNDM (5)	ble	trpF	tat	dct	IS26	--	--	--	--
ESY001	--	IS5	blaNDM (5)	ble	trpF	tat	dct	IS26	--	--	--	--
ESY002	--	IS5	blaNDM (5)	ble	trpF	tat	dct	IS6	--	--	--	--
ESY003	--	IS5	blaNDM (5)	ble	trpF	tat	dct	IS26	--	--	--	--
EWH001	//	IS30	blaNDM (1)	ble	trpF	tat	dct	--	--	--	--	--
EWH002	//	IS30	blaNDM (1)	ble	trpF	tat	dct	groES	--	--	--	--
GCA_001891545.1	transposase	type B chloramphenicol O-acetyltransferase	blaNDM (1)	ble	trpF	IS91	//	//	//	//	--	--
GCA_017151395.1	IS30	IS5	blaNDM (5)	ble	trpF	tat	dct	--	--	--	--	--
GCA_017151535.1	IS3000	IS5	blaNDM (5)	ble	trpF	tat	dct	--	--	--	--	--
GCA_019334405.1	APH 3'-VI family aminoglycoside	ISAba125	blaNDM (1)	ble	trpF	tat	//	hyp. ORF	//	--	--	--
GCA_022559285.1	IS30	IS5	blaNDM (5)	--	--	--	--	--	--	--	--	--
KBJ001	--	ISAba125	blaNDM (1)	ble	trpF	tat	ISCR1	--	--	--	--	--
KCS001	--	ISAba125	blaNDM (1)	ble	trpF	ISCR1	--	--	--	--	--	--
KHK004	--	ISAba125	blaNDM (1)	ble	trpF	--	--	--	--	--	--	--
KHK005	--	IS30	blaNDM (1)	ble	trpF	--	--	--	--	--	--	--
KHK006	--	IS30	blaNDM (1)	ble	trpF	tat	dct	groES	--	--	--	--
KoWH001	//	IS30	blaNDM (1)	ble	trpF	tat	dct	--	--	--	--	--
SSH006	--	IS5	blaNDM (5)	ble	trpF	tat	dct	IS26	--	--	--	--
AeBJ001	--	ISAba125	blaNDM (1)	ble	trpF	tat	resolvase	//	//	hyp. ORF	//	//
EJN002	//	ISAba125	blaNDM (1)	ble	trpF	ISCR1	sul1	//	//	//	//	//
EJN004	//	ISAba125	blaNDM (1)	ble	trpF	tat	dct	ISCR1	sul1	//	//	//
EWH004	//	ISAba125	blaNDM (1)	ble	trpF	ISCR1	Sul1	//	//	//	//	//
GCA_001521895.1	transposase	transposase	blaNDM (5)	ble	trpF	tat	//	transposase	//	transposase	//	peptidyl-arginine deiminase
GCA_001716935.1	//	transposase	blaNDM (1)	ble	trpF (truncated)	hyp. ORF	hyp. ORF	hyp. ORF	//	hyp. ORF	//	//
GCA_001860505.1	rifampin ADP-ribosylating transferase ARR-2	//	blaNDM (1)	ble	trpF	transposase	DHPS	//	//	//	//	//
GCA_001860505.1	rifampin ADP-ribosylating transferase ARR-2	//	blaNDM (1)	ble	trpF	transposase	DHPS	//	//	//	//	//
GCA_001891215.1	hyp. ORF	hyp. ORF	blaNDM (1)	ble	trpF	tat	IS30	hyp. ORF	//	//	//	//
GCA_001891225.1	//	//	blaNDM (1)	ble	trpF	tat	hyp. ORF	transposase	hyp. ORF	hyp. ORF	//	//
GCA_001891235.1	hyp. ORF	hyp. ORF	blaNDM (1)	ble	trpF	tat	//	//	//	//	//	//
GCA_001891285.1	//	IS5	blaNDM (1)	ble	trpF	tat	//	hyp. ORF	hyp. ORF	//	//	//
GCA_001891295.1	//	transposase	blaNDM (1)	ble	trpF	tat	dct	IS91	DHPS	QacE	//	//
GCA_001891365.1	hyp. ORF	hyp. ORF	blaNDM (1)	ble	trpF	tat	//	//	//	//	//	//
GCA_001891375.1	//	//	blaNDM (1)	ble	trpF	tat	dct	IS91	DHPS	QacE	//	hyp. ORF
GCA_001891445.1	rifampin ADP-ribosylating transferase ARR-2	type B chloramphenicol O-acetyltransferase	blaNDM (1)	ble	trpF	hyp. ORF	hyp. ORF	IS110	hyp. ORF	//	//	//
GCA_001891455.1	rifampin ADP-ribosylating transferase ARR-2	type B chloramphenicol O-acetyltransferase	blaNDM (1)	ble	trpF	IS91	5S ribosomal RNA	//	hyp. ORF	//	//	//
GCA_001891475.1	IS30	IS5	blaNDM (1)	ble	trpF	tat	//	//	//	//	//	hyp. ORF
GCA_001891525.1	//	//	blaNDM (1)	ble	trpF	tat	dct	IS91	DHPS	QacE	//	//
GCA_001891535.1	IS30	IS5	blaNDM (1)	ble	trpF	tat	//	hyp. ORF	hyp. ORF	//	//	transposase
GCA_001891555.1	//	//	blaNDM (1)	ble	trpF	tat	hyp. ORF	//	//	//	//	hyp. ORF
GCA_001891605.1	rifampin ADP-ribosylating transferase ARR-2	type B chloramphenicol O-acetyltransferase	blaNDM (1)	ble	trpF	IS91	hyp. ORF	hyp. ORF	//	//	//	hyp. ORF
GCA_001891615.1	IS30	IS5	blaNDM (1)	ble	trpF	tat	//	//	hyp. ORF	hyp. ORF	//	//
GCA_001891655.1	hyp. ORF	IS5	blaNDM (1)	ble	trpF	tat	//	//	//	//	//	//
GCA_001891685.1	//	IS110	blaNDM (1)	ble	trpF	tat	hyp. ORF	hyp. ORF	ANT 3''-Ia family aminoglycoside	QacE	//	hyp. ORF
GCA_001891725.1	hyp. ORF	//	blaNDM (1)	ble	trpF	tat	dct	Tn3	RHS	//	//	//
GCA_001891805.1	IS30	IS5	blaNDM (1)	ble	trpF	tat	16S ribosomal RNA	//	//	//	//	//
GCA_001891835.1	//	hyp. ORF	blaNDM (1)	ble	trpF	tat	dct	hyp. ORF	//	//	//	//
GCA_001891875.1	//	hyp. ORF	blaNDM (1)	ble	trpF	tat	dct	IS91	//	//	//	//
GCA_001891885.1	IS5	hyp. ORF	blaNDM (1)	ble (truncated)	//	//	50S ribosomal RNA	50S ribosomal RNA	50S ribosomal RNA	//	//	//
GCA_001891975.1	//	transposase	blaNDM (1)	ble	trpF	tat	dct	IS91	IS6	//	//	hyp. ORF
GCA_001891995.1	5S ribosomal RNA	type B chloramphenicol O-acetyltransferase	blaNDM (1)	ble	trpF	IS91	hyp. ORF	//	//	//	//	transposase
GCA_001892065.1	rifampin ADP-ribosylating transferase ARR-2	type B chloramphenicol O-acetyltransferase	blaNDM (1)	ble	trpF	//	//	//	IS605	//	//	//
GCA_001892105.1	rifampin ADP-ribosylating transferase ARR-2	type B chloramphenicol O-acetyltransferase	blaNDM (1)	ble	trpF	//	//	//	//	//	//	//
GCA_001892125.1	rifampin ADP-ribosylating transferase ARR-2	type B chloramphenicol O-acetyltransferase	blaNDM (1)	ble	trpF	IS91	DHPS	QacE	//	ANT 3''-Ia family aminoglycoside	//	//
GCA_001892135.1	rifampin ADP-ribosylating transferase ARR-2	type B chloramphenicol O-acetyltransferase	blaNDM (1)	ble	trpF	IS91	DHPS	QacE	//	//	//	//
GCA_001892145.1	rifampin ADP-ribosylating transferase ARR-2	type B chloramphenicol O-acetyltransferase	blaNDM (1)	ble	trpF	IS91	DHPS	QacE	hyp. ORF	//	//	hyp. ORF
GCA_001892185.1	rifampin ADP-ribosylating transferase ARR-2	type B chloramphenicol O-acetyltransferase	blaNDM (1)	ble	trpF	IS91	DHPS	QacE	//	hyp. ORF	//	//
GCA_001892215.1	//	//	blaNDM (1)	ble	trpF	tat	//	//	30S ribosomal RNA	//	//	//
GCA_001892245.1	hyp. ORF	IS5	blaNDM (1)	ble	trpF	tat	hyp. ORF	//	//	//	//	//
GCA_001892275.1	hyp. ORF	IS5	blaNDM (1)	ble	trpF	tat	//	//	//	//	//	//
GCA_001892325.1	rifampin ADP-ribosylating transferase ARR-2	type B chloramphenicol O-acetyltransferase	blaNDM (1)	ble	trpF	//	//	//	//	//	//	//
GCA_001892365.1	RHS	hyp. ORF	blaNDM (1)	ble	trpF	tat	dct	hyp. ORF	hyp. ORF	//	//	//
GCA_001892405.1	IS30	IS5	blaNDM (1)	ble	trpF	tat	IS5	5S ribosomal RNA	//	hyp. ORF	//	//
GCA_001892425.1	IS4	type B chloramphenicol O-acetyltransferase	blaNDM (1)	ble	trpF	IS91	//	RHS	RHS	//	//	transposase
GCA_001892435.1	IS30	IS5	blaNDM (1)	ble	trpF	tat	IS5	hyp. ORF	hyp. ORF	//	//	//
GCA_001892445.1	IS30	IS5	blaNDM (1)	ble	trpF	tat	//	hyp. ORF	//	hyp. ORF	//	hyp. ORF
GCA_001892485.1	IS30	IS5	blaNDM (1)	ble	trpF	tat	IS5	//	//	//	//	//
GCA_001892505.1	IS30	IS5	blaNDM (1)	ble	trpF	hyp. ORF	hyp. ORF	dct	hyp. ORF	//	//	//
GCA_001892515.1	IS30	IS5	blaNDM (1)	ble	trpF	tat	dct	//	hyp. ORF	//	//	//
GCA_001892565.1	IS30	IS5	blaNDM (1)	ble	trpF	tat	//	//	hyp. ORF	//	//	//
GCA_001892585.1	IS30	IS5	blaNDM (1)	ble	trpF	tat	hyp. ORF	//	//	//	//	//
GCA_001892595.1	hyp. ORF	IS5	blaNDM (1)	ble	trpF	tat	//	//	hyp. ORF	//	//	hyp. ORF
GCA_001892605.1	//	//	blaNDM (1)	ble	trpF	tat	hyp. ORF	//	//	//	//	hyp. ORF
GCA_001892645.1	//	//	blaNDM (1)	ble	trpF	tat	dct	IS91	AraC	hyp. ORF	//	//
GCA_001892725.1	hyp. ORF	IS6	blaNDM (1)	ble	trpF	tat	dct	IS91	//	hyp. ORF	//	hyp. ORF
GCA_001892745.1	IS30	IS5	blaNDM (1)	ble	trpF	tat	hyp. ORF	//	IS30	transposase	//	IS5
GCA_001892795.1	IS30	IS5	blaNDM (1)	ble	trpF	tat	dct	hyp. ORF	hyp. ORF	transposase	//	hyp. ORF
GCA_001892825.1	IS30	IS5	blaNDM (1)	ble	trpF	tat	hyp. ORF	//	//	//	//	//
GCA_001892835.1	//	16S ribosomal RNA	blaNDM (1)	ble	trpF	tat	dct	//	//	//	//	//
GCA_001892845.1	hyp. ORF	hyp. ORF	blaNDM (1)	ble	trpF	tat	dct	IS91	DHPS	QacE	//	//
GCA_001892865.1	hyp. ORF	IS5	blaNDM (1)	ble	trpF	tat	IS6	ISAs1	//	hyp. ORF	//	//
GCA_001892905.1	hyp. ORF	IS5	blaNDM (1)	ble	trpF	tat	//	//	//	//	//	//
GCA_001892935.1	hyp. ORF	//	blaNDM (1)	ble	trpF	tat	dct	IS91	DHPS	QacE	//	transposase
GCA_001892955.1	//	resolvase	blaNDM (1)	ble	trpF	tat	dct	IS91	DHPS	QacE	//	//
GCA_001893015.1	IS30	IS5	blaNDM (1)	ble	trpF	tat	hyp. ORF	//	//	//	//	//
GCA_001893035.1	rifampin ADP-ribosylating transferase ARR-2	type B chloramphenicol O-acetyltransferase	blaNDM (1)	ble	trpF	//	hyp. ORF	//	//	//	//	//
GCA_001893125.1	//	hyp. ORF	blaNDM (1)	ble	trpF	tat	//	//	//	//	//	//
GCA_001893135.1	IS30	IS5	blaNDM (1)	ble	trpF	tat	//	//	hyp. ORF	//	//	hyp. ORF
GCA_001893155.1	IS30	IS5	blaNDM (1)	ble	trpF	tat	IS5	hyp. ORF	hyp. ORF	//	//	//
GCA_001893215.1	//	//	blaNDM (1)	ble	trpF	tat	//	//	//	//	//	hyp. ORF
GCA_001893285.1	IS30	IS5	blaNDM (1)	ble	trpF	tat	//	//	//	//	//	//
GCA_001893305.1	//	//	blaNDM (1)	ble	trpF	tat	dct	IS6	//	//	//	//
GCA_001893345.1	IS30	IS5	blaNDM (1)	ble	trpF	tat	//	hyp. ORF	//	hyp. ORF	//	//
GCA_001893365.1	//	IS110	blaNDM (1)	ble	trpF	tat	dct	//	hyp. ORF	//	//	//
GCA_001893385.1	//	IS5	blaNDM (1)	ble	trpF	tat	IS5	hyp. ORF	//	//	//	//
GCA_001893395.1	IS30	IS5	blaNDM (1)	ble	trpF	tat	dct	Tn3	IS6	hyp. ORF	//	//
GCA_001893455.1	IS30	IS5	blaNDM (1)	ble	trpF	tat	IS5	transposase	transposase	//	//	hyp. ORF
GCA_001893465.1	IS30	IS5	blaNDM (1)	ble	trpF	tat	//	//	//	hyp. ORF	//	//
GCA_001893475.1	IS30	IS5	blaNDM (1)	ble	trpF	tat	//	//	//	//	//	//
GCA_001893555.1	//	//	blaNDM (1)	ble	trpF	tat	hyp. ORF	//	//	//	//	transposase
GCA_001893605.1	//	//	blaNDM (1)	ble	trpF	tat	dct	IS91	//	//	//	--
GCA_001893625.1	//	//	blaNDM (1)	ble	trpF	tat	hyp. ORF	//	//	//	//	//
GCA_001893705.1	hyp. ORF	//	blaNDM (1)	ble	trpF	tat	dct	IS91	IS4	//	//	//
GCA_001893715.1	//	//	blaNDM (1)	ble	trpF	IS91	//	hyp. ORF	//	//	//	//
GCA_001893765.1	hyp. ORF	//	blaNDM (1)	ble	trpF	tat	hyp. ORF	//	//	//	//	//
GCA_001893775.1	hyp. ORF	IS5	blaNDM (1)	ble	trpF	tat	IS5	hyp. ORF	//	transposase	//	//
GCA_001893785.1	IS30	IS5	blaNDM (1)	ble	trpF	tat	//	hyp. ORF	//	//	//	//
GCA_001893875.1	IS30	IS5	blaNDM (1)	ble	trpF	tat	transposase	IS91	//	//	//	IS200
GCA_001893905.1	IS30	IS5	blaNDM (1)	ble	trpF	tat	transposase	IS91	//	//	//	IS200
GCA_001893915.1	//	IS6	blaNDM (1)	ble	trpF	tat	IS91	//	QacE	ANT 3''-Ia family aminoglycoside	//	//
GCA_001893985.1	IS30	IS5	blaNDM (1)	ble	trpF	tat	//	5S ribosomal RNA	//	//	//	//
GCA_001893995.1	hyp. ORF	hyp. ORF	blaNDM (1)	ble	trpF	tat	//	//	//	hyp. ORF	//	//
GCA_001894025.1	transposase	transposase	blaNDM (1)	ble	trpF	tat	//	//	//	//	//	hyp. ORF
GCA_001894035.1	//	//	blaNDM (1)	ble	trpF	tat	hyp. ORF	RHS	//	//	//	//
GCA_001894075.1	//	//	blaNDM (1)	ble	trpF	tat	dct	//	//	//	//	//
GCA_001894085.1	IS30	IS5	blaNDM (1)	ble	trpF	tat	hyp. ORF	//	QacE	IS5	//	transposase
GCA_001894125.1	hyp. ORF	transposase	blaNDM (1)	ble	trpF	tat	dct	IS91	DHPS	QacE	//	//
GCA_001894145.1	rifampin ADP-ribosylating transferase ARR-2	type B chloramphenicol O-acetyltransferase	blaNDM (1)	ble	trpF	IS6	hyp. ORF	//	//	//	//	//
GCA_001894155.1	//	//	blaNDM (1)	ble	trpF	tat	transposase	transposase	hyp. ORF	//	//	hyp. ORF
GCA_001894235.1	IS5	type B chloramphenicol O-acetyltransferase	blaNDM (1)	ble	trpF	//	//	//	//	//	//	//
GCA_001894245.1	IS30	IS5	blaNDM (1)	ble	trpF	tat	hyp. ORF	hyp. ORF	//	hyp. ORF	//	//
GCA_001894255.1	IS30	IS5	blaNDM (1)	ble	trpF	tat	hyp. ORF	//	//	//	//	hyp. ORF
GCA_001894305.1	IS30	IS5	blaNDM (1)	ble	trpF	tat	hyp. ORF	//	//	//	//	//
GCA_001894325.1	IS30	IS5	blaNDM (1)	ble	trpF	tat	//	hyp. ORF	//	//	//	//
GCA_001894335.1	hyp. ORF	hyp. ORF	blaNDM (1)	ble	trpF	tat	IS21	//	hyp. ORF	//	//	//
GCA_001894385.1	hyp. ORF	IS5	blaNDM (1)	ble	trpF	tat	IS6	RHS	//	//	//	//
GCA_001894395.1	//	Tn3	blaNDM (1)	ble	trpF	tat	dct	IS91	DHPS	QacE	//	//
GCA_001894465.1	//	//	blaNDM (1)	ble	trpF	tat	dct	IS91	//	//	//	hyp. ORF
GCA_001894475.1	hyp. ORF	hyp. ORF	blaNDM (1)	ble	trpF	//	//	//	hyp. ORF	//	//	//
GCA_001894505.1	IS30	IS5	blaNDM (1)	ble	trpF	tat	hyp. ORF	hyp. ORF	hyp. ORF	//	//	//
GCA_001989635.1	IS5	//	blaNDM (5)	ble	trpF	tat	dct	IS6	//	//	//	hyp. ORF
GCA_002133365.1	transposase	transposase	blaNDM (1)	ble	trpF	tat	transposase	//	//	hyp. ORF	//	//
GCA_002133365.1	//	hyp. ORF	blaNDM (1)	transposase	transposase	transposase	transposase	hyp. ORF	hyp. ORF	hyp. ORF	//	//
GCA_002142675.1	16S ribosomal rRNA	IS1	blaNDM (1)	ble	trpF	tat	dct	groES	groEL	IS91	//	hyp. ORF
GCA_002165295.2	APH 3'-VI family aminoglycoside	ISAba125	blaNDM (1)	ble	trpF	resolvase	hyp. ORF	//	//	hyp. ORF	//	//
GCA_002216835.1	hyp. ORF	16S ribosomal RNA	blaNDM (1)	ble	trpF	tat	dct	groES	groEL	IS3	//	//
GCA_002216835.1	sugar kinase	IS5	blaNDM (5)	ble	trpF	tat	dct	IS6	AraC	UmuD	//	//
GCA_002258175.2	sul1	QacE	blaNDM (1)	ble	trpF	tat	IS91	sul1	QacE	ANT 3''-Ia family aminoglycoside	//	trimethoprim-resistant dihydrofolate reductase
GCA_002834305.1	sugar kinase	IS5	blaNDM (5)	ble	trpF	tat	dct	IS6	//	//	//	//
GCA_002852945.3	IS30	IS5	blaNDM (5)	ble	trpF	tat	dct	IS4	//	//	//	//
GCA_002944845.1	ISKpn19	IS30	blaNDM (1)	ble	trpF	tat	dct	groES	groEL	//	//	//
GCA_004127355.1	sugar kinase	IS5	blaNDM (5)	ble	trpF	tat	//	//	//	//	//	//
GCA_004127435.1	hyp. ORF	hyp. ORF	blaNDM (5)	ble	trpF	tat	dct	IS6	//	hyp. ORF	//	//
GCA_004127495.1	//	IS30	blaNDM (9)	ble	trpF	//	//	//	//	//	//	//
GCA_004127505.1	Tn3	IS30	blaNDM (9)	ble	trpF	tat	dct	IS91	//	//	//	//
GCA_004127595.1	sugar kinase	IS5	blaNDM (5)	ble	trpF	tat	//	//	//	hyp. ORF	//	//
GCA_004127625.1	//	5S ribosomal RNA	blaNDM (5)	ble	trpF	tat	hyp. ORF	hyp. ORF	hyp. ORF	hyp. ORF	//	//
GCA_004127695.1	sugar kinase	IS5	blaNDM (5)	ble	trpF	//	//	//	//	//	//	//
GCA_004127875.1	sugar kinase	IS5	blaNDM (5)	ble	trpF	//	//	//	//	hyp. ORF	//	//
GCA_004136695.1	sugar kinase	IS5	blaNDM (5)	ble	trpF	tat	hyp. ORF	//	//	//	//	//
GCA_004136795.1	hyp. ORF	//	blaNDM (5)	ble	trpF	tat	//	//	//	//	//	//
GCA_004136855.1	//	IS30	blaNDM (1)	ble	trpF	IS91	//	//	hyp. ORF	trimethoprim-resistant dihydrofolate reductase	//	ANT 3''-Ia family aminoglycoside
GCA_004405205.2	IS30	IS5	blaNDM (5)	ble	trpF	tat	dct	//	//	hyp. ORF	//	//
GCA_004405205.2	IS30	IS5	blaNDM (5)	ble	trpF	tat	dct	IS26	Tn3	IS1	//	//
GCA_007197625.1	//	type B chloramphenicol O-acetyltransferase	blaNDM (1)	ble	trpF	hyp. ORF	IS91	sul1	QacE	16S ribosomal RNA	//	//
GCA_008121475.1	hyp. ORF	IS30	blaNDM (1)	ble	trpF	hyp. ORF	hyp. ORF	//	//	hyp. ORF	//	//
GCA_008368555.1	//	IS30	blaNDM (1)	ble	trpF	tat	hyp. ORF	hyp. ORF	hyp. ORF	hyp. ORF	//	//
GCA_008630085.1	hyp. ORF	IS30	blaNDM (1)	ble	trpF	tat	dct	groES	groEL	//	//	//
GCA_008630125.1	//	IS30	blaNDM (1)	ble	trpF	tat	//	hyp. ORF	//	//	//	//
GCA_009392935.1	IS30	IS5	blaNDM (5)	ble	trpF	tat	dct	IS1	//	//	//	//
GCA_009393045.1	IS30	IS5	blaNDM (5)	ble	trpF	tat	dct	//	//	23S ribosomal RNA	//	hyp. ORF
GCA_009393065.1	IS6	hyp. ORF	blaNDM (9)	ble	trpF	tat	dct	IS91	sul1	IS1	//	//
GCA_009393125.1	IS3000	ISAba125	blaNDM (1)	ble	trpF	tat	dct	IS1	//	//	//	//
GCA_009393175.1	IS30	IS5	blaNDM (5)	ble	trpF	tat	dct	hyp. ORF	//	hyp. ORF	//	//
GCA_009393205.1	IS30	IS5	blaNDM (5)	ble	trpF	tat	dct	RHS	hyp. ORF	//	//	//
GCA_009393225.1	IS30	IS5	blaNDM (5)	ble	trpF	tat	dct	IS1	//	hyp. ORF	//	//
GCA_009393255.1	IS1	IS5	blaNDM (5)	ble	trpF	tat	dct	IS6	hyp. ORF	//	//	hyp. ORF
GCA_009393365.1	IS30	IS5	blaNDM (5)	ble	trpF	tat	dct	//	//	//	//	hyp. ORF
GCA_009393415.1	IS30	IS5	blaNDM (5)	ble	trpF	tat	dct	50S ribosomal RNA	hyp. ORF	//	//	hyp. ORF
GCA_009393425.1	IS30	IS5	blaNDM (5)	ble	trpF	tat	dct	5S ribosomal RNA	//	//	//	//
GCA_009393445.1	IS30	IS5	blaNDM (5)	ble	trpF	tat	dct	IS1	//	//	//	//
GCA_009393485.1	IS30	IS5	blaNDM (5)	ble	trpF	tat	dct	//	//	hyp. ORF	//	//
GCA_009393515.1	IS3000	ISAba125	blaNDM (1)	ble	trpF	tat	dct	IS6	//	//	//	//
GCA_009393525.1	IS30	IS5	blaNDM (20)	ble	trpF	tat	dct	IS26	//	//	//	//
GCA_009393555.1	IS30	IS5	blaNDM (5)	ble	trpF	tat	dct	IS1	//	//	//	//
GCA_009393615.1	IS30	IS5	blaNDM (5)	ble	trpF	tat	dct	//	//	//	//	//
GCA_009393655.1	IS30	IS5	blaNDM (5)	ble	trpF	tat	dct	//	//	//	//	//
GCA_009393665.1	IS30	IS5	blaNDM (5)	ble	trpF	tat	dct	//	//	//	//	//
GCA_009393735.1	CatB	IS30	blaNDM (1)	ble	trpF	IS91	sul1	QacE	ANT 3''-Ia family aminoglycoside	trimethoprim-resistant dihydrofolate reductase	//	//
GCA_009393755.1	IS1	IS5	blaNDM (5)	ble	trpF	tat	dct	IS6	16S ribosomal RNA	23S ribosomal RNA	//	//
GCA_009393895.1	//	//	blaNDM (5)	ble	trpF	tat	dct	//	//	//	//	//
GCA_009393915.1	IS30	IS5	blaNDM (5)	ble	trpF	tat	dct	IS1	//	//	//	//
GCA_009393935.1	IS30	IS5	blaNDM (5)	ble	trpF	tat	dct	IS6	hyp. ORF	hyp. ORF	//	hyp. ORF
GCA_009393945.1	IS1	IS5B	blaNDM (5)	ble	trpF	tat	dct	//	//	//	//	IS1
GCA_009393955.1	IS30	IS5	blaNDM (5)	ble	trpF	tat	dct	IS1	//	//	//	//
GCA_009394015.1	IS3000	ISAba125	blaNDM (1)	ble	trpF	tat	dct	//	//	//	//	//
GCA_009394045.1	hyp. ORF	IS66	blaNDM (5)	ble	trpF	tat	dct	//	//	//	//	//
GCA_009394055.1	//	//	blaNDM (5)	ble	trpF	tat	dct	hyp. ORF	IS110	hyp. ORF	//	//
GCA_009394065.1	IS30	IS5	blaNDM (5)	ble	trpF	tat	dct	hyp. ORF	hyp. ORF	23S ribosomal RNA	//	//
GCA_009394145.1	IS30	IS5	blaNDM (5)	ble	trpF	tat	dct	16S ribosomal RNA	23S ribosomal RNA	//	//	//
GCA_009394195.1	IS30	IS5	blaNDM (5)	ble	trpF	tat	dct	IS1	//	//	//	//
GCA_009394225.1	IS30	IS5	blaNDM (5)	ble	trpF	tat	dct	IS1	//	//	//	//
GCA_009394235.1	IS30	IS5	blaNDM (5)	ble	trpF	tat	dct	//	//	//	//	//
GCA_009394305.1	//	IS66	blaNDM (5)	ble	trpF	tat	dct	hyp. ORF	//	//	//	//
GCA_009394315.1	IS30	IS5	blaNDM (5)	ble	trpF	tat	dct	IS3	hyp. ORF	hyp. ORF	//	//
GCA_009394375.1	IS30	IS5	blaNDM (5)	ble	trpF	tat	dct	//	//	//	//	//
GCA_009394405.1	IS30	IS5	blaNDM (5)	ble	trpF	tat	dct	//	//	//	//	//
GCA_009394445.1	//	IS30	blaNDM (1)	ble	trpF	IS91	sul1	//	//	//	//	//
GCA_009394465.1	IS30	IS5	blaNDM (5)	ble	trpF	tat	dct	hyp. ORF	//	//	//	hyp. ORF
GCA_009394485.1	IS30	IS5	blaNDM (5)	ble	trpF	tat	dct	IS1	hyp. ORF	//	//	//
GCA_009394515.1	IS30	IS5	blaNDM (5)	ble	trpF	tat	dct	IS6	50S ribosomal RNA	//	//	hyp. ORF
GCA_009394525.1	ISKpn19	ISAba125	blaNDM (1)	ble	trpF	tat	dct	IS26	hyp. ORF	//	//	IS1353
GCA_009394535.1	hyp. ORF	//	blaNDM (5)	ble	trpF	tat	dct	IS6	IS6	//	//	//
GCA_009394585.1	IS6	IS5	blaNDM (5)	ble	trpF	tat	dct	IS6	//	//	//	//
GCA_009394595.1	CatB	IS30	blaNDM (9)	ble	trpF	IS91	sul1	//	//	//	//	//
GCA_009394605.1	IS30	IS5	blaNDM (5)	ble	trpF	tat	dct	IS6	hyp. ORF	//	//	//
GCA_009394625.1	IS1	IS30	blaNDM (1)	ble	trpF	tat	dct	QacE	NAD+ rifampin ADP-ribosyltransferase Arr-3	//	//	//
GCA_009455525.1	IS30	IS5	blaNDM (5)	ble	trpF	tat	dct	IS1	//	//	//	//
GCA_009676805.1	APH 3'-VI family aminoglycoside	ISAba125	blaNDM (1)	ble	trpF	resolvase	//	//	//	//	//	//
GCA_009720605.1	Tn3	IS5	blaNDM (5)	ble	trpF	tat	dct	IS26	//	hyp. ORF	//	//
GCA_009857035.1	//	IS30	blaNDM (1)	ble	trpF	IS91	sul1	QacE	ANT 3''-Ia family aminoglycoside	trimethoprim-resistant dihydrofolate reductase	//	//
GCA_010092405.1	IS30	IS5	blaNDM (5)	ble	trpF	tat	dct	IS26	//	//	//	hyp. ORF
GCA_010183605.1	ISAba125	ISEc33	blaNDM (1)	ble	trpF	ISSen4	//	//	Tn3	hyp. ORF	//	//
GCA_010183625.1	ISAba125	ISEc33	blaNDM (1)	ble	trpF	ISSen4	//	//	Tn3	hyp. ORF	//	//
GCA_010183665.1	ISAba125	ISEc33	blaNDM (1)	ble	trpF	ISSen4	//	//	Tn3	hyp. ORF	//	//
GCA_010917815.1	APH 3'-VI family aminoglycoside	ISAba125	blaNDM (1)	ble	trpF	tat	dct	resolvase	//	//	//	//
GCA_010918035.1	//	ISAba125	blaNDM (1)	ble	trpF	tat	dct	resolvase	//	//	//	//
GCA_010918195.1	APH 3'-VI family aminoglycoside	ISAba125	blaNDM (1)	ble	trpF	tat	dct	resolvase	//	//	//	//
GCA_010918895.1	phosphotransferase	ISAba125	blaNDM (1)	ble	trpF	tat	dct	resolvase	//	//	//	//
GCA_010919095.1	APH 3'-VI family aminoglycoside	ISAba125	blaNDM (1)	ble	trpF	tat	dct	resolvase	//	//	//	//
GCA_011045575.1	CatB	ISAba125 (truncated)	blaNDM (1)	ble	trpF	ISCR1	sul1	QacE	//	//	//	ISCR1
GCA_011045575.1	CatB	ISAba125	blaNDM (1)	ble	trpF	ISCR1	sul1	QacE	ANT 3''-Ia family aminoglycoside	hyp. ORF	//	ISCR1
GCA_011045595.1	CatB	IS30	blaNDM (3)	ble	trpF	IS91	sul1	QacE	ANT 3''-Ia family aminoglycoside	trimethoprim-resistant dihydrofolate reductase	//	//
GCA_011045595.1	CatB	IS30	blaNDM (3)	ble	trpF	IS91	sul1	QacE	ANT 3''-Ia family aminoglycoside	trimethoprim-resistant dihydrofolate reductase	//	//
GCA_011045615.1	CatB	IS30	blaNDM (1)	ble	trpF	IS91	sul1	QacE	//	ANT 3''-Ia family aminoglycoside	//	hyp. ORF
GCA_011174875.1	//	//	blaNDM (1)	ble	trpF	hyp. ORF	IS3	IS66	hyp. ORF	transposase	//	//
GCA_013072735.1	IS30	IS5	blaNDM (5)	ble	trpF	tat	dct	RHS	RHS	RHS	//	ISKpn26
GCA_013072745.1	IS30	IS5	blaNDM (5)	ble	trpF	tat	dct	IS6	//	//	//	ISEc9
GCA_013072925.1	IS30	IS5	blaNDM (5)	ble	trpF	tat	dct	IS1	//	hyp. ORF	//	//
GCA_013072965.1	IS30	IS5	blaNDM (5)	ble	trpF	tat	dct	//	//	//	//	//
GCA_013073055.1	IS30	IS5	blaNDM (5)	ble	trpF	tat	dct	hyp. ORF	//	//	//	//
GCA_013073125.1	IS30	IS5	blaNDM (5)	ble	trpF	tat	dct	//	//	//	//	//
GCA_013073155.1	IS30	IS5	blaNDM (5)	ble	trpF	tat	dct	//	//	//	//	//
GCA_013073175.1	IS3000	IS5	blaNDM (5)	ble	trpF	tat	dct	IS1	//	//	//	//
GCA_013073225.1	IS30	IS5	blaNDM (5)	ble	trpF	tat	dct	hyp. ORF	//	//	//	//
GCA_013073245.1	IS30	IS5	blaNDM (5)	ble	trpF	tat	dct	IS1	hyp. ORF	//	//	//
GCA_013073265.1	IS3000	IS5	blaNDM (5)	ble	trpF	tat	dct	hyp. ORF	//	//	//	hyp. ORF
GCA_013073355.1	IS30	IS5	blaNDM (5)	ble	trpF	tat	dct	IS1	//	hyp. ORF	//	//
GCA_013073375.1	IS30	IS5	blaNDM (5)	ble	trpF	tat	dct	IS1	//	hyp. ORF	//	//
GCA_013073425.1	IS30	IS5	blaNDM (5)	ble	trpF	tat	dct	hyp. ORF	//	//	//	//
GCA_013073455.1	IS30	IS5	blaNDM (5)	ble	trpF	tat	dct	hyp. ORF	hyp. ORF	hyp. ORF	//	hyp. ORF
GCA_013074485.1	IS30	IS5	blaNDM (5)	ble	trpF	tat	dct	23S ribosomal RNA	//	//	//	//
GCA_013131485.1	IS3000	IS5	blaNDM (5)	ble	trpF	tat	dct	//	//	//	//	//
GCA_013171305.1	//	IS30	blaNDM (1)	ble	trpF	tat	hyp. ORF	IS91	sul1	QacE	//	//
GCA_014117285.1	IS1	IS30	blaNDM (1)	ble	trpF	tat	dct	IS26	pol V	ISKox3	//	//
GCA_014764345.1	IS26	IS30	blaNDM (1)	ble	trpF	tat	dct	IS91	sul1	//	//	//
GCA_015290985.1	//	IS30	blaNDM (1)	ble	trpF	IS91	sul1	QacE	NAD+ rifampin ADP-ribosyltransferase Arr-3	//	//	//
GCA_015843075.1	IS26	IS30	blaNDM (5)	ble	trpF	tat	IS91	sul1	QacE	ANT 3''-Ia family aminoglycoside	//	trimethoprim-resistant dihydrofolate reductase
GCA_016092005.1	IS30	IS5	blaNDM (5)	ble	trpF	tat	dct	IS1	hyp. ORF	//	//	//
GCA_016092015.1	IS30	IS5	blaNDM (5)	ble	trpF	tat	dct	IS3	IS256	//	//	//
GCA_016092025.1	IS30	IS5	blaNDM (5)	ble	trpF	tat	dct	//	//	//	//	//
GCA_016092075.1	IS30	IS5	blaNDM (5)	ble	trpF	tat	dct	//	//	//	//	//
GCA_016123555.1	hyp. ORF	//	blaNDM (5)	ble	trpF	tat	dct	RHS	hyp. ORF	RHS	//	resolvase
GCA_016123625.1	//	IS6	blaNDM (5)	ble	trpF	tat	dct	//	//	//	//	//
GCA_016123645.1	//	//	blaNDM (5)	ble	trpF	tat	dct	IS6	//	//	//	//
GCA_016123755.1	IS30	IS5	blaNDM (5)	ble	trpF	tat	dct	//	//	ANT 3''-Ia family aminoglycoside	//	//
GCA_016123905.1	IS30	IS5	blaNDM (5)	ble	trpF	tat	dct	IS3	//	//	//	//
GCA_016123935.1	IS30	IS5	blaNDM (5)	ble	trpF	tat	dct	IS3	//	//	//	//
GCA_016123945.1	IS30	IS5	blaNDM (5)	ble	trpF	tat	dct	IS3	//	//	//	//
GCA_016124055.1	IS30	IS5	blaNDM (5)	ble	trpF	tat	dct	IS6	//	//	//	IS6100
GCA_016598635.1	//	IS30	blaNDM (1)	ble	trpF	tat	IS91	sul1	QacE	ANT 3''-Ia family aminoglycoside	//	trimethoprim-resistant dihydrofolate reductase
GCA_016598635.1	IS26	IS30	blaNDM (1)	ble	trpF	tat	IS91	sul1	QacE	ANT 3''-Ia family aminoglycoside	//	trimethoprim-resistant dihydrofolate reductase
GCA_016804045.1	hyp. ORF	IS30	blaNDM (1)	ble	trpF	hyp. ORF	hyp. ORF	//	//	hyp. ORF	//	ISAba31
GCA_017150845.1	//	//	blaNDM (5)	ble	trpF	tat	dct	ISEc8	IS66	transposase	//	hyp. ORF
GCA_017150955.1	IS30	IS5	blaNDM (5)	ble	trpF	tat	dct	//	//	hyp. ORF	//	//
GCA_017150975.1	IS30	IS5	blaNDM (5)	ble	trpF	tat	dct	//	//	hyp. ORF	//	//
GCA_017151015.1	IS30	IS5	blaNDM (5)	ble	trpF	tat	dct	hyp. ORF	//	//	//	//
GCA_017151045.1	IS30	IS5	blaNDM (5)	ble	trpF	tat	dct	5S ribosomal RNA	hyp. ORF	//	//	//
GCA_017151095.1	resolvase	//	blaNDM (5)	ble	trpF	tat	dct	IS4	//	//	//	//
GCA_017151115.1	IS30	IS5	blaNDM (5)	ble	trpF	tat	dct	//	//	//	//	//
GCA_017151185.1	IS30	IS5	blaNDM (5)	ble	trpF	tat	dct	IS1	hyp. ORF	//	//	//
GCA_017151215.1	//	IS6	blaNDM (5)	ble	trpF	tat	dct	IS1	//	IS3	//	//
GCA_017151225.1	IS30	IS5	blaNDM (5)	ble	trpF	tat	dct	IS1	//	//	//	//
GCA_017151295.1	IS30	IS5	blaNDM (5)	ble	trpF	tat	dct	//	//	//	//	//
GCA_017151305.1	IS30	IS5	blaNDM (5)	ble	trpF	tat	dct	//	//	hyp. ORF	//	//
GCA_017151325.1	IS30	IS5	blaNDM (5)	ble	trpF	tat	dct	//	//	//	//	//
GCA_017151445.1	IS30	IS5	blaNDM (5)	ble	trpF	tat	dct	IS6	//	//	//	//
GCA_017151495.1	IS3000	IS5	blaNDM (5)	ble	trpF	tat	dct	//	IS110	ISEc15	//	//
GCA_017151515.1	IS3000	IS5	blaNDM (5)	ble	trpF	tat	dct	//	IS1	//	//	//
GCA_017151545.1	IS3000	IS5	blaNDM (5)	ble	trpF	tat	dct	//	IS1	//	//	//
GCA_017151575.1	IS3000	IS5	blaNDM (5)	ble	trpF	tat	dct	//	//	//	//	//
GCA_017151595.1	IS30	IS5	blaNDM (5)	ble	trpF	tat	dct	IS4321	//	IS6	//	//
GCA_017151615.1	CatB	IS30	blaNDM (1)	ble	trpF	IS91	sul1	5S ribosomal RNA	//	//	//	//
GCA_017151655.1	CatB	IS30	blaNDM (1)	ble	trpF	IS91	sul1	//	//	//	//	hyp. ORF
GCA_017151665.1	CatB	IS30	blaNDM (1)	ble	trpF	IS91	sul1	5S ribosomal RNA	//	//	//	//
GCA_017161055.1	//	IS30	blaNDM (1)	ble	trpF	IS91	sul1	QacE	ANT 3''-Ia family aminoglycoside	//	//	trimethoprim-resistant dihydrofolate reductase
GCA_017572785.1	IS30	IS5	blaNDM (5)	ble	trpF	tat	dct	//	hyp. ORF	hyp. ORF	//	//
GCA_017753625.1	//	ISAba125	blaNDM (1)	ble	trpF	tat	//	//	//	IS6	//	//
GCA_018223825.1	Tn3	IS30	blaNDM (1)	ble	trpF	tat	dct	groES	groEL	ISKpn19	//	resolvase
GCA_018279085.1	IS30	IS5	blaNDM (5)	ble	trpF	tat	dct	IS26	pol V	ISKox3	//	peptidyl-arginine deiminase
GCA_018336495.1	--	--	blaNDM (1)	ble	trpF	IS91	sul1	QacE	ANT 3''-Ia family aminoglycoside	//	//	trimethoprim-resistant dihydrofolate reductase
GCA_018458485.1	//	QacE	blaNDM (1)	ble	trpF	tat	dct	groES	groEL	IS91	//	//
GCA_018604125.1	IS30	IS5	blaNDM (5)	ble	trpF	tat	dct	IS26	pol V	ISKox3	//	IS903B
GCA_018862715.1	//	CatB	blaNDM (1)	ble	trpF	IS91	sul1	5S ribosomal RNA	//	//	//	//
GCA_018972025.2	//	CatB	blaNDM (1)	ble	trpF	ISCR1	sul1	QacE	NAD+ rifampin ADP-ribosyltransferase Arr-3	//	//	//
GCA_018972025.2	//	CatB	blaNDM (1)	ble	trpF	ISCR1	sul1	QacE	NAD+ rifampin ADP-ribosyltransferase Arr-3	CatB	//	//
GCA_019375055.2	APH 3'-VI family aminoglycoside	IS30	blaNDM (1)	ble	trpF	tat	tat	//	resolvase	IS26	//	resolvase
GCA_019492095.1	//	type B chloramphenicol O-acetyltransferase	blaNDM (1)	ble	trpF	hyp. ORF	ISCR1	//	//	//	//	//
GCA_019834345.1	IS30	IS5	blaNDM (5)	ble	trpF	tat	dct	//	//	//	//	//
GCA_019834355.1	IS30	IS5	blaNDM (5)	ble	trpF	tat	dct	23S ribosomal RNA	5S ribosomal RNA	//	//	//
GCA_020223605.1	//	QacE	blaNDM (1)	ble	trpF	tat	dct	groES	groEL	ISCR1	//	//
GCA_020223655.1	sul1	QacE	blaNDM (1)	ble	trpF	tat	dct	groES	hyp. ORF	//	//	//
GCA_020223695.1	sul1	QacE	blaNDM (1)	ble	trpF	tat	dct	groES	hyp. ORF	//	//	//
GCA_020223735.1	//	QacE	blaNDM (1)	ble	trpF	tat	dct	groES	groEL	ISCR1	//	//
GCA_020223755.1	//	QacE	blaNDM (1)	ble	trpF	tat	dct	groES	groEL	//	//	//
GCA_020223855.1	sul1	QacE	blaNDM (1)	ble	trpF	tat	dct	groES	hyp. ORF	//	//	hyp. ORF
GCA_020223945.1	sul1	QacE	blaNDM (1)	ble	trpF	tat	dct	groES	hyp. ORF	//	//	//
GCA_020292685.1	APH 3'-VI family aminoglycoside	ISAba125	blaNDM (1)	ble	trpF	tat	ISCR1	sul1	QacE	//	//	trimethoprim-resistant dihydrofolate reductase
GCA_020292865.1	APH 3'-VI family aminoglycoside	ISAba125	blaNDM (1)	ble	trpF	tat	ISCR1	sul1	QacE	//	//	trimethoprim-resistant dihydrofolate reductase
GCA_020292925.1	//	23S ribosomal RNA	blaNDM (5)	ble	trpF	tat	dct	//	//	//	//	IS5
GCA_020293425.1	hyp. ORF	hyp. ORF	blaNDM (5)	ble	trpF	tat	dct	//	//	//	//	//
GCA_020293525.1	IS3000	IS5	blaNDM (5)	ble	trpF	tat	dct	//	//	//	//	//
GCA_020293585.1	IS3000	IS5	blaNDM (5)	ble	trpF	tat	dct	//	//	hyp. ORF	//	//
GCA_020293875.1	IS3000	IS5	blaNDM (5)	ble	trpF	tat	dct	Tn3	resolvase	//	//	//
GCA_020293925.1	IS3000	IS5	blaNDM (5)	ble	trpF	tat	dct	Tn3	resolvase	//	//	//
GCA_020293985.1	//	IS5	blaNDM (5)	ble	trpF	tat	dct	//	//	//	//	IS5
GCA_020294005.1	//	//	blaNDM (5)	ble	trpF	tat	dct	hyp. ORF	hyp. ORF	//	//	//
GCA_020294045.1	IS30	IS5	blaNDM (5)	ble	trpF	tat	dct	transposase	IS66	transposase	//	//
GCA_020294905.1	APH 3'-VI family aminoglycoside	ISAba125	blaNDM (1)	ble	trpF	tat	ISCR1	sul1	QacE	//	//	//
GCA_020295005.1	//	resolvase	blaNDM (1)	ble	trpF	tat	dct	ISCR1	sul1	QacE	//	//
GCA_020295105.1	//	resolvase	blaNDM (1)	ble	trpF	tat	dct	ISCR1	sul1	QacE	//	//
GCA_020407095.1	sul1	QacE	blaNDM (1)	ble	trpF	tat	dct	groES	hyp. ORF	//	//	//
GCA_020407115.1	sul1	QacE	blaNDM (1)	ble	trpF	tat	dct	groES	groEL	ISCR1	//	//
GCA_021441845.1	IS5	IS30	blaNDM (1)	ble	trpF	tat	tat	dct	groES	groEL	//	//
GCA_021496985.1	IS30	IS5	blaNDM (5)	ble	trpF	tat	dct	IS26	ISKox3	//	//	//
GCA_022539425.1	Tn3	IS5	blaNDM (1)	ble	trpF	tat	dct	groES	groEL	IS91	//	//
GCA_022558645.1	IS26	IS30	blaNDM (5)	ble	trpF	tat	IS91	sul1	QacE	ANT 3''-Ia family aminoglycoside	//	trimethoprim-resistant dihydrofolate reductase
GCA_022558645.1	IS26	IS30	blaNDM (5)	ble	trpF	tat	IS91	sul1	QacE	ANT 3''-Ia family aminoglycoside	//	trimethoprim-resistant dihydrofolate reductase
GCA_022649725.1	IS30	IS5	blaNDM (5)	ble	trpF	//	hyp. ORF	hyp. ORF	hyp. ORF	//	//	//
GCA_022802395.1	phosphotransferase	ISAba125	blaNDM (1)	ble	trpF	hyp. ORF	IS91	sul1	QacE	//	//	//
GCA_022802455.1	phosphotransferase	ISAba125	blaNDM (1)	ble	trpF	hyp. ORF	IS91	sul1	QacE	transposase	//	//
GCA_022802535.1	phosphotransferase	ISAba125	blaNDM (1)	ble	trpF	hyp. ORF	IS91	sul1	QacE	transposase	//	//
GCA_022802665.1	phosphotransferase	ISAba125	blaNDM (1)	ble	trpF	hyp. ORF	IS91	sul1	QacE	//	//	//
GCA_022802695.1	phosphotransferase	ISAba125	blaNDM (1)	ble	trpF	hyp. ORF	IS91	sul1	QacE	//	//	//
GCA_022854165.1	IS3000	IS30	blaNDM (1)	ble	trpF	tat	dct	groES	groEL	//	//	//
GCA_022854625.1	IS30	IS5	blaNDM (5)	ble	trpF	tat	dct	//	//	//	//	//
GCA_022855865.1	IS30	IS5	blaNDM (5)	ble	trpF	tat	dct	//	//	//	//	//
GCA_022855905.1	IS30	IS5	blaNDM (5)	ble	trpF	tat	dct	//	//	//	//	//
GCA_022855925.1	IS1B	hyp. ORF	blaNDM (1)	ble	trpF	tat	//	//	//	//	//	transposase
GCA_022855985.1	hyp. ORF	IS6	blaNDM (1)	ble	trpF	tat	Tn3	resolvase	//	//	//	//
GCA_022856035.1	hyp. ORF	//	blaNDM (9)	ble	trpF	tat	dct	ISCR1	sul1	//	//	resolvase
GCA_022856125.1	Tn3	hyp. ORF	blaNDM (1)	ble	trpF	tat	dct	hyp. ORF	//	//	//	//
GCA_022857375.1	IS30	IS5	blaNDM (5)	ble	trpF	tat	dct	//	//	//	//	//
GCA_022858045.1	IS3000	ISAba125	blaNDM (1)	ble	trpF	tat	dct	//	//	//	//	//
GCA_022858125.1	CatB	hyp. ORF	blaNDM (1)	ble	trpF (truncated)	ISCR1	//	//	//	//	//	IS5
GCA_022858255.1	IS1	hyp. ORF	blaNDM (1)	ble	trpF	tat	//	//	//	//	//	hyp. ORF
GCA_022859645.1	hyp. ORF	IS1	blaNDM (1)	ble	trpF	tat	dct	groES	groEL	transposase	//	IS1
GCA_022864745.1	CatB	hyp. ORF	blaNDM (1)	ble	trpF (truncated)	ISCR1	23S ribosomal RNA	//	//	//	//	//
GCA_022870685.1	IS30	IS5	blaNDM (5)	ble	trpF	tat	dct	IS6	hyp. ORF	//	//	ISEc9
GCA_022969555.2	IS26	IS30	blaNDM (4)	ble	trpF	tat	tat	dct	ISCR1	sul1	//	//
GCA_023093995.1	CatB	IS30	blaNDM (1)	ble	trpF	ISCR1	sul1	QacE	ANT 3''-Ia family aminoglycoside	trimethoprim-resistant dihydrofolate reductase	//	//
GCA_023094055.1	Tn3	IS26	blaNDM (5)	ble	trpF	tat	tat	dct	IS26	//	//	//
GCA_023094645.1	//	//	blaNDM (5)	ble	trpF	tat	dct	//	//	//	//	//
GCA_023094745.1	//	//	blaNDM (5)	ble	trpF	tat	dct	//	//	//	//	hyp. ORF
GCA_023158935.1	IS91	ISAba125	blaNDM (1)	ble	trpF	tat	tat	hyp. ORF	resolvase	//	//	ISVsa3
GCA_023159095.1	CatB	IS30	blaNDM (1)	ble	trpF	ISCR1	sul1	QacE	ANT 3''-Ia family aminoglycoside	trimethoprim-resistant dihydrofolate reductase	//	IS26
GCA_023159115.1	CatB	IS30	blaNDM (1)	ble	trpF	ISCR1	sul1	QacE	ANT 3''-Ia family aminoglycoside	trimethoprim-resistant dihydrofolate reductase	//	IS26
GCA_023159135.1	CatB	IS30	blaNDM (1)	ble	trpF	ISCR1	sul1	QacE	ANT 3''-Ia family aminoglycoside	trimethoprim-resistant dihydrofolate reductase	//	IS26
GCA_023273425.1	hyp. ORF	//	blaNDM (5)	ble	trpF	tat	//	//	//	//	//	//
GCA_023273635.1	hyp. ORF	hyp. ORF	blaNDM (5)	ble	trpF	tat	dct	hyp. ORF	//	//	//	hyp. ORF
GCA_023273685.1	hyp. ORF	hyp. ORF	blaNDM (5)	ble	trpF	tat	dct	hyp. ORF	//	//	//	//
GCA_023273745.1	IS30	IS5	blaNDM (5)	ble	trpF	tat	dct	hyp. ORF	//	hyp. ORF	//	hyp. ORF
GCA_023374935.1	ISCR1	IS30	blaNDM (1)	ble	trpF	ISEcp1	//	sul1	hyp. ORF	//	//	IS6100
GCA_023516835.1	IS30	IS5	blaNDM (7)	ble	trpF	tat	dct	IS26	//	//	//	//
GCA_023752295.1	IS30	IS5	blaNDM (5)	ble	trpF	tat	dct	//	//	//	//	//
GCA_023752525.1	IS30	IS5	blaNDM (5)	ble	trpF	tat	dct	//	//	//	//	//
GCA_023752775.1	IS3000	ISAba125	blaNDM (1)	ble	trpF	tat	dct	//	//	//	//	//
GCA_023752845.1	IS30	IS5	blaNDM (5)	ble	trpF	tat	dct	IS26	//	//	//	//
GCA_023753345.1	//	hyp. ORF	blaNDM (1)	ble	trpF	tat	ISCR1	hyp. ORF	hyp. ORF	//	//	//
GCA_023753525.1	IS3000	IS5	blaNDM (5)	ble	trpF	tat	dct	IS26	//	//	//	//
GCA_023753695.1	//	ISAba125	blaNDM (1)	ble	trpF	tat	dct	QacE	hyp. ORF	//	//	//
GCA_023753775.1	IS3000	IS5	blaNDM (5)	ble	trpF	tat	dct	IS26	//	//	//	//
GCA_023754035.1	resolvase	IS30	blaNDM (1)	ble	trpF	tat	dct	groES	groEL	//	//	hyp. ORF
GCA_023754225.1	ISAba125	IS1	blaNDM (1)	ble	trpF	tat	dct	Tn3	IS5075	//	//	//
GCA_023754235.1	ISAba125	IS1	blaNDM (1)	ble	trpF	tat	dct	5S ribosomal RNA	//	//	//	//
GCA_023754295.1	//	transposase	blaNDM (9)	ble	trpF	tat	dct	ISCR1	Tn3	//	//	//
GCA_023754765.1	IS30	IS5	blaNDM (5)	ble	trpF	tat	dct	//	//	//	//	//
GCA_023755025.1	//	hyp. ORF	blaNDM (1)	ble	//	//	//	//	ISCR1	sul1	//	hyp. ORF
GCA_023755045.1	//	ISAba125	blaNDM (1)	ble	trpF	tat	dct	groES	groEL	transposase	//	//
GCA_023755085.1	//	hyp. ORF	blaNDM (1)	ble	ISCR1	23S ribosomal RNA	5S ribosomal RNA	//	//	//	//	//
GCA_023755445.1	IS30	IS5	blaNDM (5)	ble	trpF	tat	dct	//	//	//	//	hyp. ORF
GCA_024128565.1	IS30	IS5	blaNDM (5)	ble	trpF	tat	tat	dct	IS26	IS26	//	//
GCA_024128655.1	IS30	IS5	blaNDM (5)	ble	trpF	tat	tat	dct	hyp. ORF	sul1	//	//
GCA_024128715.1	sul1	IS5	blaNDM (5)	ble	trpF	tat	tat	dct	IS26	//	//	//
GCA_024218755.1	IS1B	IS30	blaNDM (1)	ble	trpF	tat	ISCR1	sul1	QacE	trimethoprim-resistant dihydrofolate reductase	//	IS26
GCA_024298525.1	IS30	IS5	blaNDM (5)	ble	trpF	tat	tat	dct	IS26	//	//	//
GCA_024298705.1	IS30	IS5	blaNDM (5)	ble	trpF	tat	tat	dct	IS30	//	//	//
GCA_024396915.1	//	type B chloramphenicol O-acetyltransferase	blaNDM (1)	ble	trpF	tat	ISCR1	sul1	QacE	//	//	//
GCA_024516535.1	IS3000	IS5	blaNDM (5)	ble	trpF	tat	dct	//	//	//	//	//
GCA_024517305.1	IS3000	IS5	blaNDM (5)	ble	trpF	tat	dct	IS1	//	//	//	hyp. ORF
GCA_025266795.1	IS3000	IS30	blaNDM (1)	ble	trpF	tat	ISKpn19	resolvase	//	//	//	//
GCA_025420155.1	IS30	IS5	blaNDM (5)	ble	trpF	tat	dct	IS5	hyp. ORF	transposase	//	//
GCA_025420195.1	//	//	blaNDM (5)	ble	trpF	tat	dct	//	//	//	//	//
GCA_025420255.1	IS30	IS5	blaNDM (5)	ble	trpF	tat	dct	hyp. ORF	//	//	//	//
GCA_025446675.1	hyp. ORF	IS66	blaNDM (5)	ble	trpF	tat	dct	//	//	//	//	//
GCA_025446835.1	IS30	IS5	blaNDM (5)	ble	trpF	tat	dct	hyp. ORF	hyp. ORF	IS1	//	transposase
GCA_025446975.1	//	//	blaNDM (5)	ble	trpF	tat	dct	hyp. ORF	//	//	//	//
GCA_025547065.1	//	//	blaNDM (5)	ble	trpF	tat	dct	hyp. ORF	5S ribosomal RNA	//	//	//
GCA_025547075.1	//	//	blaNDM (5)	ble	trpF	tat	dct	hyp. ORF	pol V	hyp. ORF	//	hyp. ORF
GCA_025547235.1	//	//	blaNDM (5)	ble	trpF	tat	dct	hyp. ORF	pol V	hyp. ORF	//	hyp. ORF
GCA_025547245.1	hyp. ORF	//	blaNDM (5)	ble	trpF	tat	dct	hyp. ORF	pol V	hyp. ORF	//	hyp. ORF
GCA_025660515.1	//	hyp. ORF	blaNDM (1)	ble	trpF (truncated)	ISCR1	DHPS	transposase	//	//	//	//
GCA_025660525.1	CatB	hyp. ORF	blaNDM (1)	ble	trpF (truncated)	ISCR1	sul1	IS1	hyp. ORF	//	//	//
GCA_025660555.1	CatB	hyp. ORF	blaNDM (1)	ble	trpF (truncated)	//	//	transposase	//	//	//	//
GCA_025795785.1	IS30	IS5	blaNDM (5)	ble	trpF	tat	dct	//	hyp. ORF	//	//	hyp. ORF
GCA_025795845.1	hyp. ORF	hyp. ORF	blaNDM (5)	ble	trpF	tat	dct	//	//	//	//	//
GCA_025796025.1	IS30	IS5	blaNDM (5)	ble	trpF	tat	dct	//	//	//	//	//
GCA_025796105.1	IS30	IS5	blaNDM (5)	ble	trpF	tat	dct	hyp. ORF	//	//	//	hyp. ORF
GCA_025796145.1	IS30	IS5	blaNDM (5)	ble	trpF	tat	dct	//	//	//	//	//
GCA_025796195.1	hyp. ORF	IS5	blaNDM (5)	ble	trpF	tat	dct	//	//	//	//	//
GCA_025797145.1	IS30	IS5	blaNDM (5)	ble	trpF	tat	dct	IS6	hyp. ORF	//	//	//
GCA_025797165.1	IS30	IS5	blaNDM (5)	ble	trpF	tat	dct	IS6	hyp. ORF	//	//	hyp. ORF
GCA_025797245.1	IS30	IS5	blaNDM (5)	ble	trpF	tat	dct	hyp. ORF	//	hyp. ORF	//	//
GCA_025797255.1	IS3000	ISAba125	blaNDM (1)	ble	trpF	tat	dct	IS6	hyp. ORF	//	//	//
GCA_025797325.1	IS30	IS5	blaNDM (5)	ble	trpF	tat	dct	//	//	hyp. ORF	//	//
GCA_025797425.1	hyp. ORF	hyp. ORF	blaNDM (5)	ble	trpF	tat	dct	//	hyp. ORF	hyp. ORF	//	//
GCA_025797485.1	IS30	IS5	blaNDM (5)	ble	trpF	tat	dct	//	//	//	//	//
GCA_025797495.1	IS30	IS5	blaNDM (5)	ble	trpF	tat	dct	IS6	//	//	//	//
GCA_025797645.1	IS3000	ISAba125	blaNDM (1)	ble	trpF	tat	dct	//	//	//	//	//
GCA_025797705.1	IS30	IS5	blaNDM (5)	ble	trpF	tat	dct	//	//	//	//	//
GCA_025798085.1	//	hyp. ORF	blaNDM (7)	ble	trpF	tat	dct	hyp. ORF	hyp. ORF	hyp. ORF	//	//
GCA_025798125.1	IS30	IS5	blaNDM (5)	ble	trpF	tat	dct	//	IS6	//	//	//
KBJ005	--	IS30	blaNDM (1)	ble	trpF	tat	ISKpn19	resolvase	//	//	//	//
SSH001	--	IS26	blaNDM (1)	ble	trpF	tat	dct	ISCR1	sul1	//	//	//
SSH002	--	IS26	blaNDM (1)	ble	trpF	tat	dct	ISCR1	sul1	//	//	//
SSH003	--	IS26	blaNDM (1)	ble	trpF	tat	dct	ISCR1	sul1	//	//	//
SSH004	--	IS26	blaNDM (1)	ble	trpF	tat	dct	ISCR1	sul1	//	//	//
SSH005	//	hyp. ORF	blaNDM (13)	ble	trpF	tat	dct	groES	groES	hyp. ORF	//	//
GCA_001892675.1	hyp. ORF	16S ribosomal RNA	blaNDM (1)	ble	trpF	tat	dct	IS91	DHPS	QacE	16S ribosomal RNA	hyp. ORF
GCA_009393765.1	IS1	IS5	blaNDM (5)	ble	trpF	tat	dct	IS6	16S ribosomal RNA	23S ribosomal RNA	16S ribosomal RNA	//
GCA_009393855.1	RHS	IS66	blaNDM (5)	ble	trpF	tat	dct	//	resolvase	//	16S ribosomal RNA	//
GCA_017151145.1	IS30	IS5	blaNDM (5)	ble	trpF	tat	dct	IS6	23S ribosomal RNA	//	16S ribosomal RNA	//
GCA_020223935.1	sul1	QacE	blaNDM (1)	ble	trpF	tat	dct	groES	hyp. ORF	//	16S ribosomal RNA	//
GCA_024516355.1	IS30	IS5	blaNDM (5)	ble	trpF	tat	dct	IS6	5S ribosomal RNA	23S ribosomal RNA	16S ribosomal RNA	//
GCA_017151025.1	//	IS1	blaNDM (5)	ble	trpF	tat	dct	IS1	IS1182	IS1	23S ribosomal RNA	IS1
GCA_017151475.1	IS30	IS5	blaNDM (5)	ble	trpF	tat	dct	//	//	23S ribosomal RNA	23S ribosomal RNA	23S ribosomal RNA
GCA_017151605.1	IS30	IS5	blaNDM (5)	ble	trpF	tat	dct	23S ribosomal RNA	//	16S ribosomal RNA	23S ribosomal RNA	23S ribosomal RNA
GCA_025795855.1	IS30	IS5	blaNDM (5)	ble	trpF	tat	dct	//	//	//	23S ribosomal RNA	//
GCA_009393295.1	IS6	IS5	blaNDM (5)	ble	trpF	tat	dct	IS6	5S ribosomal RNA	//	5S ribosomal RNA	//
GCA_017151695.1	CatB	IS30	blaNDM (1)	ble	trpF	IS91	sul1	//	//	//	5S ribosomal RNA	//
GCA_020292705.1	//	resolvase	blaNDM (1)	ble	trpF	tat	dct	ISCR1	sul1	QacE	5S ribosomal RNA	//
GCA_020294145.1	hyp. ORF	//	blaNDM (1)	ble	trpF	tat	dct	ISCR1	sul1	QacE	AadA	//
GCA_020294225.1	hyp. ORF	//	blaNDM (1)	ble	trpF	tat	dct	ISCR1	sul1	QacE	AadA	//
GCA_020294245.1	//	hyp. ORF	blaNDM (1)	ble	trpF	tat	dct	ISCR1	sul1	QacE	AadA	//
GCA_020294445.1	hyp. ORF	//	blaNDM (1)	ble	trpF	tat	dct	ISCR1	sul1	QacE	AadA	//
GCA_020297665.1	hyp. ORF	//	blaNDM (1)	ble	trpF	tat	dct	ISCR1	sul1	QacE	AadA	//
GCA_021228955.1	IS26	hyp. ORF	blaNDM (9)	ble	trpF	tat	dct	ISCR1	sul1	QacE	AadA	//
GCA_022760155.1	IS6	IS30	blaNDM (5)	ble	trpF	tat	tat	ISCR1	sul1	QacE	AadA	//
GCA_024298485.1	IS26	IS30	blaNDM (5)	ble	trpF	tat	tat	ISCR1	sul1	QacE	AadA	//
GCA_024298745.1	IS26	IS30	blaNDM (5)	ble	trpF	tat	tat	ISCR1	sul1	QacE	AadA	//
GCA_024399595.1	IS26	IS30	blaNDM (5)	ble	trpF	tat	tat	ISCR1	sul1	QacE	AadA	//
GCA_001647755.1	//	transposase	blaNDM (1)	ble	trpF	tat	//	transposase	DHPS	QacE	ANT 3''-Ia family aminoglycoside	dihydrofolate reductase
GCA_001891305.1	--	--	blaNDM (1)	ble	trpF	tat	dct	IS91	DHPS	QacE	ANT 3''-Ia family aminoglycoside	//
GCA_001891315.1	hyp. ORF	IS6	blaNDM (1)	ble	trpF	tat	dct	IS91	DHPS	QacE	ANT 3''-Ia family aminoglycoside	dihydrofolate reductase
GCA_001891395.1	hyp. ORF	//	blaNDM (1)	ble	trpF	tat	dct	IS91	DHPS	QacE	ANT 3''-Ia family aminoglycoside	dihydrofolate reductase
GCA_001891765.1	//	transposase	blaNDM (1)	ble	trpF	tat	dct	IS91	DHPS	QacE	ANT 3''-Ia family aminoglycoside	dihydrofolate reductase
GCA_001891785.1	//	//	blaNDM (1)	ble	trpF	tat	dct	IS91	DHPS	QacE	ANT 3''-Ia family aminoglycoside	dihydrofolate reductase
GCA_001891795.1	//	hyp. ORF	blaNDM (1)	ble	trpF	tat	dct	IS91	DHPS	QacE	ANT 3''-Ia family aminoglycoside	dihydrofolate reductase
GCA_001891865.1	hyp. ORF	//	blaNDM (1)	ble	trpF	tat	dct	IS91	DHPS	QacE	ANT 3''-Ia family aminoglycoside	dihydrofolate reductase
GCA_001891945.1	IS110	//	blaNDM (1)	ble	trpF	tat	dct	IS91	DHPS	QacE	ANT 3''-Ia family aminoglycoside	dihydrofolate reductase
GCA_001891965.1	hyp. ORF	hyp. ORF	blaNDM (1)	ble	trpF	tat	dct	IS91	DHPS	QacE	ANT 3''-Ia family aminoglycoside	dihydrofolate reductase
GCA_001892205.1	hyp. ORF	IS1182	blaNDM (1)	ble	trpF	tat	dct	IS91	DHPS	QacE	ANT 3''-Ia family aminoglycoside	dihydrofolate reductase
GCA_001892295.1	sugar kinase	hyp. ORF	blaNDM (1)	ble	trpF	tat	dct	IS91	DHPS	QacE	ANT 3''-Ia family aminoglycoside	dihydrofolate reductase
GCA_001892355.1	//	resolvase	blaNDM (1)	ble	trpF	tat	dct	IS91	DHPS	QacE	ANT 3''-Ia family aminoglycoside	dihydrofolate reductase
GCA_001892525.1	hyp. ORF	IS110	blaNDM (1)	ble	trpF	tat	dct	IS91	DHPS	QacE	ANT 3''-Ia family aminoglycoside	dihydrofolate reductase
GCA_001892665.1	//	//	blaNDM (1)	ble	trpF	tat	dct	IS91	DHPS	QacE	ANT 3''-Ia family aminoglycoside	dihydrofolate reductase
GCA_001893025.1	transposase	//	blaNDM (1)	ble	trpF	tat	dct	IS91	DHPS	QacE	ANT 3''-Ia family aminoglycoside	dihydrofolate reductase
GCA_001893205.1	hyp. ORF	//	blaNDM (1)	ble	trpF	tat	dct	IS91	DHPS	QacE	ANT 3''-Ia family aminoglycoside	dihydrofolate reductase
GCA_001893445.1	//	//	blaNDM (1)	ble	trpF	tat	dct	IS91	DHPS	QacE	ANT 3''-Ia family aminoglycoside	dihydrofolate reductase
GCA_001893525.1	hyp. ORF	IS6	blaNDM (1)	ble	trpF	tat	dct	IS91	DHPS	QacE	ANT 3''-Ia family aminoglycoside	dihydrofolate reductase
GCA_001893685.1	transposase	//	blaNDM (1)	ble	trpF	tat	dct	IS91	DHPS	QacE	ANT 3''-Ia family aminoglycoside	dihydrofolate reductase
GCA_001893935.1	//	transposase	blaNDM (1)	ble	trpF	tat	dct	IS91	DHPS	QacE	ANT 3''-Ia family aminoglycoside	dihydrofolate reductase
GCA_001893955.1	//	hyp. ORF	blaNDM (1)	ble	trpF	tat	dct	IS91	DHPS	QacE	ANT 3''-Ia family aminoglycoside	dihydrofolate reductase
GCA_002870165.1	IS6	IS30	blaNDM (5)	ble	trpF	tat	dct	IS91	sul1	QacE	ANT 3''-Ia family aminoglycoside	trimethoprim-resistant dihydrofolate reductase
GCA_002870165.1	IS6	IS30	blaNDM (5)	ble	trpF	tat	dct	IS91	sul1	QacE	ANT 3''-Ia family aminoglycoside	trimethoprim-resistant dihydrofolate reductase
GCA_009393835.1	hyp. ORF	hyp. ORF	blaNDM (9)	ble	trpF	tat	dct	IS91	sul1	QacE	ANT 3''-Ia family aminoglycoside	//
GCA_009394115.1	//	IS30	blaNDM (5)	ble	trpF	tat	dct	IS91	sul1	QacE	ANT 3''-Ia family aminoglycoside	trimethoprim-resistant dihydrofolate reductase
GCA_009394175.1	IS1	IS30	blaNDM (5)	ble	trpF	tat	dct	IS91	sul1	QacE	ANT 3''-Ia family aminoglycoside	//
GCA_009394205.1	//	hyp. ORF	blaNDM (9)	ble	trpF	tat	dct	IS91	sul1	QacE	ANT 3''-Ia family aminoglycoside	//
GCA_009394275.1	//	hyp. ORF	blaNDM (9)	ble	trpF	tat	dct	IS91	sul1	QacE	ANT 3''-Ia family aminoglycoside	//
GCA_009394435.1	APH 3'-VI family aminoglycoside	ISAba125	blaNDM (1)	ble	trpF	hyp. ORF	hyp. ORF	IS91	sul1	QacE	ANT 3''-Ia family aminoglycoside	//
GCA_009659595.1	IS6	hyp. ORF	blaNDM (9)	ble	trpF	tat	dct	IS91	sul1	QacE	ANT 3''-Ia family aminoglycoside	//
GCA_009909445.1	IS26	hyp. ORF	blaNDM (9)	ble	trpF	tat	dct	IS91	sul1	QacE	ANT 3''-Ia family aminoglycoside	//
GCA_016812055.1	IS26	IS30	blaNDM (5)	ble	trpF	tat	dct	IS91	sul1	QacE	ANT 3''-Ia family aminoglycoside	//
GCA_018394415.1	//	IS26	blaNDM (5)	ble	trpF	tat	dct	IS91	sul1	QacE	ANT 3''-Ia family aminoglycoside	//
GCA_020616495.1	IS26	IS30	blaNDM (5)	ble	trpF	tat	tat	ISCR1	sul1	QacE	ANT 3''-Ia family aminoglycoside	trimethoprim-resistant dihydrofolate reductase
GCA_020640995.1	CatB	hyp. ORF	blaNDM (1)	ble	trpF	ISCR1	sul1	QacE	//	trimethoprim-resistant dihydrofolate reductase	ANT 3''-Ia family aminoglycoside	//
GCA_002164865.2	IS30	IS5	blaNDM (5)	ble	trpF	tat	dct	IS26	AraC	UmuD	DNA polymerase V	ISKox3
GCA_002164975.2	IS30	IS5	blaNDM (5)	ble	trpF	tat	dct	IS26	AraC	UmuD	DNA polymerase V	ISKox3
GCA_002165095.2	IS30	IS5	blaNDM (5)	ble	trpF	tat	dct	IS26	AraC	UmuD	DNA polymerase V	ISKox3
GCA_002811555.3	Tn3	IS30	blaNDM (5)	ble	trpF	tat	dct	IS26	AraC	UmuD	DNA polymerase V	ISKox3
GCA_002850675.5	IS30	IS5	blaNDM (21)	ble	trpF	tat	dct	IS26	AraC	UmuD	DNA polymerase V	ISKox3
GCA_002853385.2	IS30	IS5	blaNDM (5)	ble	trpF	tat	dct	IS26	IS5	blaNDM (5)	DNA polymerase V	ISKox3
GCA_002853385.2	IS26	IS5	blaNDM (5)	ble	trpF	tat	dct	IS26	IS5	blaNDM (5)	DNA polymerase V	ISKox3
GCA_002853385.2	IS26	IS5	blaNDM (5)	ble	trpF	tat	dct	IS26	IS5	blaNDM (5)	DNA polymerase V	ISKox3
GCA_002853385.2	IS26	IS5	blaNDM (5)	ble	trpF	tat	dct	IS26	IS5	blaNDM (5)	DNA polymerase V	ISKox3
GCA_002853385.2	IS26	IS5	blaNDM (5)	ble	trpF	tat	dct	IS26	AraC	UmuD	DNA polymerase V	ISKox3
GCA_002860105.1	IS5	//	blaNDM (5)	ble	trpF	tat	dct	IS6	AraC	UmuD	DNA polymerase V	ISL3
GCA_002945135.3	IS30	IS5	blaNDM (5)	ble	trpF	tat	dct	IS6	AraC	UmuD	DNA polymerase V	ISKox3
GCA_002966875.1	sugar kinase	IS5	blaNDM (7)	ble	trpF	tat	dct	IS26	AraC	UmuD	DNA polymerase V	ISKox3
GCA_002967855.2	IS30	IS5	blaNDM (5)	ble	trpF	tat	tat	dct	IS26	UmuD	DNA polymerase V	ISKox3
GCA_002967875.2	IS30	IS5	blaNDM (5)	ble	trpF	tat	tat	dct	IS26	UmuD	DNA polymerase V	ISKox3
GCA_002967885.2	IS30	IS5	blaNDM (5)	ble	trpF	tat	tat	dct	IS26	UmuD	DNA polymerase V	ISKox3
GCA_002967935.2	IS30	IS5	blaNDM (5)	ble	trpF	tat	tat	dct	IS26	UmuD	DNA polymerase V	ISKox3
GCA_002967955.2	IS30	IS5	blaNDM (5)	ble	trpF	tat	tat	dct	IS26	UmuD	DNA polymerase V	ISKox3
GCA_002967975.2	IS30	IS5	blaNDM (5)	ble	trpF	tat	tat	dct	IS26	UmuD	DNA polymerase V	ISKox3
GCA_003036645.2	IS30	IS5	blaNDM (5)	ble	trpF	tat	dct	IS4	AraC	UmuD	DNA polymerase V	ISKox3
GCA_003051945.2	IS3000	IS5	blaNDM (5)	ble	trpF	tat	dct	IS6	AraC	UmuD	DNA polymerase V	ISKox3
GCA_003051985.2	sugar kinase	IS5	blaNDM (5)	ble	trpF	tat	dct	IS26	AraC	UmuD	DNA polymerase V	ISKox3
GCA_003122105.1	sugar kinase	IS5	blaNDM (5)	ble	trpF	tat	dct	IS26	AraC	UmuD	DNA polymerase V	ISKox3
GCA_003150815.1	--	--	blaNDM (5)	ble	trpF	tat	dct	IS26	AraC	UmuD	DNA polymerase V	ISKox3
GCA_003428425.1	sugar kinase	IS5	blaNDM (5)	ble	trpF	tat	dct	IS26	AraC	UmuD	DNA polymerase V	ISKox3
GCA_003711045.1	IS30	IS5	blaNDM (5)	ble	trpF	tat	dct	IS26	AraC	UmuD	DNA polymerase V	ISKox3
GCA_003955965.1	IS30	IS5	blaNDM (5)	ble	trpF	tat	dct	IS26	AraC	UmuD	DNA polymerase V	ISKox3
GCA_003965345.2	IS30	IS5	blaNDM (5)	ble	trpF	tat	dct	IS26	AraC	UmuD	DNA polymerase V	ISKox3
GCA_004088295.1	--	--	blaNDM (7)	ble	trpF	tat	dct	IS26	AraC	UmuD	DNA polymerase V	ISKox3
GCA_004295365.1	IS30	IS5	blaNDM (5)	ble	trpF	tat	dct	IS26	AraC	UmuD	DNA polymerase V	ISKox3
GCA_004301465.1	IS30	transposase	blaNDM (5)	ble	trpF	tat	dct	IS26	AraC	UmuD	DNA polymerase V	ISKox3
GCA_008195605.1	IS30	IS5	blaNDM (5)	ble	trpF	tat	dct	IS5	AraC	UmuD	DNA polymerase V	ISKox3
GCA_009393075.1	IS30	IS5	blaNDM (5)	ble	trpF	tat	dct	IS6	IS6	UmuD	DNA polymerase V	ISKox3
GCA_009393595.1	IS30	IS5	blaNDM (5)	ble	trpF	tat	dct	IS26	AraC	UmuD	DNA polymerase V	ISKox3
GCA_009393635.1	//	IS66	blaNDM (5)	ble	trpF	tat	dct	IS26	AraC	UmuD	DNA polymerase V	ISKox3
GCA_009393815.1	IS30	IS5	blaNDM (5)	ble	trpF	tat	dct	IS1	AraC	UmuD	DNA polymerase V	ISKox3
GCA_009659565.1	//	IS5	blaNDM (5)	ble	trpF	tat	dct	IS26	AraC	UmuD	DNA polymerase V	ISKox3
GCA_013377395.1	IS30	IS5	blaNDM (5)	ble	trpF	tat	dct	IS1	AraC	UmuD	DNA polymerase V	ISKox3
GCA_019710395.3	IS3000	IS30	blaNDM (1)	ble	trpF	tat	tat	dct	IS26	UmuD	DNA polymerase V	ISKox3
GCA_020809005.1	IS30	IS5	blaNDM (5)	ble	trpF	tat	tat	dct	IS26	UmuD	DNA polymerase V	ISKox3
GCA_021089875.1	//	IS5	blaNDM (5)	ble	trpF	tat	tat	dct	IS26	UmuD	DNA polymerase V	ISKox3
GCA_021389995.1	--	--	blaNDM (5)	ble	trpF	tat	tat	dct	IS26	UmuD	DNA polymerase V	ISKox3
GCA_021390015.1	IS30	IS5	blaNDM (5)	ble	trpF	tat	tat	dct	IS26	UmuD	DNA polymerase V	ISKox3
GCA_021441965.1	IS30	IS5	blaNDM (5)	ble	trpF	tat	tat	dct	IS26	UmuD	DNA polymerase V	ISKox3
GCA_022559005.1	IS30	IS5	blaNDM (5)	ble	trpF	tat	dct	IS26	AraC	UmuD	DNA polymerase V	ISKox3
GCA_022559025.1	IS30	IS5	blaNDM (5)	ble	trpF	tat	dct	IS26	AraC	UmuD	DNA polymerase V	ISKox3
GCA_022559045.1	//	IS5	blaNDM (5)	ble	trpF	tat	dct	IS26	AraC	UmuD	DNA polymerase V	ISKox3
GCA_022559685.1	IS30	IS5	blaNDM (5)	ble	trpF	tat	tat	dct	IS26	UmuD	DNA polymerase V	ISKox3
GCA_022605345.1	IS30	IS5	blaNDM (5)	ble	trpF	tat	tat	dct	IS6	UmuD	DNA polymerase V	ISKox3
GCA_023022885.1	IS30	IS5	blaNDM (5)	ble	trpF	tat	tat	dct	IS26	UmuD	DNA polymerase V	transposase
GCA_023024425.1	IS30	IS5	blaNDM (5)	ble	trpF	tat	tat	dct	IS26	UmuD	DNA polymerase V	ISKox3
GCA_023330605.1	IS1	IS30	blaNDM (1)	ble	trpF	tat	tat	dct	IS26	UmuD	DNA polymerase V	ISKox3
GCA_024298505.1	IS30	IS5	blaNDM (5)	ble	trpF	tat	tat	dct	IS26	UmuD	DNA polymerase V	ISKox3
GCA_024298565.1	IS1	IS30	blaNDM (1)	ble	trpF	tat	tat	dct	IS26	UmuD	DNA polymerase V	ISKox3
GCA_024298725.1	//	IS5	blaNDM (5)	ble	trpF	tat	tat	dct	IS26	UmuD	DNA polymerase V	ISKox3
GCA_024298785.1	IS30	IS5	blaNDM (5)	ble	trpF	tat	tat	dct	IS26	UmuD	DNA polymerase V	ISKox3
GCA_024499245.1	IS30	IS5	blaNDM (5)	ble	trpF	tat	tat	dct	IS26	UmuD	DNA polymerase V	ISKox3
GCA_024734135.1	IS30	IS5	blaNDM (5)	ble	trpF	tat	tat	dct	IS26	UmuD	DNA polymerase V	ISKox3
GCA_024734155.1	IS3000	IS5	blaNDM (5)	ble	trpF	tat	tat	dct	IS26	UmuD	DNA polymerase V	ISKox3
GCA_024734175.1	IS3000	IS5	blaNDM (5)	ble	trpF	tat	tat	dct	IS26	UmuD	DNA polymerase V	ISKox3
GCA_024734195.1	IS30	IS5	blaNDM (5)	ble	trpF	tat	tat	dct	IS26	UmuD	DNA polymerase V	ISKox3
GCA_024734215.1	IS30	IS5	blaNDM (5)	ble	trpF	tat	tat	dct	IS26	UmuD	DNA polymerase V	ISKox3
GCA_024734235.1	IS30	IS5	blaNDM (5)	ble	trpF	tat	tat	dct	IS26	UmuD	DNA polymerase V	ISKox3
GCA_024734255.1	IS3000	IS5	blaNDM (5)	ble	trpF	tat	tat	dct	IS26	UmuD	DNA polymerase V	ISKox3
GCA_024734275.1	IS3000	IS5	blaNDM (5)	ble	trpF	tat	tat	dct	IS26	UmuD	DNA polymerase V	ISKox3
GCA_024734295.1	IS30	IS5	blaNDM (5)	ble	trpF	tat	tat	dct	IS26	UmuD	DNA polymerase V	ISKox3
GCA_025398915.1	IS30	IS5	blaNDM (5)	ble	trpF	tat	tat	dct	IS26	UmuD	DNA polymerase V	ISKox3
GCA_025447165.1	IS30	IS5	blaNDM (5)	ble	trpF	tat	dct	hyp. ORF	IS6	UmuD	DNA polymerase V	IS6
GCA_025677745.1	IS30	IS5	blaNDM (5)	ble	trpF	tat	tat	dct	IS26	UmuD	DNA polymerase V	ISKox3
GCA_025677765.1	IS30	IS5	blaNDM (5)	ble	trpF	tat	tat	dct	IS26	UmuD	DNA polymerase V	ISKox3
AeBJ008	--	ISAba125	blaNDM (1)	ble	trpF	tat	dct	groES	groEL	IS91	hyp. ORF	ISAba125
GCA_001704615.3	23S ribosomal rRNA	ISAba125	blaNDM (1)	ble	trpF	tat	dct	groES	groEL	IS91	hyp. ORF	hyp. ORF
GCA_001887995.2	sugar kinase	IS30	blaNDM (1)	ble	trpF	tat	dct	groES	groEL	IS91	hyp. ORF	hyp. ORF
GCA_001891465.1	IS30	IS5	blaNDM (1)	ble	trpF	tat	23S ribosomal RNA	16S ribosomal RNA	//	hyp. ORF	hyp. ORF	//
GCA_001891695.1	//	//	blaNDM (1)	ble	trpF	tat	//	//	//	//	hyp. ORF	//
GCA_001891705.1	hyp. ORF	//	blaNDM (1)	ble	trpF	tat	dct	//	//	hyp. ORF	hyp. ORF	hyp. ORF
GCA_001891925.1	IS30	IS5	blaNDM (1)	ble	trpF	tat	hyp. ORF	IS1380	//	//	hyp. ORF	hyp. ORF
GCA_001892255.1	hyp. ORF	type B chloramphenicol O-acetyltransferase	blaNDM (1)	ble	trpF	IS91	//	//	hyp. ORF	//	hyp. ORF	hyp. ORF
GCA_001892335.1	IS30	IS5	blaNDM (1)	ble	trpF	tat	dct	IS6	hyp. ORF	//	hyp. ORF	hyp. ORF
GCA_001892685.1	rifampin ADP-ribosylating transferase ARR-2	type B chloramphenicol O-acetyltransferase	blaNDM (1)	ble	trpF	IS91	//	hyp. ORF	hyp. ORF	//	hyp. ORF	hyp. ORF
GCA_001892755.1	IS30	IS5	blaNDM (1)	ble	trpF	tat	hyp. ORF	hyp. ORF	RHS	hyp. ORF	hyp. ORF	ISAs1
GCA_001892765.1	//	//	blaNDM (1)	ble	trpF	tat	dct	IS91	DHPS	QacE	hyp. ORF	hyp. ORF
GCA_001893105.1	IS30	IS5	blaNDM (1)	ble	trpF	tat	hyp. ORF	hyp. ORF	hyp. ORF	//	hyp. ORF	hyp. ORF
GCA_001893165.1	IS30	IS5	blaNDM (1)	ble	trpF	tat	ISAs1	hyp. ORF	RHS	//	hyp. ORF	//
GCA_001893245.1	IS30	IS5	blaNDM (1)	ble	trpF	tat	hyp. ORF	//	hyp. ORF	//	hyp. ORF	//
GCA_001893375.1	//	hyp. ORF	blaNDM (1)	ble	trpF	tat	//	//	//	//	hyp. ORF	//
GCA_001893535.1	rifampin ADP-ribosylating transferase ARR-2	type B chloramphenicol O-acetyltransferase	blaNDM (1)	ble	trpF	hyp. ORF	hyp. ORF	hyp. ORF	hyp. ORF	hyp. ORF	hyp. ORF	hyp. ORF
GCA_001893615.1	hyp. ORF	hyp. ORF	blaNDM (1)	ble	trpF	tat	dct	IS91	Tn3	IS6	hyp. ORF	hyp. ORF
GCA_001893695.1	rifampin ADP-ribosylating transferase ARR-2	type B chloramphenicol O-acetyltransferase	blaNDM (1)	ble	trpF	hyp. ORF	hyp. ORF	hyp. ORF	hyp. ORF	hyp. ORF	hyp. ORF	hyp. ORF
GCA_001893865.1	IS30	IS5	blaNDM (1)	ble	trpF	tat	dct	groES	groEL	IS91	hyp. ORF	//
GCA_001894065.1	IS30	IS5	blaNDM (1)	ble	trpF	tat	hyp. ORF	//	//	hyp. ORF	hyp. ORF	hyp. ORF
GCA_001894315.1	//	IS5	blaNDM (1)	ble	trpF	tat	IS4	//	//	hyp. ORF	hyp. ORF	hyp. ORF
GCA_001894415.1	//	hyp. ORF	blaNDM (1)	ble	trpF	tat	hyp. ORF	//	//	hyp. ORF	hyp. ORF	//
GCA_001894425.1	//	//	blaNDM (1)	ble	trpF	tat	16S ribosomal RNA	hyp. ORF	hyp. ORF	hyp. ORF	hyp. ORF	hyp. ORF
GCA_001894495.1	hyp. ORF	transposase	blaNDM (1)	ble	trpF	tat	hyp. ORF	hyp. ORF	hyp. ORF	hyp. ORF	hyp. ORF	//
GCA_001894545.1	IS30	IS5	blaNDM (1)	ble	trpF	tat	//	hyp. ORF	hyp. ORF	//	hyp. ORF	hyp. ORF
GCA_002125925.1	IS30	IS5	blaNDM (1)	ble	trpF	tat	IS6	//	//	//	hyp. ORF	IS6
GCA_002164595.2	IS6	IS30	blaNDM (4)	ble	trpF	tat	dct	groES	groEL	IS91	hyp. ORF	hyp. ORF
GCA_002164635.4	IS26	IS30	blaNDM (4)	ble	trpF	tat	dct	groES	groEL	IS91	hyp. ORF	hyp. ORF
GCA_002164645.3	IS26	IS30	blaNDM (4)	ble	trpF	tat	dct	groES	groEL	IS91	hyp. ORF	hyp. ORF
GCA_002165115.2	IS30	IS5	blaNDM (5)	ble	trpF (truncated)	hyp. ORF	hyp. ORF	hyp. ORF	//	hyp. ORF	hyp. ORF	//
GCA_002165245.3	//	ISAba125	blaNDM (1)	ble	trpF	tat	dct	groES	groEL	IS91	hyp. ORF	hyp. ORF
GCA_002165255.2	hyp. ORF	ISAba125	blaNDM (1)	ble	trpF	tat	dct	groES	groEL	IS91	hyp. ORF	hyp. ORF
GCA_002165305.2	//	ISAba125	blaNDM (1)	ble	trpF	tat	dct	groES	groEL	IS91	hyp. ORF	hyp. ORF
GCA_002165305.2	//	ISAba125	blaNDM (1)	ble	trpF	tat	dct	groES	groEL	IS91	hyp. ORF	hyp. ORF
GCA_002165345.2	hyp. ORF	ISAba125	blaNDM (1)	ble	trpF	tat	dct	groES	groEL	IS91	hyp. ORF	hyp. ORF
GCA_002165375.2	APH 3'-VI family aminoglycoside	ISAba125	blaNDM (1)	ble	trpF	tat	dct	groES	groEL	IS91	hyp. ORF	hyp. ORF
GCA_002852995.3	IS5	IS30	blaNDM (1)	ble	trpF	tat	dct	groES	groEL	IS91	hyp. ORF	hyp. ORF
GCA_002853475.2	IS5	IS30	blaNDM (1)	ble	trpF	tat	dct	groES	groEL	IS91	hyp. ORF	hyp. ORF
GCA_002887535.1	//	hyp. ORF	blaNDM (5)	ble	trpF	tat	dct	//	//	//	hyp. ORF	//
GCA_003024525.3	APH 3'-VI family aminoglycoside	ISAba125	blaNDM (1)	ble	trpF	tat	dct	groES	groEL	IS91	hyp. ORF	hyp. ORF
GCA_003037185.2	IS5	IS30	blaNDM (1)	ble	trpF	tat	dct	groES	groEL	IS91	hyp. ORF	hyp. ORF
GCA_003037615.2	sugar kinase	IS30	blaNDM (6)	ble	trpF	tat	dct	groES	groEL	IS91	hyp. ORF	hyp. ORF
GCA_003429065.3	IS3000	IS30	blaNDM (1)	ble	trpF	tat	dct	groES	groEL	IS91	hyp. ORF	hyp. ORF
GCA_003956065.1	hyp. ORF	ISAba125	blaNDM (1)	ble	trpF	tat	dct	groES	groEL	IS91	hyp. ORF	hyp. ORF
GCA_003964795.2	IS6	ISAba125	blaNDM (1)	ble	trpF	tat	dct	groES	groEL	IS91	hyp. ORF	hyp. ORF
GCA_004005445.1	//	ISAba23	blaNDM (3)	ble	trpF	tat	dct	groES	groEL	IS91	hyp. ORF	hyp. ORF
GCA_004005545.1	//	//	blaNDM (1)	ble	trpF	tat	dct	groES	groEL	IS91	hyp. ORF	hyp. ORF
GCA_004127475.1	sugar kinase	IS5	blaNDM (5)	ble	trpF	//	//	//	hyp. ORF	//	hyp. ORF	//
GCA_004127585.1	//	//	blaNDM (5)	ble	trpF	tat	hyp. ORF	hyp. ORF	//	hyp. ORF	hyp. ORF	hyp. ORF
GCA_004127765.1	sugar kinase	IS5	blaNDM (5)	ble	trpF	//	//	//	//	//	hyp. ORF	//
GCA_004127795.1	//	//	blaNDM (5)	ble	trpF	tat	//	//	//	//	hyp. ORF	hyp. ORF
GCA_004136685.1	//	IS30	blaNDM (1)	ble	trpF	IS91	//	//	//	//	hyp. ORF	//
GCA_005165545.1	IS5	IS30	blaNDM (1)	ble	trpF	tat	dct	groES	groEL	IS91	hyp. ORF	hyp. ORF
GCA_008180305.1	hyp. ORF	IS30	blaNDM (1)	ble	trpF	hyp. ORF	hyp. ORF	//	//	hyp. ORF	hyp. ORF	hyp. ORF
GCA_008180305.1	//	ISAba125	blaNDM (1)	ble	trpF	tat	dct	groES	groEL	IS91	hyp. ORF	hyp. ORF
GCA_008368585.1	hyp. ORF	IS30	blaNDM (1)	ble	trpF	tat	dct	groES	groEL	IS91	hyp. ORF	hyp. ORF
GCA_008368595.1	IS5	IS30	blaNDM (1)	ble	trpF	tat	dct	groES	groEL	IS91	hyp. ORF	//
GCA_008368615.1	IS5	IS30	blaNDM (1)	ble	trpF	tat	dct	groES	groEL	IS91	hyp. ORF	//
GCA_008368685.1	IS5	IS30	blaNDM (1)	ble	trpF	tat	dct	groES	groEL	IS91	hyp. ORF	hyp. ORF
GCA_008369045.1	IS5	IS30	blaNDM (1)	ble	trpF	tat	dct	groES	groEL	IS91	hyp. ORF	hyp. ORF
GCA_008630175.1	//	IS30	blaNDM (1)	ble	trpF	tat	dct	groES	groEL	IS91	hyp. ORF	hyp. ORF
GCA_008630195.1	IS3000	IS5	blaNDM (1)	ble	trpF	tat	dct	groES	groEL	IS91	hyp. ORF	hyp. ORF
GCA_008630215.1	ISAba125	IS5	blaNDM (1)	ble	trpF	tat	dct	groES	groEL	IS91	hyp. ORF	hyp. ORF
GCA_008630225.1	IS5	IS30	blaNDM (1)	ble	trpF	tat	dct	groES	groEL	IS91	hyp. ORF	hyp. ORF
GCA_008630255.1	ISAba125	IS5	blaNDM (1)	ble	trpF	tat	dct	groES	groEL	IS91	hyp. ORF	hyp. ORF
GCA_008630305.1	//	IS30	blaNDM (1)	ble	trpF	tat	dct	groES	groEL	IS91	hyp. ORF	hyp. ORF
GCA_008632735.1	//	IS30	blaNDM (1)	ble	trpF	tat	dct	groES	groEL	IS91	hyp. ORF	hyp. ORF
GCA_008632745.1	//	IS30	blaNDM (1)	ble	trpF	tat	dct	groES	groEL	IS91	hyp. ORF	hyp. ORF
GCA_008632765.1	//	IS30	blaNDM (1)	ble	trpF	tat	dct	groES	groEL	IS91	hyp. ORF	hyp. ORF
GCA_008632785.1	hyp. ORF	IS30	blaNDM (1)	ble	trpF	tat	dct	groES	groEL	IS91	hyp. ORF	hyp. ORF
GCA_009296145.1	//	ISAba125	blaNDM (3)	ble	trpF	tat	dct	groES	groEL	IS91	hyp. ORF	hyp. ORF
GCA_009392945.1	//	IS5	blaNDM (5)	ble	trpF	tat	dct	IS6	//	hyp. ORF	hyp. ORF	//
GCA_009392965.1	IS30	IS5	blaNDM (5)	ble	trpF	tat	dct	IS6	//	//	hyp. ORF	//
GCA_009393115.1	IS30	IS5	blaNDM (5)	ble	trpF	tat	dct	IS6	IS1	hyp. ORF	hyp. ORF	//
GCA_009393145.1	IS3000	ISAba125	blaNDM (1)	ble	trpF	tat	dct	//	hyp. ORF	//	hyp. ORF	//
GCA_009393195.1	hyp. ORF	IS5	blaNDM (5)	ble	trpF	tat	dct	IS6	//	//	hyp. ORF	//
GCA_009393275.1	IS1	IS5	blaNDM (5)	ble	trpF	tat	dct	//	//	//	hyp. ORF	IS1
GCA_009393395.1	IS30	IS5	blaNDM (5)	ble	trpF	tat	dct	hyp. ORF	//	hyp. ORF	hyp. ORF	//
GCA_009393645.1	RHS	//	blaNDM (5)	ble	trpF	tat	dct	transposase	ISAs1	hyp. ORF	hyp. ORF	//
GCA_009393845.1	IS30	IS5	blaNDM (5)	ble	trpF	tat	dct	hyp. ORF	hyp. ORF	hyp. ORF	hyp. ORF	hyp. ORF
GCA_009393965.1	IS30	IS5	blaNDM (5)	ble	trpF	tat	dct	IS1	//	//	hyp. ORF	//
GCA_009394035.1	IS30	IS5	blaNDM (5)	ble	trpF	tat	dct	RHS	hyp. ORF	RHS	hyp. ORF	//
GCA_009394135.1	//	IS5B	blaNDM (5)	ble	trpF	tat	dct	hyp. ORF	//	//	hyp. ORF	//
GCA_009394345.1	IS30	IS5	blaNDM (5)	ble	trpF	tat	dct	//	//	//	hyp. ORF	hyp. ORF
GCA_009394575.1	IS30	IS5	blaNDM (5)	ble	trpF	tat	dct	//	hyp. ORF	//	hyp. ORF	resolvase
GCA_009728975.1	IS5	IS30	blaNDM (1)	ble	trpF	tat	dct	groES	groEL	IS91	hyp. ORF	IS26
GCA_009930995.1	sugar kinase	IS30	blaNDM (1)	ble	trpF	tat	dct	groES	groEL	IS91	hyp. ORF	hyp. ORF
GCA_010183645.1	IS5	IS30	blaNDM (1)	ble	trpF	tat	dct	groES	groEL	IS91	hyp. ORF	hyp. ORF
GCA_010183705.1	IS26	IS30	blaNDM (1)	ble	trpF	tat	dct	groES	groEL	IS91	hyp. ORF	hyp. ORF
GCA_010183725.1	IS26	IS30	blaNDM (1)	ble	trpF	tat	dct	groES	groEL	IS91	hyp. ORF	hyp. ORF
GCA_010918635.1	transposase	ISAba125	blaNDM (1)	ble	trpF	tat	dct	groES	groEL	IS91	hyp. ORF	hyp. ORF
GCA_011192225.1	//	IS30	blaNDM (1)	ble	trpF	hyp. ORF	//	hyp. ORF	hyp. ORF	//	hyp. ORF	//
GCA_012974585.1	hyp. ORF	ISAba125	blaNDM (1)	ble	trpF	tat	dct	groES	groEL	IS91	hyp. ORF	ISAba125
GCA_013072835.1	IS30	IS5	blaNDM (5)	ble	trpF	tat	dct	hyp. ORF	hyp. ORF	//	hyp. ORF	//
GCA_013072855.1	IS30	IS5	blaNDM (5)	ble	trpF	tat	dct	//	hyp. ORF	IS1380	hyp. ORF	ISAs1
GCA_013255765.1	IS26	ISAba125	blaNDM (1)	ble	trpF	tat	dct	groES	groEL	IS91	hyp. ORF	IS30
GCA_013255915.1	IS26	ISAba125	blaNDM (1)	ble	trpF	tat	dct	groES	groEL	IS91	hyp. ORF	IS30
GCA_013256075.1	IS26	ISAba125	blaNDM (1)	ble	trpF	tat	dct	groES	groEL	IS91	hyp. ORF	IS30
GCA_013371705.1	IS5	IS30	blaNDM (1)	ble	trpF	tat	dct	groES	groEL	IS91	hyp. ORF	IS26
GCA_013426115.1	IS5	IS30	blaNDM (1)	ble	trpF	tat	dct	groES	groEL	IS91	hyp. ORF	IS26
GCA_014322245.1	hyp. ORF	ISAba125	blaNDM (1)	ble	trpF	tat	dct	groES	groEL	IS91	hyp. ORF	ISAba125
GCA_014394705.1	IS26	ISAba125	blaNDM (1)	ble	trpF	tat	dct	groES	groEL	IS91	hyp. ORF	IS30
GCA_014771415.1	IS3000	ISAba125	blaNDM (1)	ble	trpF	tat	dct	IS26	pol V	ISKox3	hyp. ORF	//
GCA_015217905.1	hyp. ORF	IS30	blaNDM (1)	ble	trpF	tat	dct	groES	groEL	IS91	hyp. ORF	ISAba125
GCA_015217905.1	hyp. ORF	ISAba125	blaNDM (1)	ble	trpF	tat	dct	groES	groEL	IS91	hyp. ORF	ISAba125
GCA_015217905.1	RHS	ISAba125	blaNDM (1)	ble	trpF	tat	dct	groES	groEL	IS91	hyp. ORF	ISAba125
GCA_015217905.1	hyp. ORF	ISAba125	blaNDM (1)	ble	trpF	tat	dct	groES	groEL	transposase	hyp. ORF	ISAba125
GCA_015999385.1	//	//	blaNDM (1)	ble	trpF	hyp. ORF	IS91	sul1	QacE	ANT 3''-Ia family aminoglycoside	hyp. ORF	hyp. ORF
GCA_016123825.1	IS30	IS5	blaNDM (5)	ble	trpF	tat	dct	IS1	//	//	hyp. ORF	//
GCA_016576965.1	hyp. ORF	ISAba125	blaNDM (1)	ble	trpF	tat	dct	groES	groEL	IS91	hyp. ORF	ISAba125
GCA_016613445.2	hyp. ORF	IS30	blaNDM (1)	ble	trpF	tat	dct	groES	groEL	IS91	hyp. ORF	IS30
GCA_017150995.1	IS30	IS5	blaNDM (5)	ble	trpF	tat	dct	//	hyp. ORF	hyp. ORF	hyp. ORF	hyp. ORF
GCA_017151435.1	IS30	IS5	blaNDM (5)	ble	trpF	tat	dct	//	//	//	hyp. ORF	//
GCA_018336855.1	APH 3'-VI family aminoglycoside	ISAba125	blaNDM (1)	ble	trpF	tat	//	hyp. ORF	//	//	hyp. ORF	//
GCA_019048885.1	hyp. ORF	resolvase	blaNDM (5)	IS5	//	//	//	//	//	//	hyp. ORF	hyp. ORF
GCA_019222805.1	IS26	IS30	blaNDM (1)	ble	trpF	tat	dct	groES	groEL	IS91	hyp. ORF	transposase
GCA_019443585.1	Tn3	IS26	blaNDM (4)	ble	trpF	tat	dct	groES	groEL	IS91	hyp. ORF	IS26
GCA_019449205.1	hyp. ORF	IS30	blaNDM (1)	ble	trpF	tat	dct	groES	groEL	IS91	hyp. ORF	//
GCA_019458525.1	IS5	IS30	blaNDM (1)	ble	trpF	tat	dct	groES	groEL	IS91	hyp. ORF	ISKpn26
GCA_019492045.1	APH 3'-VI family aminoglycoside	IS30	blaNDM (1)	ble	trpF	tat	dct	groES	groEL	Tn3	hyp. ORF	//
GCA_019492125.1	IS5	IS30	blaNDM (1)	ble	trpF	tat	dct	groES	groEL	IS91	hyp. ORF	IS6
GCA_019502645.1	ISKpn26	IS1	blaNDM (1)	ble	trpF	tat	dct	groES	groEL	IS91	hyp. ORF	IS1
GCA_019537235.1	IS5	IS30	blaNDM (1)	ble	trpF	tat	dct	groES	groEL	IS91	hyp. ORF	IS26
GCA_019537255.1	IS5	IS30	blaNDM (1)	ble	trpF	tat	dct	groES	groEL	IS91	hyp. ORF	IS26
GCA_019537275.1	IS5	IS30	blaNDM (1)	ble	trpF	tat	dct	groES	groEL	IS91	hyp. ORF	IS26
GCA_019537295.1	IS5	IS30	blaNDM (1)	ble	trpF	tat	dct	groES	groEL	IS91	hyp. ORF	IS26
GCA_019537315.1	IS5	IS30	blaNDM (1)	ble	trpF	tat	dct	groES	groEL	IS91	hyp. ORF	IS26
GCA_019537335.1	IS5	IS30	blaNDM (1)	ble	trpF	tat	dct	groES	groEL	IS91	hyp. ORF	IS26
GCA_019795035.1	IS5	IS30	blaNDM (1)	ble	trpF	tat	dct	groES	groEL	IS91	hyp. ORF	IS26
GCA_019834335.1	IS30	IS5	blaNDM (5)	ble	trpF	tat	dct	TnAs1	resolvase	//	hyp. ORF	//
GCA_019837085.1	23S ribosomal RNA	IS30	blaNDM (1)	ble	trpF	tat	dct	groES	groEL	IS91	hyp. ORF	IS6
GCA_020223675.1	//	QacE	blaNDM (1)	ble	trpF	tat	dct	groES	groEL	ISCR1	hyp. ORF	hyp. ORF
GCA_020223715.1	//	QacE	blaNDM (1)	ble	trpF	tat	dct	groES	groEL	ISCR1	hyp. ORF	//
GCA_020223775.1	//	QacE	blaNDM (1)	ble	trpF	tat	dct	groES	groEL	transposase	hyp. ORF	IS30
GCA_020223915.1	//	QacE	blaNDM (1)	ble	trpF	tat	dct	groES	groEL	transposase	hyp. ORF	IS30
GCA_020223975.1	//	QacE	blaNDM (1)	ble	trpF	tat	dct	groES	groEL	transposase	hyp. ORF	IS30
GCA_020292695.1	sul1	IS30	blaNDM (1)	ble	trpF	tat	hyp. ORF	hyp. ORF	hyp. ORF	//	hyp. ORF	hyp. ORF
GCA_020292815.1	IS30	IS5	blaNDM (5)	ble	trpF	tat	dct	//	//	//	hyp. ORF	//
GCA_020293325.1	IS30	IS5	blaNDM (5)	ble	trpF	tat	dct	//	hyp. ORF	//	hyp. ORF	//
GCA_020293365.1	IS30	IS5	blaNDM (5)	ble	trpF	tat	dct	//	hyp. ORF	//	hyp. ORF	//
GCA_020293505.1	IS3000	IS5	blaNDM (5)	ble	trpF	tat	dct	//	//	IS3	hyp. ORF	//
GCA_020293615.1	IS30	IS5	blaNDM (5)	ble	trpF	tat	dct	hyp. ORF	//	hyp. ORF	hyp. ORF	//
GCA_020294265.1	ISAba125	ISEc33	blaNDM (1)	ble	trpF (truncated)	//	//	hyp. ORF	//	//	hyp. ORF	hyp. ORF
GCA_020294365.1	IS5	hyp. ORF	blaNDM (1)	ble	trpF	tat	dct	groES	groEL	IS91	hyp. ORF	//
GCA_020294395.1	IS5	hyp. ORF	blaNDM (1)	ble	trpF	tat	dct	groES	groEL	IS91	hyp. ORF	//
GCA_020294425.1	IS5	hyp. ORF	blaNDM (1)	ble	trpF	tat	dct	groES	groEL	IS91	hyp. ORF	//
GCA_020294505.1	IS5	hyp. ORF	blaNDM (1)	ble	trpF	tat	dct	groES	groEL	IS91	hyp. ORF	//
GCA_020294515.1	IS5	hyp. ORF	blaNDM (1)	ble	trpF	tat	dct	groES	groEL	IS91	hyp. ORF	//
GCA_020294545.1	IS5	hyp. ORF	blaNDM (1)	ble	trpF	tat	dct	groES	groEL	IS91	hyp. ORF	//
GCA_020294605.1	hyp. ORF	hyp. ORF	blaNDM (1)	ble	trpF	tat	dct	groES	groEL	IS91	hyp. ORF	//
GCA_020294615.1	IS3000	IS5	blaNDM (5)	ble	trpF	tat	dct	//	//	//	hyp. ORF	hyp. ORF
GCA_020294705.1	IS5	hyp. ORF	blaNDM (1)	ble	trpF	tat	dct	groES	groEL	IS91	hyp. ORF	//
GCA_020294745.1	IS5	hyp. ORF	blaNDM (1)	ble	trpF	tat	dct	groES	groEL	IS91	hyp. ORF	//
GCA_020294765.1	IS5	hyp. ORF	blaNDM (1)	ble	trpF	tat	dct	groES	groEL	IS91	hyp. ORF	//
GCA_020294785.1	IS5	hyp. ORF	blaNDM (1)	ble	trpF	tat	dct	groES	groEL	IS91	hyp. ORF	//
GCA_020294805.1	IS1182	hyp. ORF	blaNDM (1)	ble	trpF	tat	dct	groES	groEL	IS91	hyp. ORF	//
GCA_020294825.1	IS1182	hyp. ORF	blaNDM (1)	ble	trpF	tat	dct	groES	groEL	IS91	hyp. ORF	IS1
GCA_020294845.1	IS5	hyp. ORF	blaNDM (1)	ble	trpF	tat	dct	groES	groEL	IS91	hyp. ORF	//
GCA_020294855.1	IS5	hyp. ORF	blaNDM (1)	ble	trpF	tat	dct	groES	groEL	IS91	hyp. ORF	//
GCA_020295085.1	hyp. ORF	hyp. ORF	blaNDM (1)	ble	trpF	tat	dct	groES	groEL	IS91	hyp. ORF	IS5
GCA_020297625.1	IS5	hyp. ORF	blaNDM (1)	ble	trpF	tat	dct	groES	groEL	IS91	hyp. ORF	//
GCA_020297705.1	//	hyp. ORF	blaNDM (1)	ble	trpF	tat	dct	groES	groEL	IS91	hyp. ORF	//
GCA_020459305.1	IS5	IS30	blaNDM (1)	ble	trpF	tat	dct	groES	groEL	IS91	hyp. ORF	IS26
GCA_020991105.1	hyp. ORF	IS30	blaNDM (1)	ble	trpF	hyp. ORF	//	//	hyp. ORF	//	hyp. ORF	IS30
GCA_020991105.1	//	IS30	blaNDM (1)	ble	trpF	tat	dct	groES	groEL	IS91	hyp. ORF	IS30
GCA_021498045.1	IS30	IS5	blaNDM (5)	ble	trpF	tat	dct	IS5	resolvase	Tn3	hyp. ORF	//
GCA_021869625.1	hyp. ORF	ISKpn26	blaNDM (1)	ble	trpF	tat	tat	dct	groES	groEL	hyp. ORF	IS30
GCA_021869665.1	hyp. ORF	ISKpn26	blaNDM (1)	ble	trpF	tat	tat	dct	groES	groEL	hyp. ORF	IS30
GCA_021869685.1	//	//	blaNDM (1)	IS30	IS5	ISAba125	IS3000	Tn3	hyp. ORF	hyp. ORF	hyp. ORF	//
GCA_022343265.1	IS91	16S ribosomal RNA	blaNDM (1)	ble	trpF	tat	tat	dct	groES	groEL	hyp. ORF	IS30
GCA_022343945.1	//	transposase	blaNDM (1)	ble (truncated)	transposase	//	//	transposase	transposase	groEL	hyp. ORF	//
GCA_022546435.1	transposase	transposase	blaNDM (1)	ble	trpF	tat	//	groES	groEL	transposase	hyp. ORF	transposase
GCA_022558725.1	IS30	IS5	blaNDM (5)	ble	trpF	tat	dct	IS26	hyp. ORF	//	hyp. ORF	ISVsa3
GCA_022558905.1	IS5	IS30	blaNDM (29)	ble	trpF	tat	dct	groES	groEL	IS91	hyp. ORF	IS26
GCA_022558925.1	IS5	IS30	blaNDM (1)	ble	trpF	tat	dct	groES	groEL	IS91	hyp. ORF	IS26
GCA_022558945.1	IS5	IS30	blaNDM (1)	ble	trpF	tat	dct	groES	groEL	IS91	hyp. ORF	IS26
GCA_022749595.1	//	IS30	blaNDM (3)	ble	trpF	tat	dct	groES	groEL	IS91	hyp. ORF	IS30
GCA_022850645.1	IS30	IS5	blaNDM (5)	ble	trpF	tat	dct	hyp. ORF	//	hyp. ORF	hyp. ORF	hyp. ORF
GCA_022852355.1	IS5	hyp. ORF	blaNDM (1)	ble	trpF	tat	dct	groES	groEL	IS91	hyp. ORF	IS256
GCA_022853825.1	IS5	hyp. ORF	blaNDM (1)	ble	trpF	tat	dct	groES	groEL	IS91	hyp. ORF	//
GCA_022854385.1	IS1	hyp. ORF	blaNDM (1)	ble	trpF	tat	dct	groES	groEL	IS91	hyp. ORF	hyp. ORF
GCA_022854705.1	hyp. ORF	//	blaNDM (5)	ble	trpF	tat	dct	Tn3	//	//	hyp. ORF	//
GCA_022855845.1	hyp. ORF	hyp. ORF	blaNDM (4)	ble	trpF	tat	dct	groES	groEL	IS91	hyp. ORF	Tn3
GCA_022856945.1	//	hyp. ORF	blaNDM (1)	ble	trpF	tat	dct	groES	groEL	IS91	hyp. ORF	transposase
GCA_022856975.1	resolvase	hyp. ORF	blaNDM (1)	ble	trpF	tat	dct	groES	groEL	IS91	hyp. ORF	transposase
GCA_022857045.1	IS5	hyp. ORF	blaNDM (1)	ble	trpF	tat	dct	groES	groEL	IS91	hyp. ORF	//
GCA_022857225.1	IS5	hyp. ORF	blaNDM (1)	ble	trpF	tat	dct	groES	groEL	IS91	hyp. ORF	//
GCA_022857265.1	IS5	hyp. ORF	blaNDM (1)	ble	trpF	tat	dct	groES	groEL	IS91	hyp. ORF	//
GCA_022864785.1	IS5	hyp. ORF	blaNDM (1)	ble	trpF	tat	dct	groES	groEL	IS91	hyp. ORF	//
GCA_023273025.1	IS5	hyp. ORF	blaNDM (1)	ble	trpF	tat	dct	groES	groEL	IS91	hyp. ORF	IS6
GCA_023273045.1	//	hyp. ORF	blaNDM (1)	ble	trpF	tat	dct	groES	groEL	IS91	hyp. ORF	IS6
GCA_023273105.1	IS5	hyp. ORF	blaNDM (9)	ble	trpF	tat	dct	groES	groEL	IS91	hyp. ORF	hyp. ORF
GCA_023273165.1	IS5	hyp. ORF	blaNDM (1)	ble	trpF	tat	dct	groES	groEL	IS91	hyp. ORF	IS6
GCA_023273245.1	//	hyp. ORF	blaNDM (1)	ble	trpF	tat	dct	groES	groEL	IS91	hyp. ORF	IS6
GCA_023273255.1	IS5	hyp. ORF	blaNDM (9)	ble	trpF	tat	dct	groES	groEL	IS91	hyp. ORF	IS6
GCA_023547485.1	IS5	IS30	blaNDM (1)	ble	trpF	tat	dct	groES	groEL	IS91	hyp. ORF	IS26
GCA_023573585.1	IS5	IS30	blaNDM (1)	ble	trpF	tat	tat	dct	groEL	transposase	hyp. ORF	IS26
GCA_023612855.1	IS5	IS30	blaNDM (1)	ble	trpF	tat	dct	groES	groEL	IS91	hyp. ORF	hyp. ORF
GCA_023752065.1	16S ribosomal RNA	hyp. ORF	blaNDM (1)	ble	trpF	tat	dct	groES	groEL	IS91	hyp. ORF	//
GCA_023752465.1	//	//	blaNDM (1)	ble	trpF	tat	//	hyp. ORF	hyp. ORF	hyp. ORF	hyp. ORF	//
GCA_023752505.1	hyp. ORF	hyp. ORF	blaNDM (1)	ble	trpF	tat	ISCR1	//	//	//	hyp. ORF	hyp. ORF
GCA_023752975.1	resolvase	hyp. ORF	blaNDM (1)	ble	trpF	tat	ISCR1	//	//	//	hyp. ORF	hyp. ORF
GCA_023753225.1	hyp. ORF	hyp. ORF	blaNDM (1)	ble	trpF	tat	dct	groES	groEL	IS91	hyp. ORF	//
GCA_023753325.1	transposase	hyp. ORF	blaNDM (1)	ble	trpF	tat	dct	groES	groEL	IS91	hyp. ORF	//
GCA_023753385.1	Tn3	IS30	blaNDM (1)	ble	trpF	tat	dct	groES	groEL	IS91	hyp. ORF	//
GCA_023753405.1	//	IS30	blaNDM (1)	ble	trpF	tat	dct	groES	groEL	IS91	hyp. ORF	Tn3
GCA_023753425.1	hyp. ORF	IS30	blaNDM (1)	ble	trpF	tat	dct	groES	groEL	IS91	hyp. ORF	//
GCA_023753435.1	IS3000	IS5	blaNDM (5)	ble	trpF	tat	dct	IS26	//	//	hyp. ORF	resolvase
GCA_023753465.1	IS1	IS30	blaNDM (1)	ble	trpF	tat	dct	groES	groEL	IS91	hyp. ORF	hyp. ORF
GCA_023753485.1	Tn3	IS30	blaNDM (1)	ble	trpF	tat	dct	groES	groEL	IS91	hyp. ORF	//
GCA_023753505.1	IS3000	IS5	blaNDM (5)	ble	trpF	tat	dct	IS26	hyp. ORF	//	hyp. ORF	hyp. ORF
GCA_023753545.1	IS1	IS30	blaNDM (1)	ble	trpF	tat	dct	groES	groEL	IS91	hyp. ORF	//
GCA_023753555.1	IS1	IS30	blaNDM (1)	ble	trpF	tat	dct	groES	groEL	IS91	hyp. ORF	//
GCA_023753585.1	//	IS30	blaNDM (1)	ble	trpF	tat	dct	groES	groEL	IS91	hyp. ORF	Tn3
GCA_023753595.1	Tn3	IS30	blaNDM (1)	ble	trpF	tat	dct	groES	groEL	IS91	hyp. ORF	hyp. ORF
GCA_023753625.1	//	IS30	blaNDM (1)	ble	trpF	tat	dct	groES	groEL	IS91	hyp. ORF	Tn3
GCA_023753645.1	//	IS30	blaNDM (1)	ble	trpF	tat	dct	groES	groEL	IS91	hyp. ORF	Tn3
GCA_023753715.1	IS5	hyp. ORF	blaNDM (1)	ble	trpF	tat	dct	groES	groEL	IS91	hyp. ORF	//
GCA_023753745.1	//	//	blaNDM (6)	ble	trpF	tat	dct	//	//	hyp. ORF	hyp. ORF	//
GCA_023753885.1	IS30	IS5	blaNDM (5)	ble	trpF	tat	dct	hyp. ORF	//	//	hyp. ORF	//
GCA_023754425.1	IS5	hyp. ORF	blaNDM (1)	ble	trpF	tat	dct	groES	groEL	IS91	hyp. ORF	//
GCA_023754485.1	//	IS30	blaNDM (1)	ble	trpF	tat	dct	groES	groEL	IS91	hyp. ORF	//
GCA_023754595.1	IS1	IS30	blaNDM (1)	ble	trpF	tat	dct	groES	groEL	IS91	hyp. ORF	transposase
GCA_023754645.1	IS5	hyp. ORF	blaNDM (1)	ble	trpF	tat	dct	groES	groEL	IS91	hyp. ORF	//
GCA_023754665.1	hyp. ORF	hyp. ORF	blaNDM (1)	ble	trpF	tat	dct	groES	groEL	IS91	hyp. ORF	IS6
GCA_023754675.1	hyp. ORF	hyp. ORF	blaNDM (1)	ble	trpF	tat	dct	groES	groEL	IS91	hyp. ORF	IS6
GCA_023754725.1	IS5	hyp. ORF	blaNDM (1)	ble	trpF	tat	dct	groES	groEL	IS91	hyp. ORF	//
GCA_023754885.1	IS30	IS5	blaNDM (5)	ble	trpF	tat	dct	//	hyp. ORF	hyp. ORF	hyp. ORF	hyp. ORF
GCA_023754905.1	IS5	hyp. ORF	blaNDM (1)	ble	trpF	tat	dct	groES	groEL	IS91	hyp. ORF	//
GCA_023754935.1	IS6	hyp. ORF	blaNDM (1)	ble	trpF	tat	dct	groES	groEL	IS91	hyp. ORF	IS3000
GCA_023754965.1	IS5	hyp. ORF	blaNDM (1)	ble	trpF	tat	dct	groES	groEL	IS91	hyp. ORF	hyp. ORF
GCA_023754985.1	IS5	hyp. ORF	blaNDM (1)	ble	trpF	tat	dct	groES	groEL	IS91	hyp. ORF	//
GCA_023754995.1	IS5	hyp. ORF	blaNDM (1)	ble	trpF	tat	dct	groES	groEL	IS91	hyp. ORF	//
GCA_023755065.1	IS5	hyp. ORF	blaNDM (1)	ble	trpF	tat	dct	groES	groEL	IS91	hyp. ORF	hyp. ORF
GCA_023755145.1	IS5	hyp. ORF	blaNDM (1)	ble	trpF	tat	dct	groES	groEL	IS91	hyp. ORF	//
GCA_023755165.1	IS5	hyp. ORF	blaNDM (1)	ble	trpF	tat	dct	groES	groEL	IS91	hyp. ORF	hyp. ORF
GCA_023755175.1	//	hyp. ORF	blaNDM (1)	ble	trpF	tat	dct	groES	groEL	IS91	hyp. ORF	hyp. ORF
GCA_023755205.1	IS5	hyp. ORF	blaNDM (1)	ble	trpF	tat	dct	groES	groEL	IS91	hyp. ORF	//
GCA_023755225.1	IS5	hyp. ORF	blaNDM (1)	ble	trpF	tat	dct	groES	groEL	IS91	hyp. ORF	hyp. ORF
GCA_023755235.1	//	hyp. ORF	blaNDM (1)	ble	trpF	tat	dct	groES	groEL	IS91	hyp. ORF	resolvase
GCA_023755265.1	//	hyp. ORF	blaNDM (1)	ble	trpF	tat	dct	groES	groEL	IS91	hyp. ORF	hyp. ORF
GCA_023755275.1	IS5	hyp. ORF	blaNDM (1)	ble	trpF	tat	dct	groES	groEL	IS91	hyp. ORF	//
GCA_023755305.1	IS5	hyp. ORF	blaNDM (1)	ble	trpF	tat	dct	groES	groEL	IS91	hyp. ORF	hyp. ORF
GCA_023755325.1	IS5	hyp. ORF	blaNDM (1)	ble	trpF	tat	dct	groES	groEL	IS91	hyp. ORF	//
GCA_023755345.1	IS5	hyp. ORF	blaNDM (1)	ble	trpF	tat	dct	groES	groEL	IS91	hyp. ORF	//
GCA_023755365.1	IS5	hyp. ORF	blaNDM (1)	ble	trpF	tat	dct	groES	groEL	IS91	hyp. ORF	hyp. ORF
GCA_023755385.1	IS5	hyp. ORF	blaNDM (1)	ble	trpF	tat	dct	groES	groEL	IS91	hyp. ORF	//
GCA_023755405.1	IS5	hyp. ORF	blaNDM (1)	ble	trpF	tat	dct	groES	groEL	IS91	hyp. ORF	//
GCA_023755415.1	IS5	hyp. ORF	blaNDM (1)	ble	trpF	tat	dct	groES	groEL	IS91	hyp. ORF	hyp. ORF
GCA_023755465.1	IS5	hyp. ORF	blaNDM (1)	ble	trpF	tat	dct	groES	groEL	IS91	hyp. ORF	//
GCA_023755485.1	hyp. ORF	hyp. ORF	blaNDM (1)	ble	trpF	tat	dct	groES	groEL	IS91	hyp. ORF	Tn3
GCA_023755495.1	IS5	hyp. ORF	blaNDM (1)	ble	trpF	tat	dct	groES	groEL	IS91	hyp. ORF	//
GCA_023755525.1	IS5	hyp. ORF	blaNDM (1)	ble	trpF	tat	dct	groES	groEL	IS91	hyp. ORF	//
GCA_023755545.1	IS5	hyp. ORF	blaNDM (1)	ble	trpF	tat	dct	groES	groEL	IS91	hyp. ORF	//
GCA_023755565.1	IS5	hyp. ORF	blaNDM (1)	ble	trpF	tat	dct	groES	groEL	IS91	hyp. ORF	//
GCA_023755575.1	IS5	hyp. ORF	blaNDM (1)	ble	trpF	tat	dct	groES	groEL	IS91	hyp. ORF	hyp. ORF
GCA_023755605.1	IS5	hyp. ORF	blaNDM (1)	ble	trpF	tat	dct	groES	groEL	IS91	hyp. ORF	hyp. ORF
GCA_023755645.1	//	hyp. ORF	blaNDM (1)	ble	trpF	tat	dct	groES	groEL	IS91	hyp. ORF	//
GCA_023755665.1	//	hyp. ORF	blaNDM (1)	ble	trpF	tat	dct	groES	groEL	IS91	hyp. ORF	//
GCA_023755725.1	IS5	hyp. ORF	blaNDM (1)	ble	trpF	tat	dct	groES	groEL	IS91	hyp. ORF	//
GCA_023757565.1	IS5	hyp. ORF	blaNDM (1)	ble	trpF	tat	dct	groES	groEL	IS91	hyp. ORF	IS26
GCA_023897035.1	IS5	IS30	blaNDM (1)	ble	trpF	tat	dct	groES	groEL	IS91	hyp. ORF	IS26
GCA_024083765.1	hyp. ORF	IS30	blaNDM (1)	ble	trpF	tat	dct	groES	groEL	IS91	hyp. ORF	IS30
GCA_024128435.1	IS5	hyp. ORF	blaNDM (1)	ble	trpF	tat	dct	groES	groEL	IS91	hyp. ORF	IS26
GCA_024128445.1	IS5	hyp. ORF	blaNDM (1)	ble	trpF	tat	dct	groES	groEL	IS91	hyp. ORF	IS26
GCA_024128475.1	IS5	hyp. ORF	blaNDM (1)	ble	trpF	tat	dct	groES	groEL	IS91	hyp. ORF	IS26
GCA_024128495.1	IS5	hyp. ORF	blaNDM (1)	ble	trpF	tat	dct	groES	groEL	IS91	hyp. ORF	IS26
GCA_024128515.1	IS5	hyp. ORF	blaNDM (1)	ble	trpF	tat	dct	groES	groEL	IS91	hyp. ORF	IS26
GCA_024128555.1	IS5	hyp. ORF	blaNDM (1)	ble	trpF	tat	dct	groES	groEL	IS91	hyp. ORF	IS26
GCA_024128585.1	CatB	IS30	blaNDM (1)	ble	trpF	ISCR1	sul1	QacE	QacE	sul1	hyp. ORF	//
GCA_024128615.1	IS30	IS5	blaNDM (5)	ble	trpF	tat	tat	dct	hyp. ORF	IS1B	hyp. ORF	//
GCA_024128695.1	hyp. ORF	hyp. ORF	blaNDM (1)	ble	trpF	tat	tat	dct	groES	groEL	hyp. ORF	--
GCA_024205265.1	APH 3'-VI family aminoglycoside	IS30	blaNDM (1)	ble	trpF	tat	dct	ISAba14	//	hyp. ORF	hyp. ORF	hyp. ORF
GCA_024205285.1	APH 3'-VI family aminoglycoside	IS30	blaNDM (1)	ble	trpF	tat	dct	ISAba14	//	hyp. ORF	hyp. ORF	hyp. ORF
GCA_024762135.1	IS30	IS5	blaNDM (5)	ble	trpF	//	//	//	hyp. ORF	//	hyp. ORF	//
GCA_025420175.1	IS30	IS5	blaNDM (5)	ble	trpF	tat	dct	hyp. ORF	IS1	IS1	hyp. ORF	//
GCA_025420345.1	IS30	IS5	blaNDM (5)	ble	trpF	tat	dct	hyp. ORF	IS1	IS1	hyp. ORF	//
GCA_025447015.1	resolvase	hyp. ORF	blaNDM (5)	ble	trpF	tat	dct	//	hyp. ORF	//	hyp. ORF	//
GCA_025547085.1	//	23S ribosomal RNA	blaNDM (5)	ble	trpF	tat	dct	//	//	//	hyp. ORF	//
GCA_025660455.1	hyp. ORF	ISAba125	blaNDM (1)	ble	trpF	tat	dct	groES	groEL	IS91	hyp. ORF	//
GCA_025794745.1	//	hyp. ORF	blaNDM (1)	ble	trpF	tat	dct	groES	groEL	IS91	hyp. ORF	hyp. ORF
GCA_025795765.1	IS30	IS5	blaNDM (5)	ble	trpF	tat	dct	hyp. ORF	//	hyp. ORF	hyp. ORF	//
GCA_025795825.1	IS30	IS5	blaNDM (5)	ble	trpF	tat	dct	//	//	//	hyp. ORF	hyp. ORF
GCA_025795925.1	IS30	IS5	blaNDM (5)	ble	trpF	tat	dct	hyp. ORF	hyp. ORF	//	hyp. ORF	//
GCA_025797685.1	//	IS5	blaNDM (5)	ble	trpF	tat	dct	hyp. ORF	//	//	hyp. ORF	//
GCA_025797935.1	IS5	hyp. ORF	blaNDM (1)	ble	trpF	tat	dct	groES	groEL	IS91	hyp. ORF	//
GCA_025798095.1	//	hyp. ORF	blaNDM (5)	ble	trpF	tat	dct	//	hyp. ORF	//	hyp. ORF	//
GCA_009393315.1	IS6	hyp. ORF	blaNDM (9)	ble	trpF	tat	dct	IS91	sul1	QacE	IS1	//
GCA_013073365.1	IS30	IS5	blaNDM (5)	ble	trpF	tat	dct	RHS	hyp. ORF	//	IS1	IS26
GCA_013073445.1	hyp. ORF	transposase	blaNDM (5)	ble	trpF	tat	dct	Tn3	Tn3	IS1	IS1	//
GCA_017151415.1	IS30	IS5	blaNDM (5)	ble	trpF	tat	dct	//	//	//	IS1	//
GCA_024298545.1	IS30	IS5	blaNDM (5)	ble	trpF	tat	tat	//	//	//	IS1	//
GCA_025420265.1	IS30	IS5	blaNDM (5)	ble	trpF	tat	dct	hyp. ORF	hyp. ORF	IS1	IS1	hyp. ORF
GCA_025446685.1	IS30	IS5	blaNDM (5)	ble	trpF	tat	dct	hyp. ORF	hyp. ORF	IS1	IS1	hyp. ORF
GCA_025446695.1	IS30	IS5	blaNDM (5)	ble	trpF	tat	dct	hyp. ORF	hyp. ORF	IS1	IS1	hyp. ORF
GCA_025446865.1	IS30	IS5	blaNDM (5)	ble	trpF	tat	dct	hyp. ORF	hyp. ORF	IS1	IS1	hyp. ORF
GCA_025446985.1	IS3000	IS5	blaNDM (5)	ble	trpF	tat	dct	hyp. ORF	hyp. ORF	IS1	IS1	hyp. ORF
GCA_024128635.1	IS30	IS5	blaNDM (5)	ble	trpF	tat	tat	dct	hyp. ORF	ISVsa3	IS1006	hyp. ORF
GCA_001892055.1	//	hyp. ORF	blaNDM (1)	ble	trpF	tat	IS4	IS5	//	transposase	IS110	//
GCA_001893545.1	//	//	blaNDM (1)	ble	trpF	tat	dct	IS91	transposase	hyp. ORF	IS200	//
GCA_001891385.1	//	//	blaNDM (1)	ble	trpF	tat	dct	transposase	transposase	//	IS256	hyp. ORF
EcHK001	//	IS30	blaNDM (1)	ble	trpF	tat	dct	groES	groEL	IS91	IS26	//
GCA_023650895.1	APH 3'-VI family aminoglycoside	IS30	blaNDM (1)	ble	trpF	tat	tat	dct	groES	ISKox2	IS26	ISKox2
KBJ002	--	IS30	blaNDM (1)	ble	trpF	tat	dct	groES	groES	IS91	IS26	--
KBJ003	--	IS30	blaNDM (1)	ble	trpF	tat	dct	groES	groES	IS91	IS26	--
KBJ004	--	IS30	blaNDM (1)	ble	trpF	tat	dct	groES	groES	IS91	IS26	--
GCA_021432045.1	APH 3'-VI family aminoglycoside	IS30	blaNDM (1)	ble	trpF	tat	tat	resolvase	//	//	IS3	hyp. ORF
EcHK002	//	16S ribosomal RNA	blaNDM (1)	ble	trpF	tat	dct	groES	groEL	transposase	IS30	IS3
GCA_002290285.1	hyp. ORF	16S ribosomal RNA	blaNDM (1)	ble	trpF	tat	dct	groES	groEL	transposase	IS30	IS3
GCA_002290285.1	IS1182	//	blaNDM (5)	ble	trpF	tat	dct	IS6	AraC	UmuD	IS30	IS3
GCA_002852325.2	hyp. ORF	ISKpn26	blaNDM (1)	ble	trpF	tat	dct	groES	groEL	IS91	IS30	IS3
GCA_007197655.1	//	hyp. ORF	blaNDM (1)	ble	trpF	IS91	sul1	QacE	NAD+ rifampin ADP-ribosyltransferase Arr-3	CatB	IS30	16S ribosomal RNA
GCA_009393715.1	//	//	blaNDM (5)	ble	trpF	tat	dct	IS3000	//	//	IS30	//
GCA_009931035.1	hyp. ORF	16S ribosomal RNA	blaNDM (1)	ble	trpF	tat	dct	groES	groEL	IS91	IS30	IS3
GCA_015693865.1	CatB	IS30	blaNDM (1)	ble	trpF	IS91	sul1	QacE	ANT 3''-Ia family aminoglycoside	//	IS30	blaNDM (1)
GCA_015693865.1	CatB	IS30	blaNDM (1)	ble	trpF	IS91	sul1	QacE	NAD+ rifampin ADP-ribosyltransferase Arr-3	CatB	IS30	blaNDM (1)
GCA_015693965.1	CatB	IS30	blaNDM (1)	ble	trpF	IS91	sul1	QacE	ANT 3''-Ia family aminoglycoside	//	IS30	blaNDM (1)
GCA_015693965.1	CatB	IS30	blaNDM (1)	ble	trpF	IS91	sul1	QacE	NAD+ rifampin ADP-ribosyltransferase Arr-3	CatB	IS30	blaNDM (1)
GCA_015694005.1	CatB	IS30	blaNDM (1)	ble	trpF	IS91	sul1	QacE	ANT 3''-Ia family aminoglycoside	//	IS30	blaNDM (1)
GCA_015694005.1	CatB	IS30	blaNDM (1)	ble	trpF	IS91	sul1	QacE	NAD+ rifampin ADP-ribosyltransferase Arr-3	CatB	IS30	blaNDM (1)
GCA_015774895.1	IS91	16S ribosomal RNA	blaNDM (1)	ble	trpF	tat	dct	groES	groEL	IS91	IS30	IS3
GCA_015775275.1	IS91	16S ribosomal RNA	blaNDM (1)	ble	trpF	tat	dct	groES	groEL	IS91	IS30	IS3
GCA_019856295.1	IS91	16S ribosomal RNA	blaNDM (1)	ble	trpF	tat	dct	groES	groEL	IS91	IS30	IS3
GCA_019856295.1	sul1	QacE	blaNDM (1)	ble	trpF	tat	dct	groES	groEL	ISCR1	IS30	IS3
GCA_023755115.1	IS91	16S ribosomal RNA	blaNDM (1)	ble	trpF	tat	dct	groES	groEL	hyp. ORF	IS30	IS3
GCA_018966845.1	IS30	IS5	blaNDM (5)	ble	trpF	tat	dct	IS26	pol V	transposase	IS3000	ISVsa5
GCA_020091645.1	IS30	IS5	blaNDM (5)	ble	trpF	tat	tat	dct	IS26	ISVsa5	IS3000	IS1A
GCA_023238365.1	//	IS5	blaNDM (5)	ble	trpF	tat	tat	dct	IS26	ISVsa5	IS3000	IS1A
GCA_001894555.1	//	type B chloramphenicol O-acetyltransferase	blaNDM (1)	ble	trpF	IS91	DHPS	QacE	ANT 3''-Ia family aminoglycoside	//	IS4	//
GCA_017151335.1	IS30	IS5	blaNDM (5)	ble	trpF	tat	dct	IS4	16S ribosomal RNA	23S ribosomal RNA	IS4	16S ribosomal RNA
GCA_022855245.1	//	hyp. ORF	blaNDM (1)	ble	trpF	tat	dct	Tn3	IS4321	//	IS5	//
GCA_025420205.1	hyp. ORF	//	blaNDM (5)	ble	trpF	tat	dct	resolvase	hyp. ORF	IS66	IS5	IS5
GCA_001893635.1	hyp. ORF	//	blaNDM (1)	ble	trpF	tat	dct	IS91	DHPS	QacE	IS6	//
GCA_002142715.1	APH 3'-VI family aminoglycoside	IS30	blaNDM (1)	ble	trpF	tat	hyp. ORF	resolvase	//	IS6	IS6	hyp. ORF
GCA_017150835.1	IS66	ISEc8	blaNDM (5)	ble	trpF	tat	dct	resolvase	IS6	//	IS6	//
GCA_023753945.1	IS5	hyp. ORF	blaNDM (1)	ble	trpF	tat	dct	//	//	//	IS6100	//
GCA_016091995.1	Tn3	IS6	blaNDM (5)	ble	trpF	tat	dct	RHS	RHS	hyp. ORF	IS630	hyp. ORF
GCA_009393475.1	//	hyp. ORF	blaNDM (9)	ble	trpF	tat	dct	IS91	sul1	IS6	IS66	//
GCA_025446815.1	IS30	IS5	blaNDM (5)	ble	trpF	tat	dct	hyp. ORF	hyp. ORF	IS1182	IS66	transposase
GCA_025447235.1	IS30	IS5	blaNDM (5)	ble	trpF	tat	dct	hyp. ORF	transposase	transposase	IS66	transposase
GCA_025547255.1	IS30	IS5	blaNDM (5)	ble	trpF	tat	dct	hyp. ORF	hyp. ORF	IS1182	IS66	transposase
GCA_003952705.1	hyp. ORF	ISAba125	blaNDM (1)	ble	trpF	tat	dct	groES	groEL	hyp. ORF	IS91	hyp. ORF
GCA_016093205.2	hyp. ORF	IS30	blaNDM (1)	ble	trpF	tat	tat	dct	groES	groEL	IS91	hyp. ORF
GCA_021397585.1	IS5	IS30	blaNDM (1)	ble	trpF	tat	tat	dct	groES	groEL	IS91	hyp. ORF
GCA_021560715.1	//	IS30	blaNDM (1)	ble	trpF	tat	tat	dct	groES	groEL	IS91	hyp. ORF
GCA_022430505.1	IS5	IS30	blaNDM (1)	ble	trpF	tat	tat	dct	groES	groEL	IS91	hyp. ORF
GCA_022592735.1	IS5	IS30	blaNDM (1)	ble	trpF	tat	tat	dct	groES	groEL	IS91	hyp. ORF
GCA_023547225.1	IS5	IS30	blaNDM (1)	ble	trpF	tat	tat	dct	groES	groEL	IS91	hyp. ORF
GCA_023547315.1	IS5	IS30	blaNDM (1)	ble	trpF	tat	tat	dct	groES	groEL	IS91	hyp. ORF
GCA_023702535.1	IS26	ISAba125	blaNDM (1)	ble	trpF	tat	tat	dct	groES	groEL	IS91	hyp. ORF
GCA_024396875.1	IS5	IS30	blaNDM (1)	ble	trpF	tat	tat	dct	groES	groEL	IS91	hyp. ORF
GCA_024496165.1	IS5	IS30	blaNDM (1)	ble	trpF	tat	tat	dct	groES	groEL	IS91	hyp. ORF
GCA_024800305.1	IS5	IS30	blaNDM (1)	ble	trpF	tat	tat	dct	groES	groEL	IS91	hyp. ORF
AeBJ006	--	ISAba125	blaNDM (1)	ble	trpF	tat	dct	groES	groEL	IS91	ISAba11	resolvase
AeBJ007	--	ISAba125	blaNDM (1)	ble	trpF	tat	dct	groES	groEL	transposase	ISAba11	resolvase
AeBJ013	--	ISAba125	blaNDM (1)	ble	trpF	tat	dct	groES	groEL	IS91	ISAba11	resolvase
AeBJ017	--	ISAba125	blaNDM (1)	ble	trpF	tat	dct	groES	groEL	transposase	ISAba11	resolvase
AeBJ018	--	ISAba125	blaNDM (1)	ble	trpF	tat	dct	groES	groEL	IS91	ISAba11	resolvase
AhXM004	--	ISAba125	blaNDM (1)	ble	trpF	tat	dct	groES	groEL	transposase	ISAba11	resolvase
AeBJ004	--	ISAba125	blaNDM (1)	ble	trpF	tat	dct	groES	groEL	IS91	ISAba125	--
AeBJ005	--	ISAba125	blaNDM (1)	ble	trpF	tat	dct	groES	groEL	IS91	ISAba125	--
AhGZ001	--	ISAba125	blaNDM (1)	ble	trpF	tat	dct	groES	groEL	IS91	ISAba125	--
AhGZ002	--	ISAba125	blaNDM (1)	ble	trpF	tat	dct	groES	groEL	IS91	ISAba125	--
AhGZ003	--	ISAba125	blaNDM (1)	ble	trpF	tat	dct	groES	groEL	IS91	ISAba125	--
AhGZ004	--	ISAba125	blaNDM (1)	ble	trpF	tat	dct	groES	groEL	IS91	ISAba125	--
AhNJ001	--	ISAba125	blaNDM (1)	ble	trpF	tat	dct	groES	groEL	IS91	ISAba125	--
AhXM001	--	ISAba125	blaNDM (1)	ble	trpF	tat	dct	groES	groEL	IS91	ISAba125	--
AhXM002	--	ISAba125	blaNDM (1)	ble	trpF	tat	dct	groES	groEL	IS91	ISAba125	--
AhXM003	--	ISAba125	blaNDM (1)	ble	trpF	tat	dct	groES	groEL	IS91	ISAba125	--
AhXM005	--	ISAba125	blaNDM (1)	ble	trpF	tat	dct	groES	groEL	IS91	ISAba125	--
AhXM006	--	ISAba125	blaNDM (1)	ble	trpF	tat	dct	groES	groEL	IS91	ISAba125	--
AhXM007	--	ISAba125	blaNDM (1)	ble	trpF	tat	dct	groES	groEL	IS91	ISAba125	--
AhXM008	--	ISAba125	blaNDM (1)	ble	trpF	tat	dct	groES	groEL	IS91	ISAba125	--
GCA_011045635.1	CatB	ISAba125 (truncated)	blaNDM (1)	ble	trpF	ISCR1	sul1	QacE	//	ANT 3''-Ia family aminoglycoside	ISAba125 (Truncated)	blaNDM (1)
GCA_011045635.1	//	ISAba125 (truncated)	blaNDM (1)	ble	trpF	ISCR1	sul1	QacE	NAD+ rifampin ADP-ribosyltransferase Arr-3	CatB	ISAba125 (Truncated)	blaNDM (1)
GCA_011045635.1	CatB	ISAba125 (truncated)	blaNDM (1)	ble	trpF	ISCR1	sul1	QacE	NAD+ rifampin ADP-ribosyltransferase Arr-3	CatB	ISAba125 (Truncated)	blaNDM (1)
GCA_011045635.1	CatB	ISAba125 (truncated)	blaNDM (1)	ble	trpF	ISCR1	sul1	QacE	NAD+ rifampin ADP-ribosyltransferase Arr-3	CatB	ISAba125 (Truncated)	blaNDM (1)
GCA_011045635.1	CatB	ISAba125 (truncated)	blaNDM (1)	ble	trpF	ISCR1	sul1	QacE	NAD+ rifampin ADP-ribosyltransferase Arr-3	CatB	ISAba125 (Truncated)	blaNDM (1)
GCA_001893005.1	//	//	blaNDM (1)	ble	trpF	tat	dct	IS91	RHS	hyp. ORF	ISAs1	ISAs1
GCA_001893085.1	IS30	IS5	blaNDM (1)	ble	trpF	tat	hyp. ORF	hyp. ORF	//	hyp. ORF	ISAs1	hyp. ORF
GCA_009394295.1	//	//	blaNDM (5)	ble	trpF	tat	dct	RHS	RHS	transposase	ISAs1	hyp. ORF
GCA_013073145.1	IS30	IS5	blaNDM (5)	ble	trpF	tat	dct	//	//	hyp. ORF	ISAs1	//
GCA_024971755.1	//	IS30	blaNDM (1)	ble	trpF	tat	ISCR1	//	hyp. ORF	//	ISCR1	//
GCA_019710415.1	IS3000	ISAba125	blaNDM (1)	ble	trpF	tat	dct	IS26	//	//	ISKox3	IS26
GCA_022855315.1	IS30	IS5	blaNDM (5)	ble	trpF	tat	dct	IS26	//	//	ISKox3	resolvase
GCA_022855945.1	//	IS5B	blaNDM (5)	ble	trpF	tat	dct	IS26	//	//	ISKox3	resolvase
GCA_025490515.1	IS30	IS5	blaNDM (5)	ble	trpF	tat	tat	dct	IS26	//	ISKox3	resolvase
CWH001	IS3000	IS30	blaNDM (1)	ble	trpF	tat	tat	dct	groES	groEL	ISKpn19	--
GCA_022570715.1	ISEc33	IS30	blaNDM (1)	ble	trpF	tat	tat	dct	groES	groEL	ISKpn19	resolvase
GCA_023374915.1	IS3000	IS30	blaNDM (1)	ble	trpF	tat	tat	dct	groES	groEL	ISKpn19	resolvase
GCA_017151135.1	IS3000	IS5	blaNDM (5)	ble	trpF	tat	dct	hyp. ORF	resolvase	hyp. ORF	ISVsa3	//
GCA_013072725.1	IS30	IS5	blaNDM (5)	ble	trpF	tat	dct	IS26	IS6	//	RamA	//
GCA_013072845.1	IS30	IS5	blaNDM (5)	ble	trpF	tat	dct	IS3	IS6	//	RamA	//
GCA_013072955.1	IS30	IS5	blaNDM (5)	ble	trpF	tat	dct	IS6	IS6	//	RamA	//
GCA_013073035.1	IS3000	IS5	blaNDM (5)	ble	trpF	tat	dct	IS26	IS6	//	RamA	//
GCA_013073065.1	IS3000	IS5	blaNDM (5)	ble	trpF	tat	dct	IS26	IS6	//	RamA	//
GCA_013073165.1	IS1006	IS91	blaNDM (5)	ble	trpF	tat	dct	IS26	IS6	//	RamA	//
GCA_017151375.1	IS30	IS5	blaNDM (5)	ble	trpF	tat	dct	//	IS6	//	RamA	//
GCA_018499805.2	IS30	IS5	blaNDM (16b)	ble	trpF	tat	tat	dct	IS6	//	RamA	//
GCA_018499845.2	IS30	IS5	blaNDM (5)	ble	trpF	tat	tat	dct	IS6	//	RamA	//
GCA_024298465.1	IS30	IS5	blaNDM (5)	ble	trpF	tat	tat	dct	IS6	//	RamA	//
AeBJ002	--	ISAba125	blaNDM (1)	ble	trpF	tat	dct	groES	groEL	ISCR3	resolvase	//
AeBJ003	--	ISAba125	blaNDM (1)	ble	trpF	tat	dct	groES	groEL	ISCR3	resolvase	//
AeBJ015	--	ISAba125	blaNDM (1)	ble	trpF	tat	dct	groES	groEL	ISCR3	resolvase	//
EWH003	//	IS30	blaNDM (1)	ble	trpF	tat	dct	groES	groES	ISKpn19	resolvase	--
GCA_002811335.4	IS3000	IS30	blaNDM (1)	ble	trpF	tat	dct	groES	groEL	ISKpn19	resolvase	//
GCA_005377825.1	IS3000	IS30	blaNDM (6)	ble	trpF	tat	dct	groES	groEL	ISKpn19	resolvase	//
GCA_005377825.1	Tn3	IS30	blaNDM (6)	ble	trpF	tat	dct	groES	groEL	ISKpn19	resolvase	//
GCA_009707405.1	IS3000	IS30	blaNDM (1)	ble	trpF	tat	dct	groES	groEL	ISKpn19	resolvase	//
GCA_010183685.1	ISKpn19	IS30	blaNDM (1)	ble	trpF	tat	dct	groES	groEL	ISKpn19	resolvase	//
GCA_012168575.2	IS3000	IS30	blaNDM (1)	ble	trpF	tat	dct	groES	groEL	ISKpn19	resolvase	//
GCA_012516455.1	IS30	IS5	blaNDM (5)	ble	trpF	tat	dct	IS3	pol V	ISKox3	resolvase	peptidyl-arginine deiminase
GCA_013425955.1	IS30	IS5	blaNDM (5)	ble	trpF	tat	dct	IS26	pol V	ISKox3	resolvase	peptidyl-arginine deiminase
GCA_013694345.1	IS30	IS5	blaNDM (5)	ble	trpF	tat	dct	IS26	pol V	ISKox3	resolvase	peptidyl-arginine deiminase
GCA_014655455.2	IS3000	IS5	blaNDM (5)	ble	trpF	tat	dct	IS30	pol V	ISKox3	resolvase	peptidyl-arginine deiminase
GCA_015353095.1	IS30	IS5	blaNDM (5)	ble	trpF	tat	dct	IS26	pol V	ISKox3	resolvase	peptidyl-arginine deiminase
GCA_015535055.1	IS5	IS30	blaNDM (1)	ble	trpF	tat	dct	IS26	pol V	ISKox3	resolvase	peptidyl-arginine deiminase
GCA_015774955.1	IS30	IS5	blaNDM (5)	ble	trpF	tat	dct	IS26	pol V	ISKox3	resolvase	--
GCA_015775135.1	--	--	blaNDM (5)	ble	trpF	tat	dct	IS26	pol V	ISKox3	resolvase	peptidyl-arginine deiminase
GCA_017150875.1	//	//	blaNDM (5)	ble	trpF	tat	dct	IS6	//	IS6	resolvase	IS6
GCA_017150895.1	IS66	ISEc8	blaNDM (5)	ble	trpF	tat	dct	IS6	//	IS6	resolvase	IS6
GCA_017150935.1	//	//	blaNDM (5)	ble	trpF	tat	dct	IS6	//	IS6	resolvase	IS6
GCA_017151075.1	IS30	IS5	blaNDM (5)	ble	trpF	tat	dct	IS26	pol V	ISKox3	resolvase	peptidyl-arginine deiminase
GCA_017151275.1	IS30	IS5	blaNDM (5)	ble	trpF	tat	dct	//	//	IS1133	resolvase	Tn3
GCA_017161385.1	IS3000	IS30	blaNDM (1)	ble	trpF	tat	dct	groES	groEL	ISKpn19	resolvase	//
GCA_017348855.1	IS30	IS5	blaNDM (5)	ble	trpF	tat	dct	IS26	pol V	ISKox3	resolvase	peptidyl-arginine deiminase
GCA_018604105.1	IS91	IS30	blaNDM (1)	ble	trpF	ISEc9	ISKpn19	resolvase	//	//	resolvase	//
GCA_018623105.1	IS30	IS5	blaNDM (5)	ble	trpF	tat	dct	IS26	pol V	ISKox3	resolvase	peptidyl-arginine deiminase
GCA_020424045.1	ISKpn19	IS30	blaNDM (29)	ble	trpF	tat	dct	groES	groEL	ISKpn19	resolvase	//
GCA_020477095.1	IS3000	IS30	blaNDM (1)	ble	trpF	tat	dct	groES	groEL	ISKpn19	resolvase	//
GCA_022558625.1	IS30	IS5	blaNDM (5)	ble	trpF	tat	dct	IS26	pol V	ISKox3	resolvase	peptidyl-arginine deiminase
GCA_022558665.1	IS30	IS5	blaNDM (5)	ble	trpF	tat	dct	IS26	pol V	ISKox3	resolvase	//
GCA_022558685.1	IS30	IS5	blaNDM (5)	ble	trpF	tat	dct	IS26	pol V	ISKox3	resolvase	peptidyl-arginine deiminase
GCA_022558705.1	IS30	IS5	blaNDM (5)	ble	trpF	tat	dct	IS26	pol V	ISKox3	resolvase	peptidyl-arginine deiminase
GCA_022558745.1	IS30	IS5	blaNDM (5)	ble	trpF	tat	dct	IS26	pol V	ISKox3	resolvase	peptidyl-arginine deiminase
GCA_022558765.1	IS30	IS5	blaNDM (5)	ble	trpF	tat	dct	IS26	pol V	ISKox3	resolvase	peptidyl-arginine deiminase
GCA_022558785.1	IS30	IS5	blaNDM (5)	ble	trpF	tat	dct	IS26	pol V	ISKox3	resolvase	peptidyl-arginine deiminase
GCA_022558805.1	IS3000	IS30	blaNDM (1)	ble	trpF	tat	dct	groES	groEL	ISKpn19	resolvase	//
GCA_022558885.1	IS30	IS5	blaNDM (5)	ble	trpF	tat	dct	IS26	pol V	ISKox3	resolvase	peptidyl-arginine deiminase
GCA_022559265.1	IS30	IS5	blaNDM (5)	ble	trpF	tat	dct	IS26	pol V	ISKox3	resolvase	peptidyl-arginine deiminase
GCA_022559305.1	IS30	IS5	blaNDM (5)	ble	trpF	tat	dct	IS26	pol V	ISKox3	resolvase	peptidyl-arginine deiminase
GCA_022559325.1	IS30	IS5	blaNDM (5)	ble	trpF	tat	dct	IS26	pol V	ISKox3	resolvase	peptidyl-arginine deiminase
GCA_023754165.1	IS3000	IS30	blaNDM (1)	ble	trpF	tat	dct	groES	groEL	ISKpn19	resolvase	//
GCA_023754445.1	//	//	blaNDM (1)	ble	trpF	trimethoprim-resistant dihydrofolate reductase	//	QacE	sul1	ISCR1	resolvase	TnAs3
KWH001	//	IS30	blaNDM (1)	ble	trpF	tat	dct	groES	groES	ISKpn19	resolvase	//
GCA_022558825.1	IS3000	IS5	blaNDM (5)	ble	trpF	tat	dct	IS26	pol V	ISL3	Tn3	IS26
GCA_022558865.1	IS3000	IS5	blaNDM (5)	ble	trpF	tat	dct	IS26	pol V	ISL3	Tn3	--
GCA_022858185.1	IS3000	IS30	blaNDM (1)	ble	trpF	tat	dct	groES	groEL	ISKpn19	Tn3	//
GCA_024396895.1	APH 3'-VI family aminoglycoside	IS30	blaNDM (1)	ble	trpF	tat	tat	dct	groES	groEL	Tn3	hyp. ORF
GCA_024517245.1	IS3000	IS5	blaNDM (5)	ble	trpF	tat	dct	//	//	//	TnAs1	transposase
GCA_017151175.1	//	IS5	blaNDM (5)	ble	trpF	tat	dct	//	//	//	TnAs3	hyp. ORF
GCA_001487035.1	//	hyp. ORF	blaNDM (1)	ble	trpF	tat	//	//	groEL	//	transposase	16S ribosomal RNA
GCA_001891625.1	IS110	//	blaNDM (1)	ble	trpF	tat	//	hyp. ORF	//	//	transposase	//
GCA_001892025.1	//	//	blaNDM (1)	ble	trpF	tat	dct	IS91	//	IS605	transposase	transposase
GCA_001893225.1	hyp. ORF	transposase	blaNDM (1)	ble	trpF	tat	IS30	Tn3	hyp. ORF	IS30	transposase	//
GCA_001893315.1	hyp. ORF	IS5	blaNDM (1)	ble	trpF	tat	IS5	//	IS5	IS110	transposase	hyp. ORF
GCA_009393345.1	IS3000	ISAba125	blaNDM (1)	ble	trpF	tat	dct	//	//	IS1	transposase	//
GCA_017150915.1	//	IS6	blaNDM (5)	ble	trpF	tat	dct	//	hyp. ORF	//	transposase	IS6
GCA_020295025.1	hyp. ORF	hyp. ORF	blaNDM (1)	ble	trpF	tat	dct	ISCR1	sul1	QacE	transposase	ISVsa5
GCA_021398155.1	16S ribosomal rRNA	IS1	blaNDM (1)	ble	trpF	tat	tat	dct	groES	groEL	transposase	//
GCA_025369895.1	IS1A	hyp. ORF	blaNDM (1)	ble	trpF	tat	tat	dct	groES	groEL	transposase	IS3000
GCA_025420335.1	IS30	IS5	blaNDM (5)	ble	trpF	tat	dct	hyp. ORF	transposase	IS5	transposase	hyp. ORF
GCA_025446705.1	IS30	IS5	blaNDM (5)	ble	trpF	tat	dct	hyp. ORF	IS3	IS110	transposase	IS1
GCA_025547335.1	IS30	IS5	blaNDM (5)	ble	trpF	tat	dct	transposase	IS5	hyp. ORF	transposase	//
GCA_011045655.1	sul1	ISAba125	blaNDM (1)	ble	trpF	tat	ISCR1	sul1	QacE	ANT 3''-Ia family aminoglycoside	trimethoprim-resistant dihydrofolate reductase	//
GCA_011045655.1	sul1	ISAba125	blaNDM (1)	ble	trpF	tat	ISCR1	sul1	ISAba125	blaNDM (1)	trimethoprim-resistant dihydrofolate reductase	//
GCA_014725895.1	//	IS30	blaNDM (1)	ble	trpF	tat	IS91	sul1	QacE	//	trimethoprim-resistant dihydrofolate reductase	//
GCA_015693985.1	CatB	IS30	blaNDM (1)	ble	trpF	IS91	sul1	QacE	ANT 3''-Ia family aminoglycoside	//	trimethoprim-resistant dihydrofolate reductase	//
GCA_015694025.1	CatB	IS30	blaNDM (1)	ble	trpF	IS91	sul1	QacE	ANT 3''-Ia family aminoglycoside	//	trimethoprim-resistant dihydrofolate reductase	//
GCA_017151235.1	IS30	IS5	blaNDM (5)	ble	trpF	tat	dct	//	//	//	trimethoprim-resistant dihydrofolate reductase	ANT 3''-Ia family aminoglycoside
GCA_022559245.1	//	type B chloramphenicol O-acetyltransferase	blaNDM (1)	ble	trpF	hyp. ORF	IS91	sul1	QacE	//	trimethoprim-resistant dihydrofolate reductase	hyp. ORF
GCA_022802315.1	phosphotransferase	ISAba125	blaNDM (1)	ble	trpF	hyp. ORF	IS91	sul1	QacE	ANT 3''-Ia family aminoglycoside	trimethoprim-resistant dihydrofolate reductase	//
GCA_022802325.1	phosphotransferase	ISAba125	blaNDM (1)	ble	trpF	hyp. ORF	IS91	sul1	QacE	ANT 3''-Ia family aminoglycoside	trimethoprim-resistant dihydrofolate reductase	//
GCA_022802375.1	phosphotransferase	ISAba125	blaNDM (1)	ble	trpF	hyp. ORF	IS91	sul1	QacE	ANT 3''-Ia family aminoglycoside	trimethoprim-resistant dihydrofolate reductase	//
GCA_022802415.1	phosphotransferase	ISAba125	blaNDM (1)	ble	trpF	hyp. ORF	IS91	sul1	QacE	ANT 3''-Ia family aminoglycoside	trimethoprim-resistant dihydrofolate reductase	//
GCA_022802435.1	phosphotransferase	ISAba125	blaNDM (1)	ble	trpF	hyp. ORF	IS91	sul1	QacE	ANT 3''-Ia family aminoglycoside	trimethoprim-resistant dihydrofolate reductase	//
GCA_022802515.1	phosphotransferase	ISAba125	blaNDM (1)	ble	trpF	hyp. ORF	IS91	sul1	QacE	//	trimethoprim-resistant dihydrofolate reductase	ANT 3''-Ia family aminoglycoside
GCA_022802575.1	phosphotransferase	ISAba125	blaNDM (1)	ble	trpF	hyp. ORF	IS91	sul1	QacE	ANT 3''-Ia family aminoglycoside	trimethoprim-resistant dihydrofolate reductase	//
GCA_022802605.1	phosphotransferase	ISAba125	blaNDM (1)	ble	trpF	hyp. ORF	IS91	sul1	QacE	ANT 3''-Ia family aminoglycoside	trimethoprim-resistant dihydrofolate reductase	//
GCA_022802635.1	phosphotransferase	ISAba125	blaNDM (1)	ble	trpF	hyp. ORF	IS91	sul1	QacE	ANT 3''-Ia family aminoglycoside	trimethoprim-resistant dihydrofolate reductase	//
GCA_022802655.1	phosphotransferase	ISAba125	blaNDM (1)	ble	trpF	hyp. ORF	IS91	sul1	QacE	ANT 3''-Ia family aminoglycoside	trimethoprim-resistant dihydrofolate reductase	//
GCA_023704235.1	phosphotransferase	ISAba125	blaNDM (1)	ble	trpF	hyp. ORF	ISCR1	sul1	QacE	//	trimethoprim-resistant dihydrofolate reductase	ANT 3''-Ia family aminoglycoside
GCA_024972795.1	//	IS30	blaNDM (1)	ble	trpF	tat	ISCR1	sul1	QacE	ANT 3''-Ia family aminoglycoside	trimethoprim-resistant dihydrofolate reductase	//
