# Supplementary material for: Evolution, dissemination, and genetic dynamics of the carbapenem resistance gene bla NDM in China
Source: Front Cell Infect Microbiol. 2025 Aug 11;15:1608826. doi: 10.3389/fcimb.2025.1608826 (PMC12375619; doi:10.3389/fcimb.2025.1608826)
Supplement: Supplementary file 10 [file Table6.xlsx]

## Sheet: IS_like
IS_upstream	IS_downstream
IS	IS family
IS30	ISAba125
ISKpn26	IS5
IS5B	IS5
IS903B	IS5
ISAba31	IS5
ISAba23	IS5
ISCR1	IS91
ISVsa3	IS91
IS6100	IS6
IS1006	IS6
IS26	IS6
ISKox3	ISL3
IS1A	IS1
IS1B	IS1
IS3000	Tn3
TnAs1	Tn3
TnAs3	Tn3
ISKox2	Tn3
ISKpn19	ISKra4
ISAba14	IS3
ISSen4	IS3
IS1315	IS3
IS1133	IS3
ISEc15	IS3
ISEc8	IS66
IS4321	IS110
IS5075	IS110
ISVsa5	IS4
IS1182	IS5
ISEc33	IS630
IS605	IS200
ISCR3	IS91
ISEc9	IS1380
IS1353	IS3
