# Supplementary material for: Evolution, dissemination, and genetic dynamics of the carbapenem resistance gene bla NDM in China
Source: Front Cell Infect Microbiol. 2025 Aug 11;15:1608826. doi: 10.3389/fcimb.2025.1608826 (PMC12375619; doi:10.3389/fcimb.2025.1608826)
Supplement: Supplementary file 11 [file Table7.xlsx]

## Sheet: SF7_954_67_IS_distance_genus_pr
name	IS	distance	genus	province	year
GCA_002142675.1	IS1	-1	Escherichia	Shandong	2014
GCA_004405205.2	IS1	7	Escherichia	Guangdong	2018
GCA_009392935.1	IS1	5	Escherichia	Shandong	2015
GCA_009393065.1	IS1	7	Escherichia	Shandong	2015
GCA_009393115.1	IS1	6	Escherichia	Shandong	2015
GCA_009393125.1	IS1	5	Escherichia	Shandong	2015
GCA_009393225.1	IS1	5	Escherichia	Shandong	2015
GCA_009393255.1	IS1	-2	Escherichia	Shandong	2015
GCA_009393275.1	IS1	-2	Escherichia	Shandong	2015
GCA_009393275.1	IS1	9	Escherichia	Shandong	2015
GCA_009393315.1	IS1	8	Escherichia	Shandong	2015
GCA_009393345.1	IS1	7	Escherichia	Shandong	2015
GCA_009393445.1	IS1	5	Escherichia	Shandong	2015
GCA_009393555.1	IS1	5	Escherichia	Shandong	2015
GCA_009393755.1	IS1	-2	Escherichia	Shandong	2015
GCA_009393765.1	IS1	-2	Escherichia	Shandong	2015
GCA_009393815.1	IS1	5	Escherichia	Shandong	2015
GCA_009393915.1	IS1	5	Escherichia	Shandong	2015
GCA_009393945.1	IS1	-2	Escherichia	Shandong	2015
GCA_009393945.1	IS1	9	Escherichia	Shandong	2015
GCA_009393955.1	IS1	5	Escherichia	Shandong	2015
GCA_009393965.1	IS1	5	Escherichia	Shandong	2015
GCA_009394175.1	IS1	-2	Escherichia	Shandong	2015
GCA_009394195.1	IS1	5	Escherichia	Shandong	2015
GCA_009394225.1	IS1	5	Escherichia	Shandong	2015
GCA_009394485.1	IS1	5	Escherichia	Shandong	2015
GCA_009394625.1	IS1	-2	Escherichia	Shandong	2015
GCA_009455525.1	IS1	5	Escherichia	Shandong	2015
GCA_013072925.1	IS1	5	Escherichia	Guangdong	2018
GCA_013073175.1	IS1	5	Escherichia	Guangdong	2018
GCA_013073245.1	IS1	5	Escherichia	Guangdong	2018
GCA_013073355.1	IS1	5	Escherichia	Guangdong	2018
GCA_013073365.1	IS1	8	Escherichia	Guangdong	2018
GCA_013073375.1	IS1	5	Escherichia	Guangdong	2018
GCA_013073445.1	IS1	7	Escherichia	Guangdong	2018
GCA_013073445.1	IS1	8	Escherichia	Guangdong	2018
GCA_013377395.1	IS1	5	Klebsiella	Sichuan	2018
GCA_014117285.1	IS1	-2	Enterobacter	Zhejiang	2019
GCA_016092005.1	IS1	5	Escherichia	Guangdong	2018
GCA_016123825.1	IS1	5	Escherichia	Guangdong	2016
GCA_017151025.1	IS1	-1	Escherichia	Guangdong	2018
GCA_017151025.1	IS1	5	Escherichia	Guangdong	2018
GCA_017151025.1	IS1	7	Escherichia	Guangdong	2018
GCA_017151025.1	IS1	9	Escherichia	Guangdong	2018
GCA_017151185.1	IS1	5	Escherichia	Guangdong	2018
GCA_017151215.1	IS1	5	Escherichia	Guangdong	2019
GCA_017151225.1	IS1	5	Escherichia	Guangdong	2019
GCA_017151415.1	IS1	8	Enterobacter	Guangdong	2018
GCA_017151515.1	IS1	6	Citrobacter	Guangdong	2019
GCA_017151545.1	IS1	6	Citrobacter	Guangdong	2019
GCA_019502645.1	IS1	-1	Citrobacter	Zhejiang	2019
GCA_019502645.1	IS1	9	Citrobacter	Zhejiang	2019
GCA_020091645.1	IS1	9	Escherichia	Zhejiang	2021
GCA_020294825.1	IS1	9	Klebsiella	Shanghai	2017
GCA_021398155.1	IS1	-1	Klebsiella	Shandong	2019
GCA_022854385.1	IS1	-2	Klebsiella	Gansu	2018
GCA_022855925.1	IS1	-2	Klebsiella	Anhui	2019
GCA_022858255.1	IS1	-2	Klebsiella	Anhui	2019
GCA_022859645.1	IS1	-1	Klebsiella	Zhejiang	2019
GCA_022859645.1	IS1	9	Klebsiella	Zhejiang	2019
GCA_023238365.1	IS1	9	Escherichia	Guangdong	2021
GCA_023330605.1	IS1	-2	Citrobacter	Guangdong	2021
GCA_023753465.1	IS1	-2	Enterobacter	Zhejiang	2021
GCA_023753545.1	IS1	-2	Enterobacter	Zhejiang	2021
GCA_023753555.1	IS1	-2	Enterobacter	Zhejiang	2021
GCA_023754225.1	IS1	-1	Enterobacter	Zhejiang	2018
GCA_023754235.1	IS1	-1	Enterobacter	Zhejiang	2018
GCA_023754595.1	IS1	-2	Enterobacter	Zhejiang	2015
GCA_024128615.1	IS1	7	Enterobacter	Chongqing	2021
GCA_024218755.1	IS1	-2	Aeromonas	Henan	2019
GCA_024298545.1	IS1	8	Escherichia	Zhejiang	2021
GCA_024298565.1	IS1	-2	Escherichia	Zhejiang	2021
GCA_024517305.1	IS1	5	Klebsiella	Beijing	2019
GCA_025369895.1	IS1	-2	Enterobacter	Anhui	2021
GCA_025420175.1	IS1	6	Klebsiella	Sichuan	2019
GCA_025420175.1	IS1	7	Klebsiella	Sichuan	2019
GCA_025420265.1	IS1	7	Klebsiella	Sichuan	2019
GCA_025420265.1	IS1	8	Klebsiella	Sichuan	2019
GCA_025420345.1	IS1	6	Klebsiella	Sichuan	2019
GCA_025420345.1	IS1	7	Klebsiella	Sichuan	2019
GCA_025446685.1	IS1	7	Klebsiella	Sichuan	2020
GCA_025446685.1	IS1	8	Klebsiella	Sichuan	2020
GCA_025446695.1	IS1	7	Klebsiella	Sichuan	2020
GCA_025446695.1	IS1	8	Klebsiella	Sichuan	2020
GCA_025446705.1	IS1	9	Klebsiella	Sichuan	2020
GCA_025446835.1	IS1	7	Klebsiella	Sichuan	2020
GCA_025446865.1	IS1	7	Klebsiella	Sichuan	2019
GCA_025446865.1	IS1	8	Klebsiella	Sichuan	2019
GCA_025446985.1	IS1	7	Klebsiella	Sichuan	2019
GCA_025446985.1	IS1	8	Klebsiella	Sichuan	2019
GCA_025660525.1	IS1	5	Proteus	Shandong	2020
GCA_001891445.1	IS110	5	Escherichia	Shandong	2014
GCA_001891625.1	IS110	-2	Escherichia	Shandong	2015
GCA_001891685.1	IS110	-1	Escherichia	Shandong	2015
GCA_001891945.1	IS110	-2	Escherichia	Shandong	2015
GCA_001892055.1	IS110	8	Escherichia	Shandong	2015
GCA_001892525.1	IS110	-1	Escherichia	Shandong	2015
GCA_001893315.1	IS110	7	Escherichia	Shandong	2015
GCA_001893365.1	IS110	-1	Escherichia	Shandong	2015
GCA_009394055.1	IS110	6	Escherichia	Shandong	2015
GCA_017151495.1	IS110	6	Citrobacter	Guangdong	2019
GCA_017151595.1	IS110	5	Citrobacter	Guangdong	2019
GCA_022855245.1	IS110	6	Klebsiella	Shandong	2019
GCA_023754225.1	IS110	6	Enterobacter	Zhejiang	2018
GCA_025446705.1	IS110	7	Klebsiella	Sichuan	2020
GCA_001891925.1	IS1380	5	Escherichia	Shandong	2015
GCA_013072745.1	IS1380	9	Escherichia	Guangdong	2018
GCA_013072855.1	IS1380	7	Escherichia	Guangdong	2018
GCA_018604105.1	IS1380	3	Klebsiella	Fujian	2020
GCA_022870685.1	IS1380	9	Salmonella	Zhejiang	2020
GCA_001892025.1	IS200	7	Escherichia	Shandong	2015
GCA_001892065.1	IS200	6	Escherichia	Shandong	2015
GCA_001893545.1	IS200	8	Escherichia	Shandong	2015
GCA_001893875.1	IS200	9	Escherichia	Shandong	2015
GCA_001893905.1	IS200	9	Escherichia	Shandong	2015
GCA_001894335.1	IS21	4	Escherichia	Shandong	2015
GCA_001891385.1	IS256	8	Escherichia	Shandong	2014
GCA_016092015.1	IS256	6	Escherichia	Guangdong	2018
GCA_022852355.1	IS256	9	Klebsiella	Guangdong	2016
EcHK002	IS3	9	Enterobacter	Hainan	2015
GCA_002216835.1	IS3	7	Klebsiella	Zhejiang	2017
GCA_002290285.1	IS3	9	Klebsiella	Zhejiang	2017
GCA_002290285.1	IS3	9	Klebsiella	Zhejiang	2017
GCA_002852325.2	IS3	9	Klebsiella	Sichuan	2017
GCA_009394315.1	IS3	5	Escherichia	Shandong	2015
GCA_009394525.1	IS3	9	Escherichia	Shandong	2015
GCA_009931035.1	IS3	9	Klebsiella	Chongqing	2012
GCA_010183605.1	IS3	3	Klebsiella	Shandong	2016
GCA_010183625.1	IS3	3	Klebsiella	Shandong	2016
GCA_010183665.1	IS3	3	Klebsiella	Shandong	2017
GCA_011174875.1	IS3	4	Acinetobacter	Guangdong	2019
GCA_012516455.1	IS3	5	Escherichia	Sichuan	2019
GCA_013072845.1	IS3	5	Escherichia	Guangdong	2018
GCA_015774895.1	IS3	9	Klebsiella	Sichuan	2017
GCA_015775275.1	IS3	9	Klebsiella	Sichuan	2017
GCA_016092015.1	IS3	5	Escherichia	Guangdong	2018
GCA_016123905.1	IS3	5	Escherichia	Guangdong	2016
GCA_016123935.1	IS3	5	Escherichia	Guangdong	2016
GCA_016123945.1	IS3	5	Escherichia	Guangdong	2016
GCA_017151215.1	IS3	7	Escherichia	Guangdong	2019
GCA_017151275.1	IS3	7	Enterobacter	Guangdong	2018
GCA_017151495.1	IS3	7	Citrobacter	Guangdong	2019
GCA_019856295.1	IS3	9	Raoultella	Sichuan	2019
GCA_019856295.1	IS3	9	Raoultella	Sichuan	2019
GCA_020293505.1	IS3	7	Klebsiella	Sichuan	2017
GCA_021432045.1	IS3	8	Acinetobacter	Sichuan	2019
GCA_023755115.1	IS3	9	Enterobacter	Shaanxi	2015
GCA_024205265.1	IS3	5	Acinetobacter	Zhejiang	2021
GCA_024205285.1	IS3	5	Acinetobacter	Zhejiang	2021
GCA_025446705.1	IS3	6	Klebsiella	Sichuan	2020
GCA_001892055.1	IS4	4	Escherichia	Shandong	2015
GCA_001892425.1	IS4	-2	Escherichia	Shandong	2015
GCA_001893705.1	IS4	6	Escherichia	Shandong	2015
GCA_001894315.1	IS4	4	Escherichia	Shandong	2015
GCA_001894555.1	IS4	8	Escherichia	Shandong	2015
GCA_002852945.3	IS4	5	Klebsiella	Sichuan	2016
GCA_003036645.2	IS4	5	Klebsiella	Sichuan	2017
GCA_017151095.1	IS4	5	Escherichia	Guangdong	2018
GCA_017151335.1	IS4	5	Enterobacter	Guangdong	2018
GCA_017151335.1	IS4	8	Enterobacter	Guangdong	2018
GCA_018966845.1	IS4	9	Escherichia	Guangdong	2017
GCA_020091645.1	IS4	7	Escherichia	Zhejiang	2021
GCA_020295025.1	IS4	9	Klebsiella	Henan	2017
GCA_023238365.1	IS4	7	Escherichia	Guangdong	2021
EBJ001	IS5	-1	Escherichia	Beijing	2014
ESY001	IS5	-1	Escherichia	Liaoning	2014
ESY002	IS5	-1	Escherichia	Liaoning	2014
ESY003	IS5	-1	Escherichia	Liaoning	2014
GCA_001891285.1	IS5	-1	Escherichia	Shandong	2014
GCA_001891465.1	IS5	-1	Escherichia	Shandong	2015
GCA_001891475.1	IS5	-1	Escherichia	Shandong	2015
GCA_001891535.1	IS5	-1	Escherichia	Shandong	2015
GCA_001891615.1	IS5	-1	Escherichia	Shandong	2015
GCA_001891655.1	IS5	-1	Escherichia	Shandong	2015
GCA_001891805.1	IS5	-1	Escherichia	Shandong	2015
GCA_001891885.1	IS5	-2	Escherichia	Shandong	2015
GCA_001891925.1	IS5	-1	Escherichia	Shandong	2015
GCA_001892055.1	IS5	5	Escherichia	Shandong	2015
GCA_001892205.1	IS5	-1	Escherichia	Shandong	2015
GCA_001892245.1	IS5	-1	Escherichia	Shandong	2014
GCA_001892275.1	IS5	-1	Escherichia	Shandong	2014
GCA_001892335.1	IS5	-1	Escherichia	Shandong	2015
GCA_001892405.1	IS5	-1	Escherichia	Shandong	2015
GCA_001892405.1	IS5	4	Escherichia	Shandong	2015
GCA_001892435.1	IS5	-1	Escherichia	Shandong	2015
GCA_001892435.1	IS5	4	Escherichia	Shandong	2015
GCA_001892445.1	IS5	-1	Escherichia	Shandong	2015
GCA_001892485.1	IS5	-1	Escherichia	Shandong	2015
GCA_001892485.1	IS5	4	Escherichia	Shandong	2015
GCA_001892505.1	IS5	-1	Escherichia	Shandong	2015
GCA_001892515.1	IS5	-1	Escherichia	Shandong	2015
GCA_001892565.1	IS5	-1	Escherichia	Shandong	2015
GCA_001892585.1	IS5	-1	Escherichia	Shandong	2015
GCA_001892595.1	IS5	-1	Escherichia	Shandong	2015
GCA_001892745.1	IS5	-1	Escherichia	Shandong	2015
GCA_001892745.1	IS5	9	Escherichia	Shandong	2015
GCA_001892755.1	IS5	-1	Escherichia	Shandong	2015
GCA_001892795.1	IS5	-1	Escherichia	Shandong	2015
GCA_001892825.1	IS5	-1	Escherichia	Shandong	2015
GCA_001892865.1	IS5	-1	Escherichia	Shandong	2015
GCA_001892905.1	IS5	-1	Escherichia	Shandong	2015
GCA_001893015.1	IS5	-1	Escherichia	Shandong	2015
GCA_001893085.1	IS5	-1	Escherichia	Shandong	2015
GCA_001893105.1	IS5	-1	Escherichia	Shandong	2015
GCA_001893135.1	IS5	-1	Escherichia	Shandong	2015
GCA_001893155.1	IS5	-1	Escherichia	Shandong	2015
GCA_001893155.1	IS5	4	Escherichia	Shandong	2015
GCA_001893165.1	IS5	-1	Escherichia	Shandong	2015
GCA_001893245.1	IS5	-1	Escherichia	Shandong	2015
GCA_001893285.1	IS5	-1	Escherichia	Shandong	2015
GCA_001893315.1	IS5	-1	Escherichia	Shandong	2015
GCA_001893315.1	IS5	4	Escherichia	Shandong	2015
GCA_001893315.1	IS5	6	Escherichia	Shandong	2015
GCA_001893345.1	IS5	-1	Escherichia	Shandong	2015
GCA_001893385.1	IS5	-1	Escherichia	Shandong	2015
GCA_001893385.1	IS5	4	Escherichia	Shandong	2015
GCA_001893395.1	IS5	-1	Escherichia	Shandong	2015
GCA_001893455.1	IS5	-1	Escherichia	Shandong	2015
GCA_001893455.1	IS5	4	Escherichia	Shandong	2015
GCA_001893465.1	IS5	-1	Escherichia	Shandong	2015
GCA_001893475.1	IS5	-1	Escherichia	Shandong	2015
GCA_001893775.1	IS5	-1	Escherichia	Shandong	2015
GCA_001893775.1	IS5	4	Escherichia	Shandong	2015
GCA_001893785.1	IS5	-1	Escherichia	Shandong	2015
GCA_001893865.1	IS5	-1	Escherichia	Henan	2012
GCA_001893875.1	IS5	-1	Escherichia	Shandong	2015
GCA_001893905.1	IS5	-1	Escherichia	Shandong	2015
GCA_001893985.1	IS5	-1	Escherichia	Shandong	2015
GCA_001894065.1	IS5	-1	Escherichia	Shandong	2015
GCA_001894085.1	IS5	-1	Escherichia	Shandong	2015
GCA_001894085.1	IS5	7	Escherichia	Shandong	2015
GCA_001894235.1	IS5	-2	Escherichia	Shandong	2015
GCA_001894245.1	IS5	-1	Escherichia	Shandong	2015
GCA_001894255.1	IS5	-1	Escherichia	Shandong	2015
GCA_001894305.1	IS5	-1	Escherichia	Shandong	2015
GCA_001894315.1	IS5	-1	Escherichia	Shandong	2015
GCA_001894325.1	IS5	-1	Escherichia	Shandong	2015
GCA_001894385.1	IS5	-1	Escherichia	Shandong	2015
GCA_001894505.1	IS5	-1	Escherichia	Shandong	2015
GCA_001894545.1	IS5	-1	Escherichia	Shandong	2015
GCA_001989635.1	IS5	-2	Salmonella	Guangdong	2015
GCA_002125925.1	IS5	-1	Escherichia	Guangdong	2015
GCA_002164865.2	IS5	-1	Escherichia	Sichuan	2016
GCA_002164975.2	IS5	-1	Escherichia	Sichuan	2016
GCA_002165095.2	IS5	-1	Escherichia	Sichuan	2016
GCA_002165115.2	IS5	-1	Escherichia	Sichuan	2016
GCA_002216835.1	IS5	-1	Klebsiella	Zhejiang	2017
GCA_002290285.1	IS5	-2	Klebsiella	Zhejiang	2017
GCA_002834305.1	IS5	-1	Escherichia	Henan	2016
GCA_002850675.5	IS5	-1	Escherichia	Sichuan	2016
GCA_002852325.2	IS5	-1	Klebsiella	Sichuan	2017
GCA_002852945.3	IS5	-1	Klebsiella	Sichuan	2016
GCA_002852995.3	IS5	-2	Klebsiella	Sichuan	2016
GCA_002853385.2	IS5	-1	Klebsiella	Sichuan	2017
GCA_002853385.2	IS5	6	Klebsiella	Sichuan	2017
GCA_002853385.2	IS5	-1	Klebsiella	Sichuan	2017
GCA_002853385.2	IS5	6	Klebsiella	Sichuan	2017
GCA_002853385.2	IS5	-1	Klebsiella	Sichuan	2017
GCA_002853385.2	IS5	6	Klebsiella	Sichuan	2017
GCA_002853385.2	IS5	-1	Klebsiella	Sichuan	2017
GCA_002853385.2	IS5	6	Klebsiella	Sichuan	2017
GCA_002853385.2	IS5	-1	Klebsiella	Sichuan	2017
GCA_002853475.2	IS5	-2	Klebsiella	Sichuan	2017
GCA_002860105.1	IS5	-2	Escherichia	Guangdong	2013
GCA_002945135.3	IS5	-1	Escherichia	Sichuan	2014
GCA_002966875.1	IS5	-1	Klebsiella	Zhejiang	2016
GCA_002967855.2	IS5	-1	Escherichia	Liaoning	2014
GCA_002967875.2	IS5	-1	Escherichia	Beijing	2014
GCA_002967885.2	IS5	-1	Escherichia	Beijing	2014
GCA_002967935.2	IS5	-1	Escherichia	Liaoning	2014
GCA_002967955.2	IS5	-1	Escherichia	Shandong	2014
GCA_002967975.2	IS5	-1	Escherichia	Liaoning	2014
GCA_003036645.2	IS5	-1	Klebsiella	Sichuan	2017
GCA_003037185.2	IS5	-2	Klebsiella	Sichuan	2016
GCA_003051945.2	IS5	-1	Enterobacter	Sichuan	2016
GCA_003051985.2	IS5	-1	Escherichia	Sichuan	2014
GCA_003122105.1	IS5	-1	Escherichia	Zhejiang	2017
GCA_003428425.1	IS5	-1	Enterobacter	Sichuan	2016
GCA_003711045.1	IS5	-1	Escherichia	Sichuan	2016
GCA_003955965.1	IS5	-1	Morganella	Zhejiang	2016
GCA_003965345.2	IS5	-1	Enterobacter	Sichuan	2017
GCA_004005445.1	IS5	-1	Acinetobacter	Zhejiang	2018
GCA_004127355.1	IS5	-1	Enterobacter	Shandong	2014
GCA_004127475.1	IS5	-1	Klebsiella	Shandong	2014
GCA_004127595.1	IS5	-1	Klebsiella	Shandong	2015
GCA_004127695.1	IS5	-1	Klebsiella	Shandong	2014
GCA_004127765.1	IS5	-1	Klebsiella	Shandong	2015
GCA_004127875.1	IS5	-1	Klebsiella	Shandong	2014
GCA_004136695.1	IS5	-1	Enterobacter	Shandong	2015
GCA_004295365.1	IS5	-1	Escherichia	Sichuan	2017
GCA_004405205.2	IS5	-1	Escherichia	Guangdong	2018
GCA_004405205.2	IS5	-1	Escherichia	Guangdong	2018
GCA_005165545.1	IS5	-2	Raoultella	Henan	2018
GCA_008195605.1	IS5	-1	Proteus	Zhejiang	2018
GCA_008195605.1	IS5	5	Proteus	Zhejiang	2018
GCA_008368595.1	IS5	-2	Enterobacter	Zhejiang	2012
GCA_008368615.1	IS5	-2	Enterobacter	Sichuan	2012
GCA_008368685.1	IS5	-2	Enterobacter	Guangxi	2012
GCA_008369045.1	IS5	-2	Enterobacter	Guangxi	2012
GCA_008630195.1	IS5	-1	Klebsiella	Guangdong	2013
GCA_008630215.1	IS5	-1	Klebsiella	Guangdong	2013
GCA_008630225.1	IS5	-2	Klebsiella	Guangdong	2013
GCA_008630255.1	IS5	-1	Klebsiella	Guangdong	2013
GCA_009392935.1	IS5	-1	Escherichia	Shandong	2015
GCA_009392945.1	IS5	-1	Escherichia	Shandong	2015
GCA_009392965.1	IS5	-1	Escherichia	Shandong	2015
GCA_009393045.1	IS5	-1	Escherichia	Shandong	2015
GCA_009393075.1	IS5	-1	Escherichia	Shandong	2015
GCA_009393115.1	IS5	-1	Escherichia	Shandong	2015
GCA_009393175.1	IS5	-1	Escherichia	Shandong	2015
GCA_009393195.1	IS5	-1	Escherichia	Shandong	2015
GCA_009393205.1	IS5	-1	Escherichia	Shandong	2015
GCA_009393225.1	IS5	-1	Escherichia	Shandong	2015
GCA_009393255.1	IS5	-1	Escherichia	Shandong	2015
GCA_009393275.1	IS5	-1	Escherichia	Shandong	2015
GCA_009393295.1	IS5	-1	Escherichia	Shandong	2015
GCA_009393365.1	IS5	-1	Escherichia	Shandong	2015
GCA_009393395.1	IS5	-1	Escherichia	Shandong	2015
GCA_009393415.1	IS5	-1	Escherichia	Shandong	2015
GCA_009393425.1	IS5	-1	Escherichia	Shandong	2015
GCA_009393445.1	IS5	-1	Escherichia	Shandong	2015
GCA_009393485.1	IS5	-1	Escherichia	Shandong	2015
GCA_009393525.1	IS5	-1	Escherichia	Shandong	2015
GCA_009393555.1	IS5	-1	Escherichia	Shandong	2015
GCA_009393595.1	IS5	-1	Escherichia	Shandong	2015
GCA_009393615.1	IS5	-1	Escherichia	Shandong	2015
GCA_009393655.1	IS5	-1	Escherichia	Shandong	2015
GCA_009393665.1	IS5	-1	Escherichia	Shandong	2015
GCA_009393755.1	IS5	-1	Escherichia	Shandong	2015
GCA_009393765.1	IS5	-1	Escherichia	Shandong	2015
GCA_009393815.1	IS5	-1	Escherichia	Shandong	2015
GCA_009393845.1	IS5	-1	Escherichia	Shandong	2015
GCA_009393915.1	IS5	-1	Escherichia	Shandong	2015
GCA_009393935.1	IS5	-1	Escherichia	Shandong	2015
GCA_009393945.1	IS5	-1	Escherichia	Shandong	2015
GCA_009393955.1	IS5	-1	Escherichia	Shandong	2015
GCA_009393965.1	IS5	-1	Escherichia	Shandong	2015
GCA_009394035.1	IS5	-1	Escherichia	Shandong	2015
GCA_009394065.1	IS5	-1	Escherichia	Shandong	2015
GCA_009394135.1	IS5	-1	Escherichia	Shandong	2015
GCA_009394145.1	IS5	-1	Escherichia	Shandong	2015
GCA_009394195.1	IS5	-1	Escherichia	Shandong	2015
GCA_009394225.1	IS5	-1	Escherichia	Shandong	2015
GCA_009394235.1	IS5	-1	Escherichia	Shandong	2015
GCA_009394315.1	IS5	-1	Escherichia	Shandong	2015
GCA_009394345.1	IS5	-1	Escherichia	Shandong	2015
GCA_009394375.1	IS5	-1	Escherichia	Shandong	2015
GCA_009394405.1	IS5	-1	Escherichia	Shandong	2015
GCA_009394465.1	IS5	-1	Escherichia	Shandong	2015
GCA_009394485.1	IS5	-1	Escherichia	Shandong	2015
GCA_009394515.1	IS5	-1	Escherichia	Shandong	2015
GCA_009394575.1	IS5	-1	Escherichia	Shandong	2015
GCA_009394585.1	IS5	-1	Escherichia	Shandong	2015
GCA_009394605.1	IS5	-1	Escherichia	Shandong	2015
GCA_009455525.1	IS5	-1	Escherichia	Shandong	2015
GCA_009659565.1	IS5	-1	Escherichia	Shandong	2018
GCA_009720605.1	IS5	-1	Escherichia	Guangdong	2018
GCA_009728975.1	IS5	-2	Enterobacter	Guangdong	2018
GCA_010092405.1	IS5	-1	Escherichia	Guangdong	2017
GCA_010183645.1	IS5	-2	Klebsiella	Beijing	2017
GCA_012516455.1	IS5	-1	Escherichia	Sichuan	2019
GCA_013072725.1	IS5	-1	Escherichia	Guangdong	2018
GCA_013072735.1	IS5	-1	Escherichia	Guangdong	2018
GCA_013072735.1	IS5	9	Escherichia	Guangdong	2018
GCA_013072745.1	IS5	-1	Escherichia	Guangdong	2018
GCA_013072835.1	IS5	-1	Escherichia	Guangdong	2018
GCA_013072845.1	IS5	-1	Escherichia	Guangdong	2018
GCA_013072855.1	IS5	-1	Escherichia	Guangdong	2018
GCA_013072925.1	IS5	-1	Escherichia	Guangdong	2018
GCA_013072955.1	IS5	-1	Escherichia	Guangdong	2018
GCA_013072965.1	IS5	-1	Escherichia	Guangdong	2018
GCA_013073035.1	IS5	-1	Escherichia	Guangdong	2018
GCA_013073055.1	IS5	-1	Escherichia	Guangdong	2018
GCA_013073065.1	IS5	-1	Escherichia	Guangdong	2018
GCA_013073125.1	IS5	-1	Escherichia	Guangdong	2018
GCA_013073145.1	IS5	-1	Escherichia	Guangdong	2018
GCA_013073155.1	IS5	-1	Escherichia	Guangdong	2018
GCA_013073175.1	IS5	-1	Escherichia	Guangdong	2018
GCA_013073225.1	IS5	-1	Escherichia	Guangdong	2018
GCA_013073245.1	IS5	-1	Escherichia	Guangdong	2018
GCA_013073265.1	IS5	-1	Escherichia	Guangdong	2018
GCA_013073355.1	IS5	-1	Escherichia	Guangdong	2018
GCA_013073365.1	IS5	-1	Escherichia	Guangdong	2018
GCA_013073375.1	IS5	-1	Escherichia	Guangdong	2018
GCA_013073425.1	IS5	-1	Escherichia	Guangdong	2018
GCA_013073455.1	IS5	-1	Escherichia	Guangdong	2018
GCA_013074485.1	IS5	-1	Escherichia	Guangdong	2018
GCA_013131485.1	IS5	-1	Escherichia	Shandong	2018
GCA_013371705.1	IS5	-2	Citrobacter	Guangdong	2018
GCA_013377395.1	IS5	-1	Klebsiella	Sichuan	2018
GCA_013425955.1	IS5	-1	Escherichia	Zhejiang	2019
GCA_013426115.1	IS5	-2	Escherichia	Sichuan	2012
GCA_013694345.1	IS5	-1	Escherichia	Sichuan	2020
GCA_014655455.2	IS5	-1	Klebsiella	Sichuan	2019
GCA_015353095.1	IS5	-1	Klebsiella	Henan	2019
GCA_015535055.1	IS5	-2	Enterobacter	Zhejiang	2019
GCA_015774955.1	IS5	-1	Klebsiella	Sichuan	2017
GCA_016092005.1	IS5	-1	Escherichia	Guangdong	2018
GCA_016092015.1	IS5	-1	Escherichia	Guangdong	2018
GCA_016092025.1	IS5	-1	Escherichia	Guangdong	2018
GCA_016092075.1	IS5	-1	Escherichia	Guangdong	2018
GCA_016123755.1	IS5	-1	Escherichia	Guangdong	2016
GCA_016123825.1	IS5	-1	Escherichia	Guangdong	2016
GCA_016123905.1	IS5	-1	Escherichia	Guangdong	2016
GCA_016123935.1	IS5	-1	Escherichia	Guangdong	2016
GCA_016123945.1	IS5	-1	Escherichia	Guangdong	2016
GCA_016124055.1	IS5	-1	Escherichia	Guangdong	2016
GCA_016804045.1	IS5	9	Acinetobacter	Jiangxi	2019
GCA_017150955.1	IS5	-1	Escherichia	Guangdong	2018
GCA_017150975.1	IS5	-1	Escherichia	Guangdong	2018
GCA_017150995.1	IS5	-1	Escherichia	Guangdong	2018
GCA_017151015.1	IS5	-1	Escherichia	Guangdong	2018
GCA_017151025.1	IS5	6	Escherichia	Guangdong	2018
GCA_017151045.1	IS5	-1	Escherichia	Guangdong	2018
GCA_017151075.1	IS5	-1	Escherichia	Guangdong	2018
GCA_017151115.1	IS5	-1	Escherichia	Guangdong	2018
GCA_017151135.1	IS5	-1	Escherichia	Guangdong	2018
GCA_017151145.1	IS5	-1	Escherichia	Guangdong	2018
GCA_017151175.1	IS5	-1	Escherichia	Guangdong	2019
GCA_017151185.1	IS5	-1	Escherichia	Guangdong	2018
GCA_017151225.1	IS5	-1	Escherichia	Guangdong	2019
GCA_017151235.1	IS5	-1	Escherichia	Guangdong	2019
GCA_017151275.1	IS5	-1	Enterobacter	Guangdong	2018
GCA_017151295.1	IS5	-1	Enterobacter	Guangdong	2018
GCA_017151305.1	IS5	-1	Enterobacter	Guangdong	2019
GCA_017151325.1	IS5	-1	Enterobacter	Guangdong	2018
GCA_017151335.1	IS5	-1	Enterobacter	Guangdong	2018
GCA_017151375.1	IS5	-1	Enterobacter	Guangdong	2019
GCA_017151395.1	IS5	-1	Enterobacter	Guangdong	2019
GCA_017151415.1	IS5	-1	Enterobacter	Guangdong	2018
GCA_017151435.1	IS5	-1	Enterobacter	Guangdong	2018
GCA_017151445.1	IS5	-1	Citrobacter	Guangdong	2018
GCA_017151475.1	IS5	-1	Citrobacter	Guangdong	2018
GCA_017151495.1	IS5	-1	Citrobacter	Guangdong	2019
GCA_017151515.1	IS5	-1	Citrobacter	Guangdong	2019
GCA_017151535.1	IS5	-1	Citrobacter	Guangdong	2019
GCA_017151545.1	IS5	-1	Citrobacter	Guangdong	2019
GCA_017151575.1	IS5	-1	Citrobacter	Guangdong	2019
GCA_017151595.1	IS5	-1	Citrobacter	Guangdong	2019
GCA_017151605.1	IS5	-1	Klebsiella	Guangdong	2018
GCA_017348855.1	IS5	-1	Klebsiella	Hunan	2019
GCA_017572785.1	IS5	-1	Salmonella	Jiangsu	2017
GCA_018279085.1	IS5	-1	Escherichia	Shaanxi	2017
GCA_018499805.2	IS5	-1	Escherichia	Fujian	2020
GCA_018499845.2	IS5	-1	Escherichia	Fujian	2020
GCA_018604125.1	IS5	-1	Klebsiella	Fujian	2019
GCA_018604125.1	IS5	9	Klebsiella	Fujian	2019
GCA_018623105.1	IS5	-1	Klebsiella	Beijing	2020
GCA_018966845.1	IS5	-1	Escherichia	Guangdong	2017
GCA_019048885.1	IS5	1	Klebsiella	Guangdong	2020
GCA_019458525.1	IS5	-2	Enterobacter	Guangdong	2017
GCA_019458525.1	IS5	9	Enterobacter	Guangdong	2017
GCA_019492125.1	IS5	-2	Klebsiella	Yunnan	2013
GCA_019502645.1	IS5	-2	Citrobacter	Zhejiang	2019
GCA_019537235.1	IS5	-2	Enterobacter	Guangdong	2016
GCA_019537255.1	IS5	-2	Enterobacter	Guangdong	2015
GCA_019537275.1	IS5	-2	Enterobacter	Guangdong	2014
GCA_019537295.1	IS5	-2	Enterobacter	Guangdong	2013
GCA_019537315.1	IS5	-2	Enterobacter	Guangdong	2016
GCA_019537335.1	IS5	-2	Enterobacter	Guangdong	2015
GCA_019795035.1	IS5	-2	Klebsiella	Hunan	2019
GCA_019834335.1	IS5	-1	Escherichia	Guangdong	2019
GCA_019834345.1	IS5	-1	Escherichia	Guangdong	2019
GCA_019834355.1	IS5	-1	Escherichia	Guangdong	2019
GCA_020091645.1	IS5	-1	Escherichia	Zhejiang	2021
GCA_020292815.1	IS5	-1	Klebsiella	Sichuan	2017
GCA_020292925.1	IS5	9	Klebsiella	Sichuan	2017
GCA_020293325.1	IS5	-1	Klebsiella	Sichuan	2017
GCA_020293365.1	IS5	-1	Klebsiella	Sichuan	2017
GCA_020293505.1	IS5	-1	Klebsiella	Sichuan	2017
GCA_020293525.1	IS5	-1	Klebsiella	Sichuan	2017
GCA_020293585.1	IS5	-1	Klebsiella	Sichuan	2017
GCA_020293615.1	IS5	-1	Klebsiella	Sichuan	2017
GCA_020293875.1	IS5	-1	Klebsiella	Sichuan	2017
GCA_020293925.1	IS5	-1	Klebsiella	Sichuan	2017
GCA_020293985.1	IS5	-1	Klebsiella	Sichuan	2017
GCA_020293985.1	IS5	9	Klebsiella	Sichuan	2017
GCA_020294045.1	IS5	-1	Klebsiella	Sichuan	2017
GCA_020294365.1	IS5	-2	Klebsiella	Shanghai	2017
GCA_020294395.1	IS5	-2	Klebsiella	Shanghai	2017
GCA_020294425.1	IS5	-2	Klebsiella	Shanghai	2017
GCA_020294505.1	IS5	-2	Klebsiella	Shanghai	2017
GCA_020294515.1	IS5	-2	Klebsiella	Shanghai	2017
GCA_020294545.1	IS5	-2	Klebsiella	Shanghai	2017
GCA_020294615.1	IS5	-1	Klebsiella	Shanghai	2017
GCA_020294705.1	IS5	-2	Klebsiella	Shanghai	2017
GCA_020294745.1	IS5	-2	Klebsiella	Shanghai	2017
GCA_020294765.1	IS5	-2	Klebsiella	Shanghai	2017
GCA_020294785.1	IS5	-2	Klebsiella	Shanghai	2017
GCA_020294805.1	IS5	-2	Klebsiella	Shanghai	2017
GCA_020294825.1	IS5	-2	Klebsiella	Shanghai	2017
GCA_020294845.1	IS5	-2	Klebsiella	Shanghai	2017
GCA_020294855.1	IS5	-2	Klebsiella	Shanghai	2017
GCA_020295085.1	IS5	9	Klebsiella	Shanghai	2017
GCA_020297625.1	IS5	-2	Klebsiella	Shanghai	2017
GCA_020459305.1	IS5	-2	Klebsiella	Henan	2018
GCA_020809005.1	IS5	-1	Citrobacter	Zhejiang	2020
GCA_021089875.1	IS5	-1	Escherichia	Sichuan	2020
GCA_021390015.1	IS5	-1	Klebsiella	Sichuan	2020
GCA_021397585.1	IS5	-2	Klebsiella	Zhejiang	2017
GCA_021441845.1	IS5	-2	Klebsiella	Zhejiang	2021
GCA_021441965.1	IS5	-1	Escherichia	Jiangsu	2021
GCA_021496985.1	IS5	-1	Citrobacter	Guangdong	2019
GCA_021498045.1	IS5	-1	Escherichia	Guangdong	2019
GCA_021498045.1	IS5	5	Escherichia	Guangdong	2019
GCA_021869625.1	IS5	-1	Enterobacter	Chongqing	2020
GCA_021869665.1	IS5	-1	Enterobacter	Chongqing	2020
GCA_021869685.1	IS5	2	Enterobacter	Chongqing	2021
GCA_022430505.1	IS5	-2	Citrobacter	Sichuan	2019
GCA_022539425.1	IS5	-1	Klebsiella	Zhejiang	2019
GCA_022558625.1	IS5	-1	Escherichia	Zhejiang	2017
GCA_022558665.1	IS5	-1	Escherichia	Zhejiang	2017
GCA_022558685.1	IS5	-1	Escherichia	Zhejiang	2017
GCA_022558705.1	IS5	-1	Escherichia	Zhejiang	2017
GCA_022558725.1	IS5	-1	Escherichia	Zhejiang	2017
GCA_022558745.1	IS5	-1	Escherichia	Zhejiang	2017
GCA_022558765.1	IS5	-1	Escherichia	Zhejiang	2017
GCA_022558785.1	IS5	-1	Escherichia	Zhejiang	2017
GCA_022558825.1	IS5	-1	Escherichia	Zhejiang	2016
GCA_022558865.1	IS5	-1	Escherichia	Zhejiang	2016
GCA_022558885.1	IS5	-1	Escherichia	Zhejiang	2016
GCA_022558905.1	IS5	-2	Escherichia	Zhejiang	2016
GCA_022558925.1	IS5	-2	Escherichia	Zhejiang	2016
GCA_022558945.1	IS5	-2	Escherichia	Zhejiang	2016
GCA_022559005.1	IS5	-1	Escherichia	Sichuan	2017
GCA_022559025.1	IS5	-1	Escherichia	Sichuan	2018
GCA_022559045.1	IS5	-1	Escherichia	Sichuan	2017
GCA_022559265.1	IS5	-1	Escherichia	Zhejiang	2016
GCA_022559285.1	IS5	-1	Escherichia	Zhejiang	2016
GCA_022559305.1	IS5	-1	Escherichia	Zhejiang	2016
GCA_022559325.1	IS5	-1	Escherichia	Zhejiang	2016
GCA_022559685.1	IS5	-1	Escherichia	Sichuan	2013
GCA_022592735.1	IS5	-2	Klebsiella	Sichuan	2021
GCA_022605345.1	IS5	-1	Escherichia	Henan	2014
GCA_022649725.1	IS5	-1	Klebsiella	Sichuan	2018
GCA_022850645.1	IS5	-1	Klebsiella	Zhejiang	2017
GCA_022852355.1	IS5	-2	Klebsiella	Guangdong	2016
GCA_022853825.1	IS5	-2	Klebsiella	Liaoning	2019
GCA_022854625.1	IS5	-1	Klebsiella	Zhejiang	2019
GCA_022855245.1	IS5	8	Klebsiella	Shandong	2019
GCA_022855315.1	IS5	-1	Klebsiella	Zhejiang	2019
GCA_022855865.1	IS5	-1	Klebsiella	Anhui	2019
GCA_022855905.1	IS5	-1	Klebsiella	Hubei	2019
GCA_022855945.1	IS5	-1	Klebsiella	Hubei	2019
GCA_022857045.1	IS5	-2	Klebsiella	Anhui	2019
GCA_022857225.1	IS5	-2	Klebsiella	Guangdong	2015
GCA_022857265.1	IS5	-2	Klebsiella	Guangdong	2014
GCA_022857375.1	IS5	-1	Klebsiella	Zhejiang	2019
GCA_022858125.1	IS5	9	Klebsiella	Shandong	2019
GCA_022864785.1	IS5	-2	Klebsiella	Zhejiang	2017
GCA_022870685.1	IS5	-1	Salmonella	Zhejiang	2020
GCA_023022885.1	IS5	-1	Escherichia	Zhejiang	2020
GCA_023024425.1	IS5	-1	Escherichia	Zhejiang	2016
GCA_023238365.1	IS5	-1	Escherichia	Guangdong	2021
GCA_023273025.1	IS5	-2	Klebsiella	Guangdong	2015
GCA_023273105.1	IS5	-2	Klebsiella	Guangdong	2014
GCA_023273165.1	IS5	-2	Klebsiella	Guangdong	2013
GCA_023273255.1	IS5	-2	Klebsiella	Guangdong	2015
GCA_023273745.1	IS5	-1	Escherichia	Guangdong	2013
GCA_023516835.1	IS5	-1	Klebsiella	Guangdong	2021
GCA_023547225.1	IS5	-2	Enterobacter	Guangdong	2017
GCA_023547315.1	IS5	-2	Enterobacter	Guangdong	2018
GCA_023547485.1	IS5	-2	Enterobacter	Guangdong	2017
GCA_023573585.1	IS5	-2	Klebsiella	Hebei	2020
GCA_023612855.1	IS5	-2	Enterobacter	Xinjiang	2018
GCA_023752295.1	IS5	-1	Enterobacter	Zhejiang	2021
GCA_023752525.1	IS5	-1	Enterobacter	Zhejiang	2021
GCA_023752845.1	IS5	-1	Enterobacter	Zhejiang	2020
GCA_023753435.1	IS5	-1	Enterobacter	Zhejiang	2021
GCA_023753505.1	IS5	-1	Enterobacter	Zhejiang	2021
GCA_023753525.1	IS5	-1	Enterobacter	Zhejiang	2021
GCA_023753715.1	IS5	-2	Enterobacter	Zhejiang	2021
GCA_023753775.1	IS5	-1	Enterobacter	Zhejiang	2020
GCA_023753885.1	IS5	-1	Enterobacter	Henan	2020
GCA_023753945.1	IS5	-2	Enterobacter	Hunan	2018
GCA_023754425.1	IS5	-2	Enterobacter	Tianjin	2015
GCA_023754645.1	IS5	-2	Enterobacter	Zhejiang	2015
GCA_023754725.1	IS5	-2	Enterobacter	Zhejiang	2015
GCA_023754765.1	IS5	-1	Enterobacter	Chongqing	2015
GCA_023754885.1	IS5	-1	Enterobacter	Shaanxi	2015
GCA_023754905.1	IS5	-2	Enterobacter	Shaanxi	2015
GCA_023754965.1	IS5	-2	Enterobacter	Shaanxi	2015
GCA_023754985.1	IS5	-2	Enterobacter	Shaanxi	2015
GCA_023754995.1	IS5	-2	Enterobacter	Shaanxi	2015
GCA_023755065.1	IS5	-2	Enterobacter	Shaanxi	2015
GCA_023755145.1	IS5	-2	Enterobacter	Shaanxi	2015
GCA_023755165.1	IS5	-2	Enterobacter	Shaanxi	2015
GCA_023755205.1	IS5	-2	Enterobacter	Shaanxi	2015
GCA_023755225.1	IS5	-2	Enterobacter	Shaanxi	2015
GCA_023755275.1	IS5	-2	Enterobacter	Shaanxi	2015
GCA_023755305.1	IS5	-2	Enterobacter	Shaanxi	2015
GCA_023755325.1	IS5	-2	Enterobacter	Shaanxi	2015
GCA_023755345.1	IS5	-2	Enterobacter	Shaanxi	2015
GCA_023755365.1	IS5	-2	Enterobacter	Shaanxi	2015
GCA_023755385.1	IS5	-2	Enterobacter	Shaanxi	2015
GCA_023755405.1	IS5	-2	Enterobacter	Shaanxi	2015
GCA_023755415.1	IS5	-2	Enterobacter	Shaanxi	2015
GCA_023755445.1	IS5	-1	Enterobacter	Shaanxi	2015
GCA_023755465.1	IS5	-2	Enterobacter	Shaanxi	2015
GCA_023755495.1	IS5	-2	Enterobacter	Shaanxi	2015
GCA_023755525.1	IS5	-2	Enterobacter	Shaanxi	2015
GCA_023755545.1	IS5	-2	Enterobacter	Shaanxi	2015
GCA_023755565.1	IS5	-2	Enterobacter	Shaanxi	2015
GCA_023755575.1	IS5	-2	Enterobacter	Shaanxi	2015
GCA_023755605.1	IS5	-2	Enterobacter	Shaanxi	2015
GCA_023755725.1	IS5	-2	Enterobacter	Gansu	2015
GCA_023757565.1	IS5	-2	Klebsiella	Jiangsu	2016
GCA_023897035.1	IS5	-2	Enterobacter	Guangdong	2013
GCA_024128435.1	IS5	-2	Enterobacter	Chongqing	2018
GCA_024128445.1	IS5	-2	Enterobacter	Chongqing	2018
GCA_024128475.1	IS5	-2	Enterobacter	Chongqing	2018
GCA_024128495.1	IS5	-2	Enterobacter	Chongqing	2019
GCA_024128515.1	IS5	-2	Enterobacter	Chongqing	2019
GCA_024128555.1	IS5	-2	Enterobacter	Chongqing	2019
GCA_024128565.1	IS5	-1	Enterobacter	Chongqing	2021
GCA_024128615.1	IS5	-1	Enterobacter	Chongqing	2021
GCA_024128635.1	IS5	-1	Enterobacter	Chongqing	2021
GCA_024128655.1	IS5	-1	Enterobacter	Chongqing	2020
GCA_024128715.1	IS5	-1	Enterobacter	Chongqing	2021
GCA_024298465.1	IS5	-1	Escherichia	Zhejiang	2021
GCA_024298505.1	IS5	-1	Escherichia	Zhejiang	2021
GCA_024298525.1	IS5	-1	Escherichia	Zhejiang	2021
GCA_024298545.1	IS5	-1	Escherichia	Zhejiang	2021
GCA_024298705.1	IS5	-1	Escherichia	Zhejiang	2021
GCA_024298725.1	IS5	-1	Escherichia	Zhejiang	2021
GCA_024298785.1	IS5	-1	Escherichia	Zhejiang	2021
GCA_024396875.1	IS5	-2	Klebsiella	Yunnan	2013
GCA_024496165.1	IS5	-2	Klebsiella	Guangdong	2022
GCA_024499245.1	IS5	-1	Escherichia	Jiangsu	2021
GCA_024516355.1	IS5	-1	Klebsiella	Beijing	2019
GCA_024516535.1	IS5	-1	Klebsiella	Beijing	2019
GCA_024517245.1	IS5	-1	Klebsiella	Beijing	2019
GCA_024517305.1	IS5	-1	Klebsiella	Beijing	2019
GCA_024734135.1	IS5	-1	Klebsiella	Shandong	2019
GCA_024734155.1	IS5	-1	Klebsiella	Shandong	2019
GCA_024734175.1	IS5	-1	Klebsiella	Shandong	2019
GCA_024734195.1	IS5	-1	Klebsiella	Shandong	2019
GCA_024734215.1	IS5	-1	Klebsiella	Shandong	2019
GCA_024734235.1	IS5	-1	Klebsiella	Shandong	2019
GCA_024734255.1	IS5	-1	Klebsiella	Shandong	2019
GCA_024734275.1	IS5	-1	Klebsiella	Shandong	2019
GCA_024734295.1	IS5	-1	Klebsiella	Henan	2018
GCA_024762135.1	IS5	-1	Klebsiella	Chongqing	2021
GCA_024800305.1	IS5	-2	Citrobacter	Sichuan	2020
GCA_025398915.1	IS5	-1	Escherichia	Tianjin	2019
GCA_025420155.1	IS5	-1	Klebsiella	Sichuan	2019
GCA_025420155.1	IS5	5	Klebsiella	Sichuan	2019
GCA_025420175.1	IS5	-1	Klebsiella	Sichuan	2019
GCA_025420205.1	IS5	8	Klebsiella	Sichuan	2019
GCA_025420205.1	IS5	9	Klebsiella	Sichuan	2019
GCA_025420255.1	IS5	-1	Klebsiella	Sichuan	2020
GCA_025420265.1	IS5	-1	Klebsiella	Sichuan	2019
GCA_025420335.1	IS5	-1	Klebsiella	Sichuan	2019
GCA_025420335.1	IS5	7	Klebsiella	Sichuan	2019
GCA_025420345.1	IS5	-1	Klebsiella	Sichuan	2019
GCA_025446685.1	IS5	-1	Klebsiella	Sichuan	2020
GCA_025446695.1	IS5	-1	Klebsiella	Sichuan	2020
GCA_025446705.1	IS5	-1	Klebsiella	Sichuan	2020
GCA_025446815.1	IS5	-1	Klebsiella	Sichuan	2020
GCA_025446815.1	IS5	7	Klebsiella	Sichuan	2020
GCA_025446835.1	IS5	-1	Klebsiella	Sichuan	2020
GCA_025446865.1	IS5	-1	Klebsiella	Sichuan	2019
GCA_025446985.1	IS5	-1	Klebsiella	Sichuan	2019
GCA_025447165.1	IS5	-1	Klebsiella	Sichuan	2020
GCA_025447235.1	IS5	-1	Klebsiella	Sichuan	2020
GCA_025490515.1	IS5	-1	Klebsiella	Guangdong	2021
GCA_025547255.1	IS5	-1	Klebsiella	Sichuan	2019
GCA_025547255.1	IS5	7	Klebsiella	Sichuan	2019
GCA_025547335.1	IS5	-1	Klebsiella	Sichuan	2019
GCA_025547335.1	IS5	6	Klebsiella	Sichuan	2019
GCA_025677745.1	IS5	-1	Klebsiella	Beijing	2017
GCA_025677765.1	IS5	-1	Klebsiella	Beijing	2017
GCA_025795765.1	IS5	-1	Escherichia	Jiangsu	2017
GCA_025795785.1	IS5	-1	Escherichia	Jiangsu	2017
GCA_025795825.1	IS5	-1	Escherichia	Jiangsu	2017
GCA_025795855.1	IS5	-1	Escherichia	Jiangsu	2017
GCA_025795925.1	IS5	-1	Escherichia	Jiangsu	2017
GCA_025796025.1	IS5	-1	Escherichia	Jiangsu	2017
GCA_025796105.1	IS5	-1	Escherichia	Jiangsu	2017
GCA_025796145.1	IS5	-1	Escherichia	Jiangsu	2017
GCA_025796195.1	IS5	-1	Escherichia	Jiangsu	2017
GCA_025797145.1	IS5	-1	Escherichia	Guangdong	2017
GCA_025797165.1	IS5	-1	Escherichia	Guangdong	2017
GCA_025797245.1	IS5	-1	Escherichia	Guangdong	2017
GCA_025797325.1	IS5	-1	Escherichia	Guangdong	2017
GCA_025797485.1	IS5	-1	Escherichia	Guangdong	2017
GCA_025797495.1	IS5	-1	Escherichia	Guangdong	2017
GCA_025797685.1	IS5	-1	Escherichia	Guangdong	2017
GCA_025797705.1	IS5	-1	Escherichia	Guangdong	2017
GCA_025797935.1	IS5	-2	Escherichia	Guangdong	2016
GCA_025798125.1	IS5	-1	Escherichia	Guangdong	2016
SSH006	IS5	-1	Salmonella	Shanghai	2015
EBJ001	IS6	5	Escherichia	Beijing	2014
EBJ003	IS6	5	Escherichia	Beijing	2014
EcHK001	IS6	8	Enterobacter	Hainan	2015
EJN003	IS6	5	Escherichia	Shandong	2014
ESY001	IS6	5	Escherichia	Liaoning	2014
ESY002	IS6	5	Escherichia	Liaoning	2014
ESY003	IS6	5	Escherichia	Liaoning	2014
GCA_001891315.1	IS6	-1	Escherichia	Shandong	2014
GCA_001891975.1	IS6	6	Escherichia	Shandong	2015
GCA_001892335.1	IS6	5	Escherichia	Shandong	2015
GCA_001892725.1	IS6	-1	Escherichia	Shandong	2015
GCA_001892865.1	IS6	4	Escherichia	Shandong	2015
GCA_001893305.1	IS6	5	Escherichia	Shandong	2015
GCA_001893395.1	IS6	6	Escherichia	Shandong	2015
GCA_001893525.1	IS6	-1	Escherichia	Shandong	2015
GCA_001893615.1	IS6	7	Escherichia	Shandong	2015
GCA_001893635.1	IS6	8	Escherichia	Shandong	2015
GCA_001893915.1	IS6	-1	Escherichia	Shandong	2015
GCA_001894145.1	IS6	3	Escherichia	Shandong	2015
GCA_001894385.1	IS6	4	Escherichia	Shandong	2015
GCA_001989635.1	IS6	5	Salmonella	Guangdong	2015
GCA_002125925.1	IS6	4	Escherichia	Guangdong	2015
GCA_002125925.1	IS6	9	Escherichia	Guangdong	2015
GCA_002142715.1	IS6	7	Escherichia	Anhui	2015
GCA_002142715.1	IS6	8	Escherichia	Anhui	2015
GCA_002164595.2	IS6	-2	Escherichia	Sichuan	2016
GCA_002164635.4	IS6	-2	Escherichia	Sichuan	2015
GCA_002164645.3	IS6	-2	Escherichia	Sichuan	2015
GCA_002164865.2	IS6	5	Escherichia	Sichuan	2016
GCA_002164975.2	IS6	5	Escherichia	Sichuan	2016
GCA_002165095.2	IS6	5	Escherichia	Sichuan	2016
GCA_002216835.1	IS6	5	Klebsiella	Zhejiang	2017
GCA_002290285.1	IS6	5	Klebsiella	Zhejiang	2017
GCA_002811555.3	IS6	5	Escherichia	Sichuan	2017
GCA_002834305.1	IS6	5	Escherichia	Henan	2016
GCA_002850675.5	IS6	5	Escherichia	Sichuan	2016
GCA_002853385.2	IS6	5	Klebsiella	Sichuan	2017
GCA_002853385.2	IS6	-2	Klebsiella	Sichuan	2017
GCA_002853385.2	IS6	5	Klebsiella	Sichuan	2017
GCA_002853385.2	IS6	-2	Klebsiella	Sichuan	2017
GCA_002853385.2	IS6	5	Klebsiella	Sichuan	2017
GCA_002853385.2	IS6	-2	Klebsiella	Sichuan	2017
GCA_002853385.2	IS6	5	Klebsiella	Sichuan	2017
GCA_002853385.2	IS6	-2	Klebsiella	Sichuan	2017
GCA_002853385.2	IS6	5	Klebsiella	Sichuan	2017
GCA_002860105.1	IS6	5	Escherichia	Guangdong	2013
GCA_002870165.1	IS6	-2	Escherichia	Sichuan	2016
GCA_002870165.1	IS6	-2	Escherichia	Sichuan	2016
GCA_002945135.3	IS6	5	Escherichia	Sichuan	2014
GCA_002966875.1	IS6	5	Klebsiella	Zhejiang	2016
GCA_002967855.2	IS6	6	Escherichia	Liaoning	2014
GCA_002967875.2	IS6	6	Escherichia	Beijing	2014
GCA_002967885.2	IS6	6	Escherichia	Beijing	2014
GCA_002967935.2	IS6	6	Escherichia	Liaoning	2014
GCA_002967955.2	IS6	6	Escherichia	Shandong	2014
GCA_002967975.2	IS6	6	Escherichia	Liaoning	2014
GCA_003051945.2	IS6	5	Enterobacter	Sichuan	2016
GCA_003051985.2	IS6	5	Escherichia	Sichuan	2014
GCA_003122105.1	IS6	5	Escherichia	Zhejiang	2017
GCA_003150815.1	IS6	5	Escherichia	Shandong	2017
GCA_003428425.1	IS6	5	Enterobacter	Sichuan	2016
GCA_003711045.1	IS6	5	Escherichia	Sichuan	2016
GCA_003955965.1	IS6	5	Morganella	Zhejiang	2016
GCA_003964795.2	IS6	-2	Enterobacter	Sichuan	2018
GCA_003965345.2	IS6	5	Enterobacter	Sichuan	2017
GCA_004088295.1	IS6	5	Escherichia	Zhejiang	2017
GCA_004127435.1	IS6	5	Klebsiella	Shandong	2015
GCA_004295365.1	IS6	5	Escherichia	Sichuan	2017
GCA_004301465.1	IS6	5	Escherichia	Zhejiang	2017
GCA_004405205.2	IS6	5	Escherichia	Guangdong	2018
GCA_009392945.1	IS6	5	Escherichia	Shandong	2015
GCA_009392965.1	IS6	5	Escherichia	Shandong	2015
GCA_009393065.1	IS6	-2	Escherichia	Shandong	2015
GCA_009393075.1	IS6	5	Escherichia	Shandong	2015
GCA_009393075.1	IS6	6	Escherichia	Shandong	2015
GCA_009393115.1	IS6	5	Escherichia	Shandong	2015
GCA_009393195.1	IS6	5	Escherichia	Shandong	2015
GCA_009393255.1	IS6	5	Escherichia	Shandong	2015
GCA_009393295.1	IS6	-2	Escherichia	Shandong	2015
GCA_009393295.1	IS6	5	Escherichia	Shandong	2015
GCA_009393315.1	IS6	-2	Escherichia	Shandong	2015
GCA_009393475.1	IS6	7	Escherichia	Shandong	2015
GCA_009393515.1	IS6	5	Escherichia	Shandong	2015
GCA_009393525.1	IS6	5	Escherichia	Shandong	2015
GCA_009393595.1	IS6	5	Escherichia	Shandong	2015
GCA_009393635.1	IS6	5	Escherichia	Shandong	2015
GCA_009393755.1	IS6	5	Escherichia	Shandong	2015
GCA_009393765.1	IS6	5	Escherichia	Shandong	2015
GCA_009393935.1	IS6	5	Escherichia	Shandong	2015
GCA_009394515.1	IS6	5	Escherichia	Shandong	2015
GCA_009394525.1	IS6	5	Escherichia	Shandong	2015
GCA_009394535.1	IS6	5	Escherichia	Shandong	2015
GCA_009394535.1	IS6	6	Escherichia	Shandong	2015
GCA_009394585.1	IS6	-2	Escherichia	Shandong	2015
GCA_009394585.1	IS6	5	Escherichia	Shandong	2015
GCA_009394605.1	IS6	5	Escherichia	Shandong	2015
GCA_009659565.1	IS6	5	Escherichia	Shandong	2018
GCA_009659595.1	IS6	-2	Escherichia	Shandong	2018
GCA_009720605.1	IS6	5	Escherichia	Guangdong	2018
GCA_009728975.1	IS6	9	Enterobacter	Guangdong	2018
GCA_009909445.1	IS6	-2	Klebsiella	Henan	2019
GCA_010092405.1	IS6	5	Escherichia	Guangdong	2017
GCA_010183705.1	IS6	-2	Klebsiella	Shandong	2017
GCA_010183725.1	IS6	-2	Klebsiella	Shandong	2017
GCA_013072725.1	IS6	5	Escherichia	Guangdong	2018
GCA_013072725.1	IS6	6	Escherichia	Guangdong	2018
GCA_013072745.1	IS6	5	Escherichia	Guangdong	2018
GCA_013072845.1	IS6	6	Escherichia	Guangdong	2018
GCA_013072955.1	IS6	5	Escherichia	Guangdong	2018
GCA_013072955.1	IS6	6	Escherichia	Guangdong	2018
GCA_013073035.1	IS6	5	Escherichia	Guangdong	2018
GCA_013073035.1	IS6	6	Escherichia	Guangdong	2018
GCA_013073065.1	IS6	5	Escherichia	Guangdong	2018
GCA_013073065.1	IS6	6	Escherichia	Guangdong	2018
GCA_013073165.1	IS6	-2	Escherichia	Guangdong	2018
GCA_013073165.1	IS6	5	Escherichia	Guangdong	2018
GCA_013073165.1	IS6	6	Escherichia	Guangdong	2018
GCA_013073365.1	IS6	9	Escherichia	Guangdong	2018
GCA_013255765.1	IS6	-2	Proteus	Guangdong	2017
GCA_013255915.1	IS6	-2	Providencia	Guangdong	2017
GCA_013256075.1	IS6	-2	Proteus	Guangdong	2017
GCA_013371705.1	IS6	9	Citrobacter	Guangdong	2018
GCA_013425955.1	IS6	5	Escherichia	Zhejiang	2019
GCA_013426115.1	IS6	9	Escherichia	Sichuan	2012
GCA_013694345.1	IS6	5	Escherichia	Sichuan	2020
GCA_014117285.1	IS6	5	Enterobacter	Zhejiang	2019
GCA_014394705.1	IS6	-2	Providencia	Guangdong	2017
GCA_014764345.1	IS6	-2	Klebsiella	Henan	2019
GCA_014771415.1	IS6	5	Enterobacter	Jiangsu	2018
GCA_015353095.1	IS6	5	Klebsiella	Henan	2019
GCA_015535055.1	IS6	5	Enterobacter	Zhejiang	2019
GCA_015774955.1	IS6	5	Klebsiella	Sichuan	2017
GCA_015775135.1	IS6	5	Klebsiella	Sichuan	2017
GCA_015843075.1	IS6	-2	Escherichia	Shandong	2018
GCA_016091995.1	IS6	-1	Escherichia	Guangdong	2018
GCA_016123625.1	IS6	-1	Escherichia	Guangdong	2016
GCA_016123645.1	IS6	5	Escherichia	Guangdong	2016
GCA_016124055.1	IS6	5	Escherichia	Guangdong	2016
GCA_016124055.1	IS6	9	Escherichia	Guangdong	2016
GCA_016598635.1	IS6	-2	Escherichia	Jilin	2019
GCA_016812055.1	IS6	-2	Klebsiella	Jiangsu	2020
GCA_017150835.1	IS6	6	Escherichia	Guangdong	2018
GCA_017150835.1	IS6	8	Escherichia	Guangdong	2018
GCA_017150875.1	IS6	5	Escherichia	Guangdong	2018
GCA_017150875.1	IS6	7	Escherichia	Guangdong	2018
GCA_017150875.1	IS6	9	Escherichia	Guangdong	2018
GCA_017150895.1	IS6	5	Escherichia	Guangdong	2018
GCA_017150895.1	IS6	7	Escherichia	Guangdong	2018
GCA_017150895.1	IS6	9	Escherichia	Guangdong	2018
GCA_017150915.1	IS6	-1	Escherichia	Guangdong	2018
GCA_017150915.1	IS6	9	Escherichia	Guangdong	2018
GCA_017150935.1	IS6	5	Escherichia	Guangdong	2018
GCA_017150935.1	IS6	7	Escherichia	Guangdong	2018
GCA_017150935.1	IS6	9	Escherichia	Guangdong	2018
GCA_017151075.1	IS6	5	Escherichia	Guangdong	2018
GCA_017151145.1	IS6	5	Escherichia	Guangdong	2018
GCA_017151215.1	IS6	-1	Escherichia	Guangdong	2019
GCA_017151375.1	IS6	6	Enterobacter	Guangdong	2019
GCA_017151445.1	IS6	5	Citrobacter	Guangdong	2018
GCA_017151595.1	IS6	7	Citrobacter	Guangdong	2019
GCA_017348855.1	IS6	5	Klebsiella	Hunan	2019
GCA_017753625.1	IS6	7	Acinetobacter	Zhejiang	2019
GCA_018279085.1	IS6	5	Escherichia	Shaanxi	2017
GCA_018394415.1	IS6	-1	Escherichia	Henan	2019
GCA_018499805.2	IS6	6	Escherichia	Fujian	2020
GCA_018499845.2	IS6	6	Escherichia	Fujian	2020
GCA_018604125.1	IS6	5	Klebsiella	Fujian	2019
GCA_018623105.1	IS6	5	Klebsiella	Beijing	2020
GCA_018966845.1	IS6	5	Escherichia	Guangdong	2017
GCA_019222805.1	IS6	-2	Klebsiella	Shandong	2021
GCA_019375055.2	IS6	7	Escherichia	Henan	2019
GCA_019443585.1	IS6	-1	Klebsiella	Jiangsu	2019
GCA_019443585.1	IS6	9	Klebsiella	Jiangsu	2019
GCA_019492125.1	IS6	9	Klebsiella	Yunnan	2013
GCA_019537235.1	IS6	9	Enterobacter	Guangdong	2016
GCA_019537255.1	IS6	9	Enterobacter	Guangdong	2015
GCA_019537275.1	IS6	9	Enterobacter	Guangdong	2014
GCA_019537295.1	IS6	9	Enterobacter	Guangdong	2013
GCA_019537315.1	IS6	9	Enterobacter	Guangdong	2016
GCA_019537335.1	IS6	9	Enterobacter	Guangdong	2015
GCA_019710395.3	IS6	6	Salmonella	Zhejiang	2021
GCA_019710415.1	IS6	5	Escherichia	Zhejiang	2021
GCA_019710415.1	IS6	9	Escherichia	Zhejiang	2021
GCA_019795035.1	IS6	9	Klebsiella	Hunan	2019
GCA_019837085.1	IS6	9	Enterobacter	Hunan	2020
GCA_020091645.1	IS6	6	Escherichia	Zhejiang	2021
GCA_020459305.1	IS6	9	Klebsiella	Henan	2018
GCA_020616495.1	IS6	-2	Escherichia	Zhejiang	2019
GCA_020809005.1	IS6	6	Citrobacter	Zhejiang	2020
GCA_021089875.1	IS6	6	Escherichia	Sichuan	2020
GCA_021228955.1	IS6	-2	Salmonella	Guangdong	2021
GCA_021389995.1	IS6	6	Klebsiella	Sichuan	2019
GCA_021390015.1	IS6	6	Klebsiella	Sichuan	2020
GCA_021441965.1	IS6	6	Escherichia	Jiangsu	2021
GCA_021496985.1	IS6	5	Citrobacter	Guangdong	2019
GCA_022558625.1	IS6	5	Escherichia	Zhejiang	2017
GCA_022558645.1	IS6	-2	Escherichia	Zhejiang	2017
GCA_022558645.1	IS6	-2	Escherichia	Zhejiang	2017
GCA_022558665.1	IS6	5	Escherichia	Zhejiang	2017
GCA_022558685.1	IS6	5	Escherichia	Zhejiang	2017
GCA_022558705.1	IS6	5	Escherichia	Zhejiang	2017
GCA_022558725.1	IS6	5	Escherichia	Zhejiang	2017
GCA_022558745.1	IS6	5	Escherichia	Zhejiang	2017
GCA_022558765.1	IS6	5	Escherichia	Zhejiang	2017
GCA_022558785.1	IS6	5	Escherichia	Zhejiang	2017
GCA_022558825.1	IS6	5	Escherichia	Zhejiang	2016
GCA_022558825.1	IS6	9	Escherichia	Zhejiang	2016
GCA_022558865.1	IS6	5	Escherichia	Zhejiang	2016
GCA_022558885.1	IS6	5	Escherichia	Zhejiang	2016
GCA_022558905.1	IS6	9	Escherichia	Zhejiang	2016
GCA_022558925.1	IS6	9	Escherichia	Zhejiang	2016
GCA_022558945.1	IS6	9	Escherichia	Zhejiang	2016
GCA_022559005.1	IS6	5	Escherichia	Sichuan	2017
GCA_022559025.1	IS6	5	Escherichia	Sichuan	2018
GCA_022559045.1	IS6	5	Escherichia	Sichuan	2017
GCA_022559265.1	IS6	5	Escherichia	Zhejiang	2016
GCA_022559305.1	IS6	5	Escherichia	Zhejiang	2016
GCA_022559325.1	IS6	5	Escherichia	Zhejiang	2016
GCA_022559685.1	IS6	6	Escherichia	Sichuan	2013
GCA_022605345.1	IS6	6	Escherichia	Henan	2014
GCA_022760155.1	IS6	-2	Salmonella	Guangdong	2021
GCA_022855315.1	IS6	5	Klebsiella	Zhejiang	2019
GCA_022855945.1	IS6	5	Klebsiella	Hubei	2019
GCA_022855985.1	IS6	-1	Klebsiella	Anhui	2019
GCA_022870685.1	IS6	5	Salmonella	Zhejiang	2020
GCA_022969555.2	IS6	-2	Escherichia	Jiangsu	2019
GCA_023022885.1	IS6	6	Escherichia	Zhejiang	2020
GCA_023024425.1	IS6	6	Escherichia	Zhejiang	2016
GCA_023094055.1	IS6	-1	Escherichia	Zhejiang	2021
GCA_023094055.1	IS6	6	Escherichia	Zhejiang	2021
GCA_023159095.1	IS6	9	Shewanella	Jiangsu	2021
GCA_023159115.1	IS6	9	Shewanella	Jiangsu	2021
GCA_023159135.1	IS6	9	Shewanella	Jiangsu	2021
GCA_023238365.1	IS6	6	Escherichia	Guangdong	2021
GCA_023273025.1	IS6	9	Klebsiella	Guangdong	2015
GCA_023273045.1	IS6	9	Klebsiella	Guangdong	2015
GCA_023273165.1	IS6	9	Klebsiella	Guangdong	2013
GCA_023273245.1	IS6	9	Klebsiella	Guangdong	2013
GCA_023273255.1	IS6	9	Klebsiella	Guangdong	2015
GCA_023330605.1	IS6	6	Citrobacter	Guangdong	2021
GCA_023374935.1	IS6	9	Citrobacter	Beijing	2021
GCA_023516835.1	IS6	5	Klebsiella	Guangdong	2021
GCA_023547485.1	IS6	9	Enterobacter	Guangdong	2017
GCA_023573585.1	IS6	9	Klebsiella	Hebei	2020
GCA_023650895.1	IS6	8	Providencia	Shandong	2018
GCA_023702535.1	IS6	-2	Proteus	Sichuan	2021
GCA_023752845.1	IS6	5	Enterobacter	Zhejiang	2020
GCA_023753435.1	IS6	5	Enterobacter	Zhejiang	2021
GCA_023753505.1	IS6	5	Enterobacter	Zhejiang	2021
GCA_023753525.1	IS6	5	Enterobacter	Zhejiang	2021
GCA_023753775.1	IS6	5	Enterobacter	Zhejiang	2020
GCA_023753945.1	IS6	8	Enterobacter	Hunan	2018
GCA_023754665.1	IS6	9	Enterobacter	Zhejiang	2015
GCA_023754675.1	IS6	9	Enterobacter	Zhejiang	2015
GCA_023754935.1	IS6	-2	Enterobacter	Shaanxi	2015
GCA_023757565.1	IS6	9	Klebsiella	Jiangsu	2016
GCA_023897035.1	IS6	9	Enterobacter	Guangdong	2013
GCA_024128435.1	IS6	9	Enterobacter	Chongqing	2018
GCA_024128445.1	IS6	9	Enterobacter	Chongqing	2018
GCA_024128475.1	IS6	9	Enterobacter	Chongqing	2018
GCA_024128495.1	IS6	9	Enterobacter	Chongqing	2019
GCA_024128515.1	IS6	9	Enterobacter	Chongqing	2019
GCA_024128555.1	IS6	9	Enterobacter	Chongqing	2019
GCA_024128565.1	IS6	6	Enterobacter	Chongqing	2021
GCA_024128565.1	IS6	7	Enterobacter	Chongqing	2021
GCA_024128635.1	IS6	8	Enterobacter	Chongqing	2021
GCA_024128715.1	IS6	6	Enterobacter	Chongqing	2021
GCA_024218755.1	IS6	9	Aeromonas	Henan	2019
GCA_024298465.1	IS6	6	Escherichia	Zhejiang	2021
GCA_024298485.1	IS6	-2	Escherichia	Zhejiang	2021
GCA_024298505.1	IS6	6	Escherichia	Zhejiang	2021
GCA_024298525.1	IS6	6	Escherichia	Zhejiang	2021
GCA_024298565.1	IS6	6	Escherichia	Zhejiang	2021
GCA_024298725.1	IS6	6	Escherichia	Zhejiang	2021
GCA_024298745.1	IS6	-2	Escherichia	Zhejiang	2021
GCA_024298785.1	IS6	6	Escherichia	Zhejiang	2021
GCA_024399595.1	IS6	-2	Escherichia	Sichuan	2018
GCA_024499245.1	IS6	6	Escherichia	Jiangsu	2021
GCA_024516355.1	IS6	5	Klebsiella	Beijing	2019
GCA_024734135.1	IS6	6	Klebsiella	Shandong	2019
GCA_024734155.1	IS6	6	Klebsiella	Shandong	2019
GCA_024734175.1	IS6	6	Klebsiella	Shandong	2019
GCA_024734195.1	IS6	6	Klebsiella	Shandong	2019
GCA_024734215.1	IS6	6	Klebsiella	Shandong	2019
GCA_024734235.1	IS6	6	Klebsiella	Shandong	2019
GCA_024734255.1	IS6	6	Klebsiella	Shandong	2019
GCA_024734275.1	IS6	6	Klebsiella	Shandong	2019
GCA_024734295.1	IS6	6	Klebsiella	Henan	2018
GCA_025398915.1	IS6	6	Escherichia	Tianjin	2019
GCA_025447165.1	IS6	6	Klebsiella	Sichuan	2020
GCA_025447165.1	IS6	9	Klebsiella	Sichuan	2020
GCA_025490515.1	IS6	6	Klebsiella	Guangdong	2021
GCA_025677745.1	IS6	6	Klebsiella	Beijing	2017
GCA_025677765.1	IS6	6	Klebsiella	Beijing	2017
GCA_025797145.1	IS6	5	Escherichia	Guangdong	2017
GCA_025797165.1	IS6	5	Escherichia	Guangdong	2017
GCA_025797255.1	IS6	5	Escherichia	Guangdong	2017
GCA_025797495.1	IS6	5	Escherichia	Guangdong	2017
GCA_025798125.1	IS6	6	Escherichia	Guangdong	2016
KBJ002	IS6	8	Klebsiella	Beijing	2014
KBJ003	IS6	8	Klebsiella	Beijing	2014
KBJ004	IS6	8	Klebsiella	Beijing	2014
SSH001	IS6	-1	Salmonella	Shanghai	2014
SSH002	IS6	-1	Salmonella	Shanghai	2014
SSH003	IS6	-1	Salmonella	Shanghai	2014
SSH004	IS6	-1	Salmonella	Shanghai	2014
SSH006	IS6	5	Salmonella	Shanghai	2015
GCA_010183605.1	IS630	-1	Klebsiella	Shandong	2016
GCA_010183625.1	IS630	-1	Klebsiella	Shandong	2016
GCA_010183665.1	IS630	-1	Klebsiella	Shandong	2017
GCA_016091995.1	IS630	8	Escherichia	Guangdong	2018
GCA_020294265.1	IS630	-1	Klebsiella	Shanghai	2017
GCA_022570715.1	IS630	-2	Enterobacter	Zhejiang	2019
GCA_009393475.1	IS66	8	Escherichia	Shandong	2015
GCA_009393635.1	IS66	-1	Escherichia	Shandong	2015
GCA_009393855.1	IS66	-1	Escherichia	Shandong	2015
GCA_009394045.1	IS66	-1	Escherichia	Shandong	2015
GCA_009394305.1	IS66	-1	Escherichia	Shandong	2015
GCA_011174875.1	IS66	5	Acinetobacter	Guangdong	2019
GCA_017150835.1	IS66	-2	Escherichia	Guangdong	2018
GCA_017150835.1	IS66	-1	Escherichia	Guangdong	2018
GCA_017150845.1	IS66	5	Escherichia	Guangdong	2018
GCA_017150845.1	IS66	6	Escherichia	Guangdong	2018
GCA_017150895.1	IS66	-2	Escherichia	Guangdong	2018
GCA_017150895.1	IS66	-1	Escherichia	Guangdong	2018
GCA_020294045.1	IS66	6	Klebsiella	Sichuan	2017
GCA_025420205.1	IS66	7	Klebsiella	Sichuan	2019
GCA_025446675.1	IS66	-1	Klebsiella	Sichuan	2020
GCA_025446815.1	IS66	8	Klebsiella	Sichuan	2020
GCA_025447235.1	IS66	8	Klebsiella	Sichuan	2020
GCA_025547255.1	IS66	8	Klebsiella	Sichuan	2019
AeBJ002	IS91	7	Acinetobacter	Beijing	2012
AeBJ003	IS91	7	Acinetobacter	Beijing	2012
AeBJ004	IS91	7	Acinetobacter	Beijing	2012
AeBJ005	IS91	7	Acinetobacter	Beijing	2012
AeBJ006	IS91	7	Acinetobacter	Beijing	2012
AeBJ008	IS91	7	Acinetobacter	Beijing	2011
AeBJ013	IS91	7	Acinetobacter	Beijing	2011
AeBJ014	IS91	7	Acinetobacter	Beijing	2012
AeBJ015	IS91	7	Acinetobacter	Beijing	2012
AeBJ016	IS91	7	Acinetobacter	Beijing	2012
AeBJ018	IS91	7	Acinetobacter	Beijing	2012
AhGZ001	IS91	7	Acinetobacter	Guangdong	2013
AhGZ002	IS91	7	Acinetobacter	Guangdong	2013
AhGZ003	IS91	7	Acinetobacter	Guangdong	2013
AhGZ004	IS91	7	Acinetobacter	Guangdong	2013
AhNJ001	IS91	7	Acinetobacter	Jiangsu	2013
AhXM001	IS91	7	Acinetobacter	Fujian	2013
AhXM002	IS91	7	Acinetobacter	Fujian	2013
AhXM003	IS91	7	Acinetobacter	Fujian	2013
AhXM005	IS91	7	Acinetobacter	Fujian	2014
AhXM006	IS91	7	Acinetobacter	Fujian	2010
AhXM007	IS91	7	Acinetobacter	Fujian	2014
AhXM008	IS91	7	Acinetobacter	Fujian	2012
EBJ002	IS91	4	Escherichia	Beijing	2014
EcCS001	IS91	3	Enterobacter	Hunan	2015
EcHK001	IS91	7	Enterobacter	Hainan	2015
EJN002	IS91	3	Escherichia	Shandong	2014
EJN004	IS91	5	Escherichia	Shandong	2014
EWH004	IS91	3	Escherichia	Hubei	2014
GCA_001704615.3	IS91	7	Acinetobacter	Sichuan	2015
GCA_001887995.2	IS91	7	Klebsiella	Sichuan	2016
GCA_001891295.1	IS91	5	Escherichia	Shandong	2014
GCA_001891305.1	IS91	5	Escherichia	Shandong	2014
GCA_001891315.1	IS91	5	Escherichia	Shandong	2014
GCA_001891375.1	IS91	5	Escherichia	Shandong	2014
GCA_001891395.1	IS91	5	Escherichia	Shandong	2014
GCA_001891455.1	IS91	3	Escherichia	Shandong	2014
GCA_001891525.1	IS91	5	Escherichia	Shandong	2015
GCA_001891545.1	IS91	3	Escherichia	Shandong	2015
GCA_001891605.1	IS91	3	Escherichia	Shandong	2015
GCA_001891765.1	IS91	5	Escherichia	Shandong	2015
GCA_001891785.1	IS91	5	Escherichia	Shandong	2015
GCA_001891795.1	IS91	5	Escherichia	Shandong	2015
GCA_001891865.1	IS91	5	Escherichia	Shandong	2015
GCA_001891875.1	IS91	5	Escherichia	Shandong	2015
GCA_001891945.1	IS91	5	Escherichia	Shandong	2015
GCA_001891965.1	IS91	5	Escherichia	Shandong	2015
GCA_001891975.1	IS91	5	Escherichia	Shandong	2015
GCA_001891995.1	IS91	3	Escherichia	Shandong	2015
GCA_001892025.1	IS91	5	Escherichia	Shandong	2015
GCA_001892125.1	IS91	3	Escherichia	Shandong	2015
GCA_001892135.1	IS91	3	Escherichia	Shandong	2015
GCA_001892145.1	IS91	3	Escherichia	Shandong	2015
GCA_001892185.1	IS91	3	Escherichia	Shandong	2015
GCA_001892205.1	IS91	5	Escherichia	Shandong	2015
GCA_001892255.1	IS91	3	Escherichia	Shandong	2014
GCA_001892295.1	IS91	5	Escherichia	Shandong	2014
GCA_001892355.1	IS91	5	Escherichia	Shandong	2014
GCA_001892425.1	IS91	3	Escherichia	Shandong	2015
GCA_001892525.1	IS91	5	Escherichia	Shandong	2015
GCA_001892645.1	IS91	5	Escherichia	Shandong	2015
GCA_001892665.1	IS91	5	Escherichia	Shandong	2015
GCA_001892675.1	IS91	5	Escherichia	Shandong	2015
GCA_001892685.1	IS91	3	Escherichia	Shandong	2015
GCA_001892725.1	IS91	5	Escherichia	Shandong	2015
GCA_001892765.1	IS91	5	Escherichia	Shandong	2015
GCA_001892845.1	IS91	5	Escherichia	Shandong	2015
GCA_001892935.1	IS91	5	Escherichia	Shandong	2015
GCA_001892955.1	IS91	5	Escherichia	Shandong	2015
GCA_001893005.1	IS91	5	Escherichia	Shandong	2015
GCA_001893025.1	IS91	5	Escherichia	Shandong	2015
GCA_001893205.1	IS91	5	Escherichia	Shandong	2015
GCA_001893445.1	IS91	5	Escherichia	Shandong	2015
GCA_001893525.1	IS91	5	Escherichia	Shandong	2015
GCA_001893545.1	IS91	5	Escherichia	Shandong	2015
GCA_001893605.1	IS91	5	Escherichia	Shandong	2015
GCA_001893615.1	IS91	5	Escherichia	Shandong	2015
GCA_001893635.1	IS91	5	Escherichia	Shandong	2015
GCA_001893685.1	IS91	5	Escherichia	Shandong	2015
GCA_001893705.1	IS91	5	Escherichia	Shandong	2015
GCA_001893715.1	IS91	3	Escherichia	Shandong	2015
GCA_001893865.1	IS91	7	Escherichia	Henan	2012
GCA_001893875.1	IS91	5	Escherichia	Shandong	2015
GCA_001893905.1	IS91	5	Escherichia	Shandong	2015
GCA_001893915.1	IS91	4	Escherichia	Shandong	2015
GCA_001893935.1	IS91	5	Escherichia	Shandong	2015
GCA_001893955.1	IS91	5	Escherichia	Shandong	2015
GCA_001894125.1	IS91	5	Escherichia	Shandong	2015
GCA_001894395.1	IS91	5	Escherichia	Shandong	2015
GCA_001894465.1	IS91	5	Escherichia	Shandong	2015
GCA_001894555.1	IS91	3	Escherichia	Shandong	2015
GCA_002142675.1	IS91	7	Escherichia	Shandong	2014
GCA_002164595.2	IS91	7	Escherichia	Sichuan	2016
GCA_002164635.4	IS91	7	Escherichia	Sichuan	2015
GCA_002164645.3	IS91	7	Escherichia	Sichuan	2015
GCA_002165245.3	IS91	7	Acinetobacter	Sichuan	2015
GCA_002165255.2	IS91	7	Acinetobacter	Sichuan	2015
GCA_002165305.2	IS91	7	Acinetobacter	Sichuan	2015
GCA_002165305.2	IS91	7	Acinetobacter	Sichuan	2015
GCA_002165345.2	IS91	7	Acinetobacter	Sichuan	2015
GCA_002165375.2	IS91	7	Acinetobacter	Sichuan	2015
GCA_002258175.2	IS91	4	Klebsiella	Sichuan	2014
GCA_002852325.2	IS91	7	Klebsiella	Sichuan	2017
GCA_002852995.3	IS91	7	Klebsiella	Sichuan	2016
GCA_002853475.2	IS91	7	Klebsiella	Sichuan	2017
GCA_002870165.1	IS91	5	Escherichia	Sichuan	2016
GCA_002870165.1	IS91	5	Escherichia	Sichuan	2016
GCA_003024525.3	IS91	7	Acinetobacter	Sichuan	2018
GCA_003037185.2	IS91	7	Klebsiella	Sichuan	2016
GCA_003037615.2	IS91	7	Klebsiella	Sichuan	2017
GCA_003429065.3	IS91	7	Klebsiella	Beijing	2014
GCA_003952705.1	IS91	8	Acinetobacter	Guangdong	2017
GCA_003956065.1	IS91	7	Acinetobacter	Anhui	2017
GCA_003964795.2	IS91	7	Enterobacter	Sichuan	2018
GCA_004005445.1	IS91	7	Acinetobacter	Zhejiang	2018
GCA_004005545.1	IS91	7	Acinetobacter	Zhejiang	2018
GCA_004127505.1	IS91	5	Salmonella	Shandong	2015
GCA_004136685.1	IS91	3	Enterobacter	Shandong	2015
GCA_004136855.1	IS91	3	Enterobacter	Shandong	2015
GCA_005165545.1	IS91	7	Raoultella	Henan	2018
GCA_007197625.1	IS91	4	Proteus	Zhejiang	2018
GCA_007197655.1	IS91	3	Proteus	Zhejiang	2018
GCA_008180305.1	IS91	7	Acinetobacter	Sichuan	2019
GCA_008368585.1	IS91	7	Enterobacter	Zhejiang	2015
GCA_008368595.1	IS91	7	Enterobacter	Zhejiang	2012
GCA_008368615.1	IS91	7	Enterobacter	Sichuan	2012
GCA_008368685.1	IS91	7	Enterobacter	Guangxi	2012
GCA_008369045.1	IS91	7	Enterobacter	Guangxi	2012
GCA_008630175.1	IS91	7	Klebsiella	Guangdong	2013
GCA_008630195.1	IS91	7	Klebsiella	Guangdong	2013
GCA_008630215.1	IS91	7	Klebsiella	Guangdong	2013
GCA_008630225.1	IS91	7	Klebsiella	Guangdong	2013
GCA_008630255.1	IS91	7	Klebsiella	Guangdong	2013
GCA_008630305.1	IS91	7	Klebsiella	Guangdong	2014
GCA_008632735.1	IS91	7	Klebsiella	Guangdong	2013
GCA_008632745.1	IS91	7	Klebsiella	Guangdong	2018
GCA_008632765.1	IS91	7	Klebsiella	Guangdong	2013
GCA_008632785.1	IS91	7	Klebsiella	Guangdong	2013
GCA_009296145.1	IS91	7	Acinetobacter	Zhejiang	2018
GCA_009393065.1	IS91	5	Escherichia	Shandong	2015
GCA_009393315.1	IS91	5	Escherichia	Shandong	2015
GCA_009393475.1	IS91	5	Escherichia	Shandong	2015
GCA_009393735.1	IS91	3	Escherichia	Shandong	2015
GCA_009393835.1	IS91	5	Escherichia	Shandong	2015
GCA_009394115.1	IS91	5	Escherichia	Shandong	2015
GCA_009394175.1	IS91	5	Escherichia	Shandong	2015
GCA_009394205.1	IS91	5	Escherichia	Shandong	2015
GCA_009394275.1	IS91	5	Escherichia	Shandong	2015
GCA_009394435.1	IS91	5	Escherichia	Shandong	2015
GCA_009394445.1	IS91	3	Escherichia	Shandong	2015
GCA_009394595.1	IS91	3	Escherichia	Shandong	2015
GCA_009659595.1	IS91	5	Escherichia	Shandong	2018
GCA_009728975.1	IS91	7	Enterobacter	Guangdong	2018
GCA_009857035.1	IS91	3	Citrobacter	Guangdong	2018
GCA_009909445.1	IS91	5	Klebsiella	Henan	2019
GCA_009930995.1	IS91	7	Klebsiella	Hebei	2013
GCA_009931035.1	IS91	7	Klebsiella	Chongqing	2012
GCA_010183645.1	IS91	7	Klebsiella	Beijing	2017
GCA_010183705.1	IS91	7	Klebsiella	Shandong	2017
GCA_010183725.1	IS91	7	Klebsiella	Shandong	2017
GCA_010918635.1	IS91	7	Acinetobacter	Guangdong	2018
GCA_011045575.1	IS91	3	Proteus	Zhejiang	2017
GCA_011045575.1	IS91	9	Proteus	Zhejiang	2017
GCA_011045575.1	IS91	3	Proteus	Zhejiang	2017
GCA_011045575.1	IS91	9	Proteus	Zhejiang	2017
GCA_011045595.1	IS91	3	Klebsiella	Shandong	2015
GCA_011045595.1	IS91	3	Klebsiella	Shandong	2015
GCA_011045615.1	IS91	3	Providencia	Zhejiang	2017
GCA_011045635.1	IS91	3	Providencia	Zhejiang	2017
GCA_011045635.1	IS91	3	Providencia	Zhejiang	2017
GCA_011045635.1	IS91	3	Providencia	Zhejiang	2017
GCA_011045635.1	IS91	3	Providencia	Zhejiang	2017
GCA_011045635.1	IS91	3	Providencia	Zhejiang	2017
GCA_011045655.1	IS91	4	Providencia	Henan	2017
GCA_011045655.1	IS91	4	Providencia	Henan	2017
GCA_012974585.1	IS91	7	Acinetobacter	Guangdong	2017
GCA_013073165.1	IS91	-1	Escherichia	Guangdong	2018
GCA_013171305.1	IS91	5	Proteus	Henan	2019
GCA_013255765.1	IS91	7	Proteus	Guangdong	2017
GCA_013255915.1	IS91	7	Providencia	Guangdong	2017
GCA_013256075.1	IS91	7	Proteus	Guangdong	2017
GCA_013371705.1	IS91	7	Citrobacter	Guangdong	2018
GCA_013426115.1	IS91	7	Escherichia	Sichuan	2012
GCA_014322245.1	IS91	7	Acinetobacter	Zhejiang	2019
GCA_014394705.1	IS91	7	Providencia	Guangdong	2017
GCA_014725895.1	IS91	4	Klebsiella	Henan	2018
GCA_014764345.1	IS91	5	Klebsiella	Henan	2019
GCA_015217905.1	IS91	7	Acinetobacter	Guangdong	2015
GCA_015217905.1	IS91	7	Acinetobacter	Guangdong	2015
GCA_015217905.1	IS91	7	Acinetobacter	Guangdong	2015
GCA_015290985.1	IS91	3	Klebsiella	Shandong	2017
GCA_015693865.1	IS91	3	Proteus	Beijing	2017
GCA_015693865.1	IS91	3	Proteus	Beijing	2017
GCA_015693965.1	IS91	3	Proteus	Beijing	2017
GCA_015693965.1	IS91	3	Proteus	Beijing	2017
GCA_015693985.1	IS91	3	Proteus	Beijing	2017
GCA_015694005.1	IS91	3	Proteus	Beijing	2017
GCA_015694005.1	IS91	3	Proteus	Beijing	2017
GCA_015694025.1	IS91	3	Proteus	Beijing	2017
GCA_015774895.1	IS91	-2	Klebsiella	Sichuan	2017
GCA_015774895.1	IS91	7	Klebsiella	Sichuan	2017
GCA_015775275.1	IS91	-2	Klebsiella	Sichuan	2017
GCA_015775275.1	IS91	7	Klebsiella	Sichuan	2017
GCA_015843075.1	IS91	4	Escherichia	Shandong	2018
GCA_015999385.1	IS91	4	Klebsiella	Zhejiang	2020
GCA_016093205.2	IS91	8	Acinetobacter	Guangdong	2015
GCA_016576965.1	IS91	7	Acinetobacter	Guangdong	2017
GCA_016598635.1	IS91	4	Escherichia	Jilin	2019
GCA_016598635.1	IS91	4	Escherichia	Jilin	2019
GCA_016613445.2	IS91	7	Acinetobacter	Guangdong	2015
GCA_016812055.1	IS91	5	Klebsiella	Jiangsu	2020
GCA_017151135.1	IS91	8	Escherichia	Guangdong	2018
GCA_017151615.1	IS91	3	Providencia	Guangdong	2019
GCA_017151655.1	IS91	3	Providencia	Guangdong	2019
GCA_017151665.1	IS91	3	Providencia	Guangdong	2019
GCA_017151695.1	IS91	3	Providencia	Guangdong	2019
GCA_017161055.1	IS91	3	Proteus	Sichuan	2019
GCA_018336495.1	IS91	3	Proteus	Sichuan	2018
GCA_018394415.1	IS91	5	Escherichia	Henan	2019
GCA_018458485.1	IS91	7	Vibrio	Hubei	2014
GCA_018604105.1	IS91	-2	Klebsiella	Fujian	2020
GCA_018862715.1	IS91	3	Escherichia	Jiangsu	2019
GCA_018972025.2	IS91	3	Proteus	Zhejiang	2015
GCA_018972025.2	IS91	3	Proteus	Zhejiang	2015
GCA_019222805.1	IS91	7	Klebsiella	Shandong	2021
GCA_019443585.1	IS91	7	Klebsiella	Jiangsu	2019
GCA_019449205.1	IS91	7	Enterobacter	Guangdong	2015
GCA_019458525.1	IS91	7	Enterobacter	Guangdong	2017
GCA_019492095.1	IS91	4	Klebsiella	Yunnan	2011
GCA_019492125.1	IS91	7	Klebsiella	Yunnan	2013
GCA_019502645.1	IS91	7	Citrobacter	Zhejiang	2019
GCA_019537235.1	IS91	7	Enterobacter	Guangdong	2016
GCA_019537255.1	IS91	7	Enterobacter	Guangdong	2015
GCA_019537275.1	IS91	7	Enterobacter	Guangdong	2014
GCA_019537295.1	IS91	7	Enterobacter	Guangdong	2013
GCA_019537315.1	IS91	7	Enterobacter	Guangdong	2016
GCA_019537335.1	IS91	7	Enterobacter	Guangdong	2015
GCA_019795035.1	IS91	7	Klebsiella	Hunan	2019
GCA_019837085.1	IS91	7	Enterobacter	Hunan	2020
GCA_019856295.1	IS91	-2	Raoultella	Sichuan	2019
GCA_019856295.1	IS91	7	Raoultella	Sichuan	2019
GCA_019856295.1	IS91	7	Raoultella	Sichuan	2019
GCA_020223605.1	IS91	7	Vibrio	Guangdong	2017
GCA_020223675.1	IS91	7	Vibrio	Guangdong	2016
GCA_020223715.1	IS91	7	Vibrio	Guangdong	2016
GCA_020223735.1	IS91	7	Vibrio	Guangdong	2016
GCA_020292685.1	IS91	4	Klebsiella	Henan	2017
GCA_020292705.1	IS91	5	Klebsiella	Henan	2017
GCA_020292865.1	IS91	4	Klebsiella	Henan	2017
GCA_020294145.1	IS91	5	Klebsiella	Shanghai	2017
GCA_020294225.1	IS91	5	Klebsiella	Shanghai	2017
GCA_020294245.1	IS91	5	Klebsiella	Shanghai	2017
GCA_020294365.1	IS91	7	Klebsiella	Shanghai	2017
GCA_020294395.1	IS91	7	Klebsiella	Shanghai	2017
GCA_020294425.1	IS91	7	Klebsiella	Shanghai	2017
GCA_020294445.1	IS91	5	Klebsiella	Shanghai	2017
GCA_020294505.1	IS91	7	Klebsiella	Shanghai	2017
GCA_020294515.1	IS91	7	Klebsiella	Shanghai	2017
GCA_020294545.1	IS91	7	Klebsiella	Shanghai	2017
GCA_020294605.1	IS91	7	Klebsiella	Shanghai	2017
GCA_020294705.1	IS91	7	Klebsiella	Shanghai	2017
GCA_020294745.1	IS91	7	Klebsiella	Shanghai	2017
GCA_020294765.1	IS91	7	Klebsiella	Shanghai	2017
GCA_020294785.1	IS91	7	Klebsiella	Shanghai	2017
GCA_020294805.1	IS91	7	Klebsiella	Shanghai	2017
GCA_020294825.1	IS91	7	Klebsiella	Shanghai	2017
GCA_020294845.1	IS91	7	Klebsiella	Shanghai	2017
GCA_020294855.1	IS91	7	Klebsiella	Shanghai	2017
GCA_020294905.1	IS91	4	Klebsiella	Henan	2017
GCA_020295005.1	IS91	5	Klebsiella	Henan	2017
GCA_020295025.1	IS91	5	Klebsiella	Henan	2017
GCA_020295085.1	IS91	7	Klebsiella	Shanghai	2017
GCA_020295105.1	IS91	5	Klebsiella	Henan	2017
GCA_020297625.1	IS91	7	Klebsiella	Shanghai	2017
GCA_020297665.1	IS91	5	Klebsiella	Shanghai	2017
GCA_020297705.1	IS91	7	Klebsiella	Jiangxi	2017
GCA_020407115.1	IS91	7	Vibrio	Guangdong	2016
GCA_020459305.1	IS91	7	Klebsiella	Henan	2018
GCA_020616495.1	IS91	5	Escherichia	Zhejiang	2019
GCA_020640995.1	IS91	3	Proteus	InnerMongolia	2018
GCA_020991105.1	IS91	7	Acinetobacter	Sichuan	2020
GCA_021228955.1	IS91	5	Salmonella	Guangdong	2021
GCA_021397585.1	IS91	8	Klebsiella	Zhejiang	2017
GCA_021560715.1	IS91	8	Acinetobacter	Sichuan	2019
GCA_022343265.1	IS91	-2	Klebsiella	Guangdong	2021
GCA_022430505.1	IS91	8	Citrobacter	Sichuan	2019
GCA_022539425.1	IS91	7	Klebsiella	Zhejiang	2019
GCA_022558645.1	IS91	4	Escherichia	Zhejiang	2017
GCA_022558645.1	IS91	4	Escherichia	Zhejiang	2017
GCA_022558725.1	IS91	9	Escherichia	Zhejiang	2017
GCA_022558905.1	IS91	7	Escherichia	Zhejiang	2016
GCA_022558925.1	IS91	7	Escherichia	Zhejiang	2016
GCA_022558945.1	IS91	7	Escherichia	Zhejiang	2016
GCA_022559245.1	IS91	4	Escherichia	Zhejiang	2016
GCA_022592735.1	IS91	8	Klebsiella	Sichuan	2021
GCA_022749595.1	IS91	7	Acinetobacter	Guangxi	2020
GCA_022760155.1	IS91	5	Salmonella	Guangdong	2021
GCA_022802315.1	IS91	4	Proteus	Shandong	2019
GCA_022802325.1	IS91	4	Proteus	Shandong	2019
GCA_022802375.1	IS91	4	Proteus	Shandong	2019
GCA_022802395.1	IS91	4	Proteus	Shandong	2019
GCA_022802415.1	IS91	4	Proteus	Shandong	2019
GCA_022802435.1	IS91	4	Proteus	Shandong	2019
GCA_022802455.1	IS91	4	Proteus	Shandong	2019
GCA_022802515.1	IS91	4	Proteus	Shandong	2019
GCA_022802535.1	IS91	4	Proteus	Shandong	2019
GCA_022802575.1	IS91	4	Proteus	Shandong	2019
GCA_022802605.1	IS91	4	Proteus	Shandong	2019
GCA_022802635.1	IS91	4	Proteus	Shandong	2019
GCA_022802655.1	IS91	4	Proteus	Shandong	2019
GCA_022802665.1	IS91	4	Proteus	Shandong	2019
GCA_022802695.1	IS91	4	Proteus	Shandong	2019
GCA_022852355.1	IS91	7	Klebsiella	Guangdong	2016
GCA_022853825.1	IS91	7	Klebsiella	Liaoning	2019
GCA_022854385.1	IS91	7	Klebsiella	Gansu	2018
GCA_022855845.1	IS91	7	Klebsiella	Anhui	2019
GCA_022856035.1	IS91	5	Klebsiella	Shandong	2019
GCA_022856945.1	IS91	7	Klebsiella	Anhui	2019
GCA_022856975.1	IS91	7	Klebsiella	Anhui	2019
GCA_022857045.1	IS91	7	Klebsiella	Anhui	2019
GCA_022857225.1	IS91	7	Klebsiella	Guangdong	2015
GCA_022857265.1	IS91	7	Klebsiella	Guangdong	2014
GCA_022858125.1	IS91	3	Klebsiella	Shandong	2019
GCA_022864745.1	IS91	3	Klebsiella	Shandong	2017
GCA_022864785.1	IS91	7	Klebsiella	Zhejiang	2017
GCA_022969555.2	IS91	6	Escherichia	Jiangsu	2019
GCA_023093995.1	IS91	3	Klebsiella	Guangdong	2021
GCA_023158935.1	IS91	-2	Acinetobacter	Jiangsu	2021
GCA_023158935.1	IS91	9	Acinetobacter	Jiangsu	2021
GCA_023159095.1	IS91	3	Shewanella	Jiangsu	2021
GCA_023159115.1	IS91	3	Shewanella	Jiangsu	2021
GCA_023159135.1	IS91	3	Shewanella	Jiangsu	2021
GCA_023273025.1	IS91	7	Klebsiella	Guangdong	2015
GCA_023273045.1	IS91	7	Klebsiella	Guangdong	2015
GCA_023273105.1	IS91	7	Klebsiella	Guangdong	2014
GCA_023273165.1	IS91	7	Klebsiella	Guangdong	2013
GCA_023273245.1	IS91	7	Klebsiella	Guangdong	2013
GCA_023273255.1	IS91	7	Klebsiella	Guangdong	2015
GCA_023374935.1	IS91	-2	Citrobacter	Beijing	2021
GCA_023547225.1	IS91	8	Enterobacter	Guangdong	2017
GCA_023547315.1	IS91	8	Enterobacter	Guangdong	2018
GCA_023547485.1	IS91	7	Enterobacter	Guangdong	2017
GCA_023612855.1	IS91	7	Enterobacter	Xinjiang	2018
GCA_023702535.1	IS91	8	Proteus	Sichuan	2021
GCA_023704235.1	IS91	4	Providencia	Zhejiang	2020
GCA_023752065.1	IS91	7	Enterobacter	Zhejiang	2021
GCA_023752505.1	IS91	4	Enterobacter	Zhejiang	2021
GCA_023752975.1	IS91	4	Enterobacter	Zhejiang	2020
GCA_023753225.1	IS91	7	Enterobacter	Henan	2020
GCA_023753325.1	IS91	7	Enterobacter	Zhejiang	2021
GCA_023753345.1	IS91	4	Enterobacter	Zhejiang	2020
GCA_023753385.1	IS91	7	Enterobacter	Zhejiang	2021
GCA_023753405.1	IS91	7	Enterobacter	Zhejiang	2021
GCA_023753425.1	IS91	7	Enterobacter	Zhejiang	2021
GCA_023753465.1	IS91	7	Enterobacter	Zhejiang	2021
GCA_023753485.1	IS91	7	Enterobacter	Zhejiang	2021
GCA_023753545.1	IS91	7	Enterobacter	Zhejiang	2021
GCA_023753555.1	IS91	7	Enterobacter	Zhejiang	2021
GCA_023753585.1	IS91	7	Enterobacter	Zhejiang	2021
GCA_023753595.1	IS91	7	Enterobacter	Zhejiang	2021
GCA_023753625.1	IS91	7	Enterobacter	Zhejiang	2021
GCA_023753645.1	IS91	7	Enterobacter	Zhejiang	2021
GCA_023753715.1	IS91	7	Enterobacter	Zhejiang	2021
GCA_023754295.1	IS91	5	Enterobacter	Liaoning	2018
GCA_023754425.1	IS91	7	Enterobacter	Tianjin	2015
GCA_023754445.1	IS91	7	Enterobacter	Jilin	2015
GCA_023754485.1	IS91	7	Enterobacter	Zhejiang	2015
GCA_023754595.1	IS91	7	Enterobacter	Zhejiang	2015
GCA_023754645.1	IS91	7	Enterobacter	Zhejiang	2015
GCA_023754665.1	IS91	7	Enterobacter	Zhejiang	2015
GCA_023754675.1	IS91	7	Enterobacter	Zhejiang	2015
GCA_023754725.1	IS91	7	Enterobacter	Zhejiang	2015
GCA_023754905.1	IS91	7	Enterobacter	Shaanxi	2015
GCA_023754935.1	IS91	7	Enterobacter	Shaanxi	2015
GCA_023754965.1	IS91	7	Enterobacter	Shaanxi	2015
GCA_023754985.1	IS91	7	Enterobacter	Shaanxi	2015
GCA_023754995.1	IS91	7	Enterobacter	Shaanxi	2015
GCA_023755025.1	IS91	6	Enterobacter	Shaanxi	2015
GCA_023755065.1	IS91	7	Enterobacter	Shaanxi	2015
GCA_023755085.1	IS91	2	Enterobacter	Shaanxi	2015
GCA_023755115.1	IS91	-2	Enterobacter	Shaanxi	2015
GCA_023755145.1	IS91	7	Enterobacter	Shaanxi	2015
GCA_023755165.1	IS91	7	Enterobacter	Shaanxi	2015
GCA_023755175.1	IS91	7	Enterobacter	Shaanxi	2015
GCA_023755205.1	IS91	7	Enterobacter	Shaanxi	2015
GCA_023755225.1	IS91	7	Enterobacter	Shaanxi	2015
GCA_023755235.1	IS91	7	Enterobacter	Shaanxi	2015
GCA_023755265.1	IS91	7	Enterobacter	Shaanxi	2015
GCA_023755275.1	IS91	7	Enterobacter	Shaanxi	2015
GCA_023755305.1	IS91	7	Enterobacter	Shaanxi	2015
GCA_023755325.1	IS91	7	Enterobacter	Shaanxi	2015
GCA_023755345.1	IS91	7	Enterobacter	Shaanxi	2015
GCA_023755365.1	IS91	7	Enterobacter	Shaanxi	2015
GCA_023755385.1	IS91	7	Enterobacter	Shaanxi	2015
GCA_023755405.1	IS91	7	Enterobacter	Shaanxi	2015
GCA_023755415.1	IS91	7	Enterobacter	Shaanxi	2015
GCA_023755465.1	IS91	7	Enterobacter	Shaanxi	2015
GCA_023755485.1	IS91	7	Enterobacter	Shaanxi	2015
GCA_023755495.1	IS91	7	Enterobacter	Shaanxi	2015
GCA_023755525.1	IS91	7	Enterobacter	Shaanxi	2015
GCA_023755545.1	IS91	7	Enterobacter	Shaanxi	2015
GCA_023755565.1	IS91	7	Enterobacter	Shaanxi	2015
GCA_023755575.1	IS91	7	Enterobacter	Shaanxi	2015
GCA_023755605.1	IS91	7	Enterobacter	Shaanxi	2015
GCA_023755645.1	IS91	7	Enterobacter	Hainan	2015
GCA_023755665.1	IS91	7	Enterobacter	Hainan	2015
GCA_023755725.1	IS91	7	Enterobacter	Gansu	2015
GCA_023757565.1	IS91	7	Klebsiella	Jiangsu	2016
GCA_023897035.1	IS91	7	Enterobacter	Guangdong	2013
GCA_024083765.1	IS91	7	Acinetobacter	Zhejiang	2018
GCA_024128435.1	IS91	7	Enterobacter	Chongqing	2018
GCA_024128445.1	IS91	7	Enterobacter	Chongqing	2018
GCA_024128475.1	IS91	7	Enterobacter	Chongqing	2018
GCA_024128495.1	IS91	7	Enterobacter	Chongqing	2019
GCA_024128515.1	IS91	7	Enterobacter	Chongqing	2019
GCA_024128555.1	IS91	7	Enterobacter	Chongqing	2019
GCA_024128585.1	IS91	3	Enterobacter	Chongqing	2020
GCA_024128635.1	IS91	7	Enterobacter	Chongqing	2021
GCA_024218755.1	IS91	4	Aeromonas	Henan	2019
GCA_024298485.1	IS91	5	Escherichia	Zhejiang	2021
GCA_024298745.1	IS91	5	Escherichia	Zhejiang	2021
GCA_024396875.1	IS91	8	Klebsiella	Yunnan	2013
GCA_024396915.1	IS91	4	Klebsiella	Yunnan	2011
GCA_024399595.1	IS91	5	Escherichia	Sichuan	2018
GCA_024496165.1	IS91	8	Klebsiella	Guangdong	2022
GCA_024800305.1	IS91	8	Citrobacter	Sichuan	2020
GCA_024971755.1	IS91	4	Shewanella	Jiangsu	2019
GCA_024971755.1	IS91	8	Shewanella	Jiangsu	2019
GCA_024972795.1	IS91	4	Shewanella	Jiangsu	2019
GCA_025660455.1	IS91	7	Proteus	Shandong	2019
GCA_025660515.1	IS91	3	Proteus	Shandong	2020
GCA_025660525.1	IS91	3	Proteus	Shandong	2020
GCA_025794745.1	IS91	7	Escherichia	Hainan	2015
GCA_025797935.1	IS91	7	Escherichia	Guangdong	2016
KBJ001	IS91	4	Klebsiella	Beijing	2014
KBJ002	IS91	7	Klebsiella	Beijing	2014
KBJ003	IS91	7	Klebsiella	Beijing	2014
KBJ004	IS91	7	Klebsiella	Beijing	2014
KCS001	IS91	3	Klebsiella	Hunan	2015
SSH001	IS91	5	Salmonella	Shanghai	2014
SSH002	IS91	5	Salmonella	Shanghai	2014
SSH003	IS91	5	Salmonella	Shanghai	2014
SSH004	IS91	5	Salmonella	Shanghai	2014
AeBJ006	ISAba11	8	Acinetobacter	Beijing	2012
AeBJ007	ISAba11	8	Acinetobacter	Beijing	2012
AeBJ013	ISAba11	8	Acinetobacter	Beijing	2011
AeBJ017	ISAba11	8	Acinetobacter	Beijing	2012
AeBJ018	ISAba11	8	Acinetobacter	Beijing	2012
AhXM004	ISAba11	8	Acinetobacter	Fujian	2013
AeBJ001	ISAba125	-1	Acinetobacter	Beijing	2011
AeBJ002	ISAba125	-1	Acinetobacter	Beijing	2012
AeBJ003	ISAba125	-1	Acinetobacter	Beijing	2012
AeBJ004	ISAba125	-1	Acinetobacter	Beijing	2012
AeBJ004	ISAba125	8	Acinetobacter	Beijing	2012
AeBJ005	ISAba125	-1	Acinetobacter	Beijing	2012
AeBJ005	ISAba125	8	Acinetobacter	Beijing	2012
AeBJ006	ISAba125	-1	Acinetobacter	Beijing	2012
AeBJ007	ISAba125	-1	Acinetobacter	Beijing	2012
AeBJ008	ISAba125	-1	Acinetobacter	Beijing	2011
AeBJ008	ISAba125	9	Acinetobacter	Beijing	2011
AeBJ009	ISAba125	-1	Acinetobacter	Beijing	2011
AeBJ010	ISAba125	-1	Acinetobacter	Beijing	2011
AeBJ011	ISAba125	-1	Acinetobacter	Beijing	2011
AeBJ012	ISAba125	-1	Acinetobacter	Beijing	2011
AeBJ013	ISAba125	-1	Acinetobacter	Beijing	2011
AeBJ014	ISAba125	-1	Acinetobacter	Beijing	2012
AeBJ015	ISAba125	-1	Acinetobacter	Beijing	2012
AeBJ016	ISAba125	-1	Acinetobacter	Beijing	2012
AeBJ017	ISAba125	-1	Acinetobacter	Beijing	2012
AeBJ018	ISAba125	-1	Acinetobacter	Beijing	2012
AhGZ001	ISAba125	-1	Acinetobacter	Guangdong	2013
AhGZ001	ISAba125	8	Acinetobacter	Guangdong	2013
AhGZ002	ISAba125	-1	Acinetobacter	Guangdong	2013
AhGZ002	ISAba125	8	Acinetobacter	Guangdong	2013
AhGZ003	ISAba125	-1	Acinetobacter	Guangdong	2013
AhGZ003	ISAba125	8	Acinetobacter	Guangdong	2013
AhGZ004	ISAba125	-1	Acinetobacter	Guangdong	2013
AhGZ004	ISAba125	8	Acinetobacter	Guangdong	2013
AhHK001	ISAba125	-1	Acinetobacter	Hainan	2015
AhNJ001	ISAba125	-1	Acinetobacter	Jiangsu	2013
AhNJ001	ISAba125	8	Acinetobacter	Jiangsu	2013
AhXM001	ISAba125	-1	Acinetobacter	Fujian	2013
AhXM001	ISAba125	8	Acinetobacter	Fujian	2013
AhXM002	ISAba125	-1	Acinetobacter	Fujian	2013
AhXM002	ISAba125	8	Acinetobacter	Fujian	2013
AhXM003	ISAba125	-1	Acinetobacter	Fujian	2013
AhXM003	ISAba125	8	Acinetobacter	Fujian	2013
AhXM004	ISAba125	-1	Acinetobacter	Fujian	2013
AhXM005	ISAba125	-1	Acinetobacter	Fujian	2014
AhXM005	ISAba125	8	Acinetobacter	Fujian	2014
AhXM006	ISAba125	-1	Acinetobacter	Fujian	2010
AhXM006	ISAba125	8	Acinetobacter	Fujian	2010
AhXM007	ISAba125	-1	Acinetobacter	Fujian	2014
AhXM007	ISAba125	8	Acinetobacter	Fujian	2014
AhXM008	ISAba125	-1	Acinetobacter	Fujian	2012
AhXM008	ISAba125	8	Acinetobacter	Fujian	2012
CWH001	ISAba125	-1	Citrobacter	Hubei	2014
EBJ002	ISAba125	-1	Escherichia	Beijing	2014
EBJ003	ISAba125	-1	Escherichia	Beijing	2014
EcCS001	ISAba125	-1	Enterobacter	Hunan	2015
EcHK001	ISAba125	-1	Enterobacter	Hainan	2015
EcHK002	ISAba125	8	Enterobacter	Hainan	2015
EJN002	ISAba125	-1	Escherichia	Shandong	2014
EJN003	ISAba125	-1	Escherichia	Shandong	2014
EJN004	ISAba125	-1	Escherichia	Shandong	2014
EWH001	ISAba125	-1	Escherichia	Hubei	2014
EWH002	ISAba125	-1	Escherichia	Hubei	2014
EWH003	ISAba125	-1	Escherichia	Hubei	2014
EWH004	ISAba125	-1	Escherichia	Hubei	2014
GCA_001704615.3	ISAba125	-1	Acinetobacter	Sichuan	2015
GCA_001887995.2	ISAba125	-1	Klebsiella	Sichuan	2016
GCA_001891215.1	ISAba125	4	Escherichia	Shandong	2014
GCA_001891465.1	ISAba125	-2	Escherichia	Shandong	2015
GCA_001891475.1	ISAba125	-2	Escherichia	Shandong	2015
GCA_001891535.1	ISAba125	-2	Escherichia	Shandong	2015
GCA_001891615.1	ISAba125	-2	Escherichia	Shandong	2015
GCA_001891805.1	ISAba125	-2	Escherichia	Shandong	2015
GCA_001891925.1	ISAba125	-2	Escherichia	Shandong	2015
GCA_001892335.1	ISAba125	-2	Escherichia	Shandong	2015
GCA_001892405.1	ISAba125	-2	Escherichia	Shandong	2015
GCA_001892435.1	ISAba125	-2	Escherichia	Shandong	2015
GCA_001892445.1	ISAba125	-2	Escherichia	Shandong	2015
GCA_001892485.1	ISAba125	-2	Escherichia	Shandong	2015
GCA_001892505.1	ISAba125	-2	Escherichia	Shandong	2015
GCA_001892515.1	ISAba125	-2	Escherichia	Shandong	2015
GCA_001892565.1	ISAba125	-2	Escherichia	Shandong	2015
GCA_001892585.1	ISAba125	-2	Escherichia	Shandong	2015
GCA_001892745.1	ISAba125	-2	Escherichia	Shandong	2015
GCA_001892745.1	ISAba125	6	Escherichia	Shandong	2015
GCA_001892755.1	ISAba125	-2	Escherichia	Shandong	2015
GCA_001892795.1	ISAba125	-2	Escherichia	Shandong	2015
GCA_001892825.1	ISAba125	-2	Escherichia	Shandong	2015
GCA_001893015.1	ISAba125	-2	Escherichia	Shandong	2015
GCA_001893085.1	ISAba125	-2	Escherichia	Shandong	2015
GCA_001893105.1	ISAba125	-2	Escherichia	Shandong	2015
GCA_001893135.1	ISAba125	-2	Escherichia	Shandong	2015
GCA_001893155.1	ISAba125	-2	Escherichia	Shandong	2015
GCA_001893165.1	ISAba125	-2	Escherichia	Shandong	2015
GCA_001893225.1	ISAba125	4	Escherichia	Shandong	2015
GCA_001893225.1	ISAba125	7	Escherichia	Shandong	2015
GCA_001893245.1	ISAba125	-2	Escherichia	Shandong	2015
GCA_001893285.1	ISAba125	-2	Escherichia	Shandong	2015
GCA_001893345.1	ISAba125	-2	Escherichia	Shandong	2015
GCA_001893395.1	ISAba125	-2	Escherichia	Shandong	2015
GCA_001893455.1	ISAba125	-2	Escherichia	Shandong	2015
GCA_001893465.1	ISAba125	-2	Escherichia	Shandong	2015
GCA_001893475.1	ISAba125	-2	Escherichia	Shandong	2015
GCA_001893785.1	ISAba125	-2	Escherichia	Shandong	2015
GCA_001893865.1	ISAba125	-2	Escherichia	Henan	2012
GCA_001893875.1	ISAba125	-2	Escherichia	Shandong	2015
GCA_001893905.1	ISAba125	-2	Escherichia	Shandong	2015
GCA_001893985.1	ISAba125	-2	Escherichia	Shandong	2015
GCA_001894065.1	ISAba125	-2	Escherichia	Shandong	2015
GCA_001894085.1	ISAba125	-2	Escherichia	Shandong	2015
GCA_001894245.1	ISAba125	-2	Escherichia	Shandong	2015
GCA_001894255.1	ISAba125	-2	Escherichia	Shandong	2015
GCA_001894305.1	ISAba125	-2	Escherichia	Shandong	2015
GCA_001894325.1	ISAba125	-2	Escherichia	Shandong	2015
GCA_001894505.1	ISAba125	-2	Escherichia	Shandong	2015
GCA_001894545.1	ISAba125	-2	Escherichia	Shandong	2015
GCA_002125925.1	ISAba125	-2	Escherichia	Guangdong	2015
GCA_002142715.1	ISAba125	-1	Escherichia	Anhui	2015
GCA_002164595.2	ISAba125	-1	Escherichia	Sichuan	2016
GCA_002164635.4	ISAba125	-1	Escherichia	Sichuan	2015
GCA_002164645.3	ISAba125	-1	Escherichia	Sichuan	2015
GCA_002164865.2	ISAba125	-2	Escherichia	Sichuan	2016
GCA_002164975.2	ISAba125	-2	Escherichia	Sichuan	2016
GCA_002165095.2	ISAba125	-2	Escherichia	Sichuan	2016
GCA_002165115.2	ISAba125	-2	Escherichia	Sichuan	2016
GCA_002165245.3	ISAba125	-1	Acinetobacter	Sichuan	2015
GCA_002165255.2	ISAba125	-1	Acinetobacter	Sichuan	2015
GCA_002165295.2	ISAba125	-1	Acinetobacter	Sichuan	2015
GCA_002165305.2	ISAba125	-1	Acinetobacter	Sichuan	2015
GCA_002165305.2	ISAba125	-1	Acinetobacter	Sichuan	2015
GCA_002165345.2	ISAba125	-1	Acinetobacter	Sichuan	2015
GCA_002165375.2	ISAba125	-1	Acinetobacter	Sichuan	2015
GCA_002290285.1	ISAba125	8	Klebsiella	Zhejiang	2017
GCA_002290285.1	ISAba125	8	Klebsiella	Zhejiang	2017
GCA_002811335.4	ISAba125	-1	Klebsiella	Sichuan	2017
GCA_002811555.3	ISAba125	-1	Escherichia	Sichuan	2017
GCA_002850675.5	ISAba125	-2	Escherichia	Sichuan	2016
GCA_002852325.2	ISAba125	8	Klebsiella	Sichuan	2017
GCA_002852945.3	ISAba125	-2	Klebsiella	Sichuan	2016
GCA_002852995.3	ISAba125	-1	Klebsiella	Sichuan	2016
GCA_002853385.2	ISAba125	-2	Klebsiella	Sichuan	2017
GCA_002853475.2	ISAba125	-1	Klebsiella	Sichuan	2017
GCA_002870165.1	ISAba125	-1	Escherichia	Sichuan	2016
GCA_002870165.1	ISAba125	-1	Escherichia	Sichuan	2016
GCA_002944845.1	ISAba125	-1	Klebsiella	Jiangxi	2016
GCA_002945135.3	ISAba125	-2	Escherichia	Sichuan	2014
GCA_002967855.2	ISAba125	-2	Escherichia	Liaoning	2014
GCA_002967875.2	ISAba125	-2	Escherichia	Beijing	2014
GCA_002967885.2	ISAba125	-2	Escherichia	Beijing	2014
GCA_002967935.2	ISAba125	-2	Escherichia	Liaoning	2014
GCA_002967955.2	ISAba125	-2	Escherichia	Shandong	2014
GCA_002967975.2	ISAba125	-2	Escherichia	Liaoning	2014
GCA_003024525.3	ISAba125	-1	Acinetobacter	Sichuan	2018
GCA_003036645.2	ISAba125	-2	Klebsiella	Sichuan	2017
GCA_003037185.2	ISAba125	-1	Klebsiella	Sichuan	2016
GCA_003037615.2	ISAba125	-1	Klebsiella	Sichuan	2017
GCA_003429065.3	ISAba125	-1	Klebsiella	Beijing	2014
GCA_003711045.1	ISAba125	-2	Escherichia	Sichuan	2016
GCA_003952705.1	ISAba125	-1	Acinetobacter	Guangdong	2017
GCA_003955965.1	ISAba125	-2	Morganella	Zhejiang	2016
GCA_003956065.1	ISAba125	-1	Acinetobacter	Anhui	2017
GCA_003964795.2	ISAba125	-1	Enterobacter	Sichuan	2018
GCA_003965345.2	ISAba125	-2	Enterobacter	Sichuan	2017
GCA_004127495.1	ISAba125	-1	Klebsiella	Shandong	2014
GCA_004127505.1	ISAba125	-1	Salmonella	Shandong	2015
GCA_004136685.1	ISAba125	-1	Enterobacter	Shandong	2015
GCA_004136855.1	ISAba125	-1	Enterobacter	Shandong	2015
GCA_004295365.1	ISAba125	-2	Escherichia	Sichuan	2017
GCA_004301465.1	ISAba125	-2	Escherichia	Zhejiang	2017
GCA_004405205.2	ISAba125	-2	Escherichia	Guangdong	2018
GCA_004405205.2	ISAba125	-2	Escherichia	Guangdong	2018
GCA_005165545.1	ISAba125	-1	Raoultella	Henan	2018
GCA_005377825.1	ISAba125	-1	Klebsiella	Chongqing	2017
GCA_005377825.1	ISAba125	-1	Klebsiella	Chongqing	2017
GCA_007197655.1	ISAba125	8	Proteus	Zhejiang	2018
GCA_008121475.1	ISAba125	-1	Acinetobacter	Zhejiang	2018
GCA_008180305.1	ISAba125	-1	Acinetobacter	Sichuan	2019
GCA_008180305.1	ISAba125	-1	Acinetobacter	Sichuan	2019
GCA_008195605.1	ISAba125	-2	Proteus	Zhejiang	2018
GCA_008368555.1	ISAba125	-1	Enterobacter	Zhejiang	2015
GCA_008368585.1	ISAba125	-1	Enterobacter	Zhejiang	2015
GCA_008368595.1	ISAba125	-1	Enterobacter	Zhejiang	2012
GCA_008368615.1	ISAba125	-1	Enterobacter	Sichuan	2012
GCA_008368685.1	ISAba125	-1	Enterobacter	Guangxi	2012
GCA_008369045.1	ISAba125	-1	Enterobacter	Guangxi	2012
GCA_008630085.1	ISAba125	-1	Klebsiella	Guangdong	2016
GCA_008630125.1	ISAba125	-1	Klebsiella	Guangdong	2013
GCA_008630175.1	ISAba125	-1	Klebsiella	Guangdong	2013
GCA_008630215.1	ISAba125	-2	Klebsiella	Guangdong	2013
GCA_008630225.1	ISAba125	-1	Klebsiella	Guangdong	2013
GCA_008630255.1	ISAba125	-2	Klebsiella	Guangdong	2013
GCA_008630305.1	ISAba125	-1	Klebsiella	Guangdong	2014
GCA_008632735.1	ISAba125	-1	Klebsiella	Guangdong	2013
GCA_008632745.1	ISAba125	-1	Klebsiella	Guangdong	2018
GCA_008632765.1	ISAba125	-1	Klebsiella	Guangdong	2013
GCA_008632785.1	ISAba125	-1	Klebsiella	Guangdong	2013
GCA_009296145.1	ISAba125	-1	Acinetobacter	Zhejiang	2018
GCA_009392935.1	ISAba125	-2	Escherichia	Shandong	2015
GCA_009392965.1	ISAba125	-2	Escherichia	Shandong	2015
GCA_009393045.1	ISAba125	-2	Escherichia	Shandong	2015
GCA_009393075.1	ISAba125	-2	Escherichia	Shandong	2015
GCA_009393115.1	ISAba125	-2	Escherichia	Shandong	2015
GCA_009393125.1	ISAba125	-1	Escherichia	Shandong	2015
GCA_009393145.1	ISAba125	-1	Escherichia	Shandong	2015
GCA_009393175.1	ISAba125	-2	Escherichia	Shandong	2015
GCA_009393205.1	ISAba125	-2	Escherichia	Shandong	2015
GCA_009393225.1	ISAba125	-2	Escherichia	Shandong	2015
GCA_009393345.1	ISAba125	-1	Escherichia	Shandong	2015
GCA_009393365.1	ISAba125	-2	Escherichia	Shandong	2015
GCA_009393395.1	ISAba125	-2	Escherichia	Shandong	2015
GCA_009393415.1	ISAba125	-2	Escherichia	Shandong	2015
GCA_009393425.1	ISAba125	-2	Escherichia	Shandong	2015
GCA_009393445.1	ISAba125	-2	Escherichia	Shandong	2015
GCA_009393485.1	ISAba125	-2	Escherichia	Shandong	2015
GCA_009393515.1	ISAba125	-1	Escherichia	Shandong	2015
GCA_009393525.1	ISAba125	-2	Escherichia	Shandong	2015
GCA_009393555.1	ISAba125	-2	Escherichia	Shandong	2015
GCA_009393595.1	ISAba125	-2	Escherichia	Shandong	2015
GCA_009393615.1	ISAba125	-2	Escherichia	Shandong	2015
GCA_009393655.1	ISAba125	-2	Escherichia	Shandong	2015
GCA_009393665.1	ISAba125	-2	Escherichia	Shandong	2015
GCA_009393715.1	ISAba125	8	Escherichia	Shandong	2015
GCA_009393735.1	ISAba125	-1	Escherichia	Shandong	2015
GCA_009393815.1	ISAba125	-2	Escherichia	Shandong	2015
GCA_009393845.1	ISAba125	-2	Escherichia	Shandong	2015
GCA_009393915.1	ISAba125	-2	Escherichia	Shandong	2015
GCA_009393935.1	ISAba125	-2	Escherichia	Shandong	2015
GCA_009393955.1	ISAba125	-2	Escherichia	Shandong	2015
GCA_009393965.1	ISAba125	-2	Escherichia	Shandong	2015
GCA_009394015.1	ISAba125	-1	Escherichia	Shandong	2015
GCA_009394035.1	ISAba125	-2	Escherichia	Shandong	2015
GCA_009394065.1	ISAba125	-2	Escherichia	Shandong	2015
GCA_009394115.1	ISAba125	-1	Escherichia	Shandong	2015
GCA_009394145.1	ISAba125	-2	Escherichia	Shandong	2015
GCA_009394175.1	ISAba125	-1	Escherichia	Shandong	2015
GCA_009394195.1	ISAba125	-2	Escherichia	Shandong	2015
GCA_009394225.1	ISAba125	-2	Escherichia	Shandong	2015
GCA_009394235.1	ISAba125	-2	Escherichia	Shandong	2015
GCA_009394315.1	ISAba125	-2	Escherichia	Shandong	2015
GCA_009394345.1	ISAba125	-2	Escherichia	Shandong	2015
GCA_009394375.1	ISAba125	-2	Escherichia	Shandong	2015
GCA_009394405.1	ISAba125	-2	Escherichia	Shandong	2015
GCA_009394435.1	ISAba125	-1	Escherichia	Shandong	2015
GCA_009394445.1	ISAba125	-1	Escherichia	Shandong	2015
GCA_009394465.1	ISAba125	-2	Escherichia	Shandong	2015
GCA_009394485.1	ISAba125	-2	Escherichia	Shandong	2015
GCA_009394515.1	ISAba125	-2	Escherichia	Shandong	2015
GCA_009394525.1	ISAba125	-1	Escherichia	Shandong	2015
GCA_009394575.1	ISAba125	-2	Escherichia	Shandong	2015
GCA_009394595.1	ISAba125	-1	Escherichia	Shandong	2015
GCA_009394605.1	ISAba125	-2	Escherichia	Shandong	2015
GCA_009394625.1	ISAba125	-1	Escherichia	Shandong	2015
GCA_009455525.1	ISAba125	-2	Escherichia	Shandong	2015
GCA_009676805.1	ISAba125	-1	Acinetobacter	Henan	2019
GCA_009707405.1	ISAba125	-1	Enterobacter	Guangdong	2017
GCA_009728975.1	ISAba125	-1	Enterobacter	Guangdong	2018
GCA_009857035.1	ISAba125	-1	Citrobacter	Guangdong	2018
GCA_009930995.1	ISAba125	-1	Klebsiella	Hebei	2013
GCA_009931035.1	ISAba125	8	Klebsiella	Chongqing	2012
GCA_010092405.1	ISAba125	-2	Escherichia	Guangdong	2017
GCA_010183605.1	ISAba125	-2	Klebsiella	Shandong	2016
GCA_010183625.1	ISAba125	-2	Klebsiella	Shandong	2016
GCA_010183645.1	ISAba125	-1	Klebsiella	Beijing	2017
GCA_010183665.1	ISAba125	-2	Klebsiella	Shandong	2017
GCA_010183685.1	ISAba125	-1	Klebsiella	Hubei	2017
GCA_010183705.1	ISAba125	-1	Klebsiella	Shandong	2017
GCA_010183725.1	ISAba125	-1	Klebsiella	Shandong	2017
GCA_010917815.1	ISAba125	-1	Acinetobacter	Hainan	2017
GCA_010918035.1	ISAba125	-1	Acinetobacter	Guangdong	2017
GCA_010918195.1	ISAba125	-1	Acinetobacter	Guangdong	2018
GCA_010918635.1	ISAba125	-1	Acinetobacter	Guangdong	2018
GCA_010918895.1	ISAba125	-1	Acinetobacter	Guangdong	2018
GCA_010919095.1	ISAba125	-1	Acinetobacter	Guangdong	2018
GCA_011045575.1	ISAba125	-1	Proteus	Zhejiang	2017
GCA_011045575.1	ISAba125	-1	Proteus	Zhejiang	2017
GCA_011045595.1	ISAba125	-1	Klebsiella	Shandong	2015
GCA_011045595.1	ISAba125	-1	Klebsiella	Shandong	2015
GCA_011045615.1	ISAba125	-1	Providencia	Zhejiang	2017
GCA_011045635.1	ISAba125	-1	Providencia	Zhejiang	2017
GCA_011045635.1	ISAba125	8	Providencia	Zhejiang	2017
GCA_011045635.1	ISAba125	-1	Providencia	Zhejiang	2017
GCA_011045635.1	ISAba125	8	Providencia	Zhejiang	2017
GCA_011045635.1	ISAba125	-1	Providencia	Zhejiang	2017
GCA_011045635.1	ISAba125	8	Providencia	Zhejiang	2017
GCA_011045635.1	ISAba125	-1	Providencia	Zhejiang	2017
GCA_011045635.1	ISAba125	8	Providencia	Zhejiang	2017
GCA_011045635.1	ISAba125	-1	Providencia	Zhejiang	2017
GCA_011045635.1	ISAba125	8	Providencia	Zhejiang	2017
GCA_011045655.1	ISAba125	-1	Providencia	Henan	2017
GCA_011045655.1	ISAba125	-1	Providencia	Henan	2017
GCA_011045655.1	ISAba125	6	Providencia	Henan	2017
GCA_011192225.1	ISAba125	-1	Acinetobacter	Guangdong	2019
GCA_012168575.2	ISAba125	-1	Klebsiella	Shanghai	2016
GCA_012516455.1	ISAba125	-2	Escherichia	Sichuan	2019
GCA_012974585.1	ISAba125	-1	Acinetobacter	Guangdong	2017
GCA_012974585.1	ISAba125	9	Acinetobacter	Guangdong	2017
GCA_013072725.1	ISAba125	-2	Escherichia	Guangdong	2018
GCA_013072735.1	ISAba125	-2	Escherichia	Guangdong	2018
GCA_013072745.1	ISAba125	-2	Escherichia	Guangdong	2018
GCA_013072835.1	ISAba125	-2	Escherichia	Guangdong	2018
GCA_013072845.1	ISAba125	-2	Escherichia	Guangdong	2018
GCA_013072855.1	ISAba125	-2	Escherichia	Guangdong	2018
GCA_013072925.1	ISAba125	-2	Escherichia	Guangdong	2018
GCA_013072955.1	ISAba125	-2	Escherichia	Guangdong	2018
GCA_013072965.1	ISAba125	-2	Escherichia	Guangdong	2018
GCA_013073055.1	ISAba125	-2	Escherichia	Guangdong	2018
GCA_013073125.1	ISAba125	-2	Escherichia	Guangdong	2018
GCA_013073145.1	ISAba125	-2	Escherichia	Guangdong	2018
GCA_013073155.1	ISAba125	-2	Escherichia	Guangdong	2018
GCA_013073225.1	ISAba125	-2	Escherichia	Guangdong	2018
GCA_013073245.1	ISAba125	-2	Escherichia	Guangdong	2018
GCA_013073355.1	ISAba125	-2	Escherichia	Guangdong	2018
GCA_013073365.1	ISAba125	-2	Escherichia	Guangdong	2018
GCA_013073375.1	ISAba125	-2	Escherichia	Guangdong	2018
GCA_013073425.1	ISAba125	-2	Escherichia	Guangdong	2018
GCA_013073455.1	ISAba125	-2	Escherichia	Guangdong	2018
GCA_013074485.1	ISAba125	-2	Escherichia	Guangdong	2018
GCA_013171305.1	ISAba125	-1	Proteus	Henan	2019
GCA_013255765.1	ISAba125	-1	Proteus	Guangdong	2017
GCA_013255765.1	ISAba125	9	Proteus	Guangdong	2017
GCA_013255915.1	ISAba125	-1	Providencia	Guangdong	2017
GCA_013255915.1	ISAba125	9	Providencia	Guangdong	2017
GCA_013256075.1	ISAba125	-1	Proteus	Guangdong	2017
GCA_013256075.1	ISAba125	9	Proteus	Guangdong	2017
GCA_013371705.1	ISAba125	-1	Citrobacter	Guangdong	2018
GCA_013377395.1	ISAba125	-2	Klebsiella	Sichuan	2018
GCA_013425955.1	ISAba125	-2	Escherichia	Zhejiang	2019
GCA_013426115.1	ISAba125	-1	Escherichia	Sichuan	2012
GCA_013694345.1	ISAba125	-2	Escherichia	Sichuan	2020
GCA_014117285.1	ISAba125	-1	Enterobacter	Zhejiang	2019
GCA_014322245.1	ISAba125	-1	Acinetobacter	Zhejiang	2019
GCA_014322245.1	ISAba125	9	Acinetobacter	Zhejiang	2019
GCA_014394705.1	ISAba125	-1	Providencia	Guangdong	2017
GCA_014394705.1	ISAba125	9	Providencia	Guangdong	2017
GCA_014655455.2	ISAba125	5	Klebsiella	Sichuan	2019
GCA_014725895.1	ISAba125	-1	Klebsiella	Henan	2018
GCA_014764345.1	ISAba125	-1	Klebsiella	Henan	2019
GCA_014771415.1	ISAba125	-1	Enterobacter	Jiangsu	2018
GCA_015217905.1	ISAba125	-1	Acinetobacter	Guangdong	2015
GCA_015217905.1	ISAba125	9	Acinetobacter	Guangdong	2015
GCA_015217905.1	ISAba125	-1	Acinetobacter	Guangdong	2015
GCA_015217905.1	ISAba125	9	Acinetobacter	Guangdong	2015
GCA_015217905.1	ISAba125	-1	Acinetobacter	Guangdong	2015
GCA_015217905.1	ISAba125	9	Acinetobacter	Guangdong	2015
GCA_015217905.1	ISAba125	-1	Acinetobacter	Guangdong	2015
GCA_015217905.1	ISAba125	9	Acinetobacter	Guangdong	2015
GCA_015290985.1	ISAba125	-1	Klebsiella	Shandong	2017
GCA_015353095.1	ISAba125	-2	Klebsiella	Henan	2019
GCA_015535055.1	ISAba125	-1	Enterobacter	Zhejiang	2019
GCA_015693865.1	ISAba125	-1	Proteus	Beijing	2017
GCA_015693865.1	ISAba125	8	Proteus	Beijing	2017
GCA_015693865.1	ISAba125	-1	Proteus	Beijing	2017
GCA_015693865.1	ISAba125	8	Proteus	Beijing	2017
GCA_015693965.1	ISAba125	-1	Proteus	Beijing	2017
GCA_015693965.1	ISAba125	8	Proteus	Beijing	2017
GCA_015693965.1	ISAba125	-1	Proteus	Beijing	2017
GCA_015693965.1	ISAba125	8	Proteus	Beijing	2017
GCA_015693985.1	ISAba125	-1	Proteus	Beijing	2017
GCA_015694005.1	ISAba125	-1	Proteus	Beijing	2017
GCA_015694005.1	ISAba125	8	Proteus	Beijing	2017
GCA_015694005.1	ISAba125	-1	Proteus	Beijing	2017
GCA_015694005.1	ISAba125	8	Proteus	Beijing	2017
GCA_015694025.1	ISAba125	-1	Proteus	Beijing	2017
GCA_015774895.1	ISAba125	8	Klebsiella	Sichuan	2017
GCA_015774955.1	ISAba125	-2	Klebsiella	Sichuan	2017
GCA_015775275.1	ISAba125	8	Klebsiella	Sichuan	2017
GCA_015843075.1	ISAba125	-1	Escherichia	Shandong	2018
GCA_016092005.1	ISAba125	-2	Escherichia	Guangdong	2018
GCA_016092015.1	ISAba125	-2	Escherichia	Guangdong	2018
GCA_016092025.1	ISAba125	-2	Escherichia	Guangdong	2018
GCA_016092075.1	ISAba125	-2	Escherichia	Guangdong	2018
GCA_016093205.2	ISAba125	-1	Acinetobacter	Guangdong	2015
GCA_016123755.1	ISAba125	-2	Escherichia	Guangdong	2016
GCA_016123825.1	ISAba125	-2	Escherichia	Guangdong	2016
GCA_016123905.1	ISAba125	-2	Escherichia	Guangdong	2016
GCA_016123935.1	ISAba125	-2	Escherichia	Guangdong	2016
GCA_016123945.1	ISAba125	-2	Escherichia	Guangdong	2016
GCA_016124055.1	ISAba125	-2	Escherichia	Guangdong	2016
GCA_016576965.1	ISAba125	-1	Acinetobacter	Guangdong	2017
GCA_016576965.1	ISAba125	9	Acinetobacter	Guangdong	2017
GCA_016598635.1	ISAba125	-1	Escherichia	Jilin	2019
GCA_016598635.1	ISAba125	-1	Escherichia	Jilin	2019
GCA_016613445.2	ISAba125	-1	Acinetobacter	Guangdong	2015
GCA_016613445.2	ISAba125	9	Acinetobacter	Guangdong	2015
GCA_016804045.1	ISAba125	-1	Acinetobacter	Jiangxi	2019
GCA_016812055.1	ISAba125	-1	Klebsiella	Jiangsu	2020
GCA_017150955.1	ISAba125	-2	Escherichia	Guangdong	2018
GCA_017150975.1	ISAba125	-2	Escherichia	Guangdong	2018
GCA_017150995.1	ISAba125	-2	Escherichia	Guangdong	2018
GCA_017151015.1	ISAba125	-2	Escherichia	Guangdong	2018
GCA_017151045.1	ISAba125	-2	Escherichia	Guangdong	2018
GCA_017151075.1	ISAba125	-2	Escherichia	Guangdong	2018
GCA_017151115.1	ISAba125	-2	Escherichia	Guangdong	2018
GCA_017151145.1	ISAba125	-2	Escherichia	Guangdong	2018
GCA_017151185.1	ISAba125	-2	Escherichia	Guangdong	2018
GCA_017151225.1	ISAba125	-2	Escherichia	Guangdong	2019
GCA_017151235.1	ISAba125	-2	Escherichia	Guangdong	2019
GCA_017151275.1	ISAba125	-2	Enterobacter	Guangdong	2018
GCA_017151295.1	ISAba125	-2	Enterobacter	Guangdong	2018
GCA_017151305.1	ISAba125	-2	Enterobacter	Guangdong	2019
GCA_017151325.1	ISAba125	-2	Enterobacter	Guangdong	2018
GCA_017151335.1	ISAba125	-2	Enterobacter	Guangdong	2018
GCA_017151375.1	ISAba125	-2	Enterobacter	Guangdong	2019
GCA_017151395.1	ISAba125	-2	Enterobacter	Guangdong	2019
GCA_017151415.1	ISAba125	-2	Enterobacter	Guangdong	2018
GCA_017151435.1	ISAba125	-2	Enterobacter	Guangdong	2018
GCA_017151445.1	ISAba125	-2	Citrobacter	Guangdong	2018
GCA_017151475.1	ISAba125	-2	Citrobacter	Guangdong	2018
GCA_017151595.1	ISAba125	-2	Citrobacter	Guangdong	2019
GCA_017151605.1	ISAba125	-2	Klebsiella	Guangdong	2018
GCA_017151615.1	ISAba125	-1	Providencia	Guangdong	2019
GCA_017151655.1	ISAba125	-1	Providencia	Guangdong	2019
GCA_017151665.1	ISAba125	-1	Providencia	Guangdong	2019
GCA_017151695.1	ISAba125	-1	Providencia	Guangdong	2019
GCA_017161055.1	ISAba125	-1	Proteus	Sichuan	2019
GCA_017161385.1	ISAba125	-1	Klebsiella	Shandong	2017
GCA_017348855.1	ISAba125	-2	Klebsiella	Hunan	2019
GCA_017572785.1	ISAba125	-2	Salmonella	Jiangsu	2017
GCA_017753625.1	ISAba125	-1	Acinetobacter	Zhejiang	2019
GCA_018223825.1	ISAba125	-1	Klebsiella	Anhui	2020
GCA_018279085.1	ISAba125	-2	Escherichia	Shaanxi	2017
GCA_018336855.1	ISAba125	-1	Acinetobacter	Zhejiang	2019
GCA_018499805.2	ISAba125	-2	Escherichia	Fujian	2020
GCA_018499845.2	ISAba125	-2	Escherichia	Fujian	2020
GCA_018604105.1	ISAba125	-1	Klebsiella	Fujian	2020
GCA_018604125.1	ISAba125	-2	Klebsiella	Fujian	2019
GCA_018623105.1	ISAba125	-2	Klebsiella	Beijing	2020
GCA_018966845.1	ISAba125	-2	Escherichia	Guangdong	2017
GCA_019222805.1	ISAba125	-1	Klebsiella	Shandong	2021
GCA_019334405.1	ISAba125	-1	Acinetobacter	Shandong	2019
GCA_019375055.2	ISAba125	-1	Escherichia	Henan	2019
GCA_019449205.1	ISAba125	-1	Enterobacter	Guangdong	2015
GCA_019458525.1	ISAba125	-1	Enterobacter	Guangdong	2017
GCA_019492045.1	ISAba125	-1	Klebsiella	Yunnan	2013
GCA_019492125.1	ISAba125	-1	Klebsiella	Yunnan	2013
GCA_019537235.1	ISAba125	-1	Enterobacter	Guangdong	2016
GCA_019537255.1	ISAba125	-1	Enterobacter	Guangdong	2015
GCA_019537275.1	ISAba125	-1	Enterobacter	Guangdong	2014
GCA_019537295.1	ISAba125	-1	Enterobacter	Guangdong	2013
GCA_019537315.1	ISAba125	-1	Enterobacter	Guangdong	2016
GCA_019537335.1	ISAba125	-1	Enterobacter	Guangdong	2015
GCA_019710395.3	ISAba125	-1	Salmonella	Zhejiang	2021
GCA_019710415.1	ISAba125	-1	Escherichia	Zhejiang	2021
GCA_019795035.1	ISAba125	-1	Klebsiella	Hunan	2019
GCA_019834335.1	ISAba125	-2	Escherichia	Guangdong	2019
GCA_019834345.1	ISAba125	-2	Escherichia	Guangdong	2019
GCA_019834355.1	ISAba125	-2	Escherichia	Guangdong	2019
GCA_019837085.1	ISAba125	-1	Enterobacter	Hunan	2020
GCA_019856295.1	ISAba125	8	Raoultella	Sichuan	2019
GCA_019856295.1	ISAba125	8	Raoultella	Sichuan	2019
GCA_020091645.1	ISAba125	-2	Escherichia	Zhejiang	2021
GCA_020223775.1	ISAba125	9	Vibrio	Guangdong	2016
GCA_020223915.1	ISAba125	9	Vibrio	Guangdong	2016
GCA_020223975.1	ISAba125	9	Vibrio	Guangdong	2016
GCA_020292685.1	ISAba125	-1	Klebsiella	Henan	2017
GCA_020292695.1	ISAba125	-1	Klebsiella	Henan	2017
GCA_020292815.1	ISAba125	-2	Klebsiella	Sichuan	2017
GCA_020292865.1	ISAba125	-1	Klebsiella	Henan	2017
GCA_020293325.1	ISAba125	-2	Klebsiella	Sichuan	2017
GCA_020293365.1	ISAba125	-2	Klebsiella	Sichuan	2017
GCA_020293615.1	ISAba125	-2	Klebsiella	Sichuan	2017
GCA_020294045.1	ISAba125	-2	Klebsiella	Sichuan	2017
GCA_020294265.1	ISAba125	-2	Klebsiella	Shanghai	2017
GCA_020294905.1	ISAba125	-1	Klebsiella	Henan	2017
GCA_020424045.1	ISAba125	-1	Escherichia	Beijing	2020
GCA_020459305.1	ISAba125	-1	Klebsiella	Henan	2018
GCA_020477095.1	ISAba125	-1	Klebsiella	Beijing	2019
GCA_020616495.1	ISAba125	-1	Escherichia	Zhejiang	2019
GCA_020809005.1	ISAba125	-2	Citrobacter	Zhejiang	2020
GCA_020991105.1	ISAba125	-1	Acinetobacter	Sichuan	2020
GCA_020991105.1	ISAba125	9	Acinetobacter	Sichuan	2020
GCA_020991105.1	ISAba125	-1	Acinetobacter	Sichuan	2020
GCA_020991105.1	ISAba125	9	Acinetobacter	Sichuan	2020
GCA_021390015.1	ISAba125	-2	Klebsiella	Sichuan	2020
GCA_021397585.1	ISAba125	-1	Klebsiella	Zhejiang	2017
GCA_021432045.1	ISAba125	-1	Acinetobacter	Sichuan	2019
GCA_021441845.1	ISAba125	-1	Klebsiella	Zhejiang	2021
GCA_021441965.1	ISAba125	-2	Escherichia	Jiangsu	2021
GCA_021496985.1	ISAba125	-2	Citrobacter	Guangdong	2019
GCA_021498045.1	ISAba125	-2	Escherichia	Guangdong	2019
GCA_021560715.1	ISAba125	-1	Acinetobacter	Sichuan	2019
GCA_021869625.1	ISAba125	9	Enterobacter	Chongqing	2020
GCA_021869665.1	ISAba125	9	Enterobacter	Chongqing	2020
GCA_021869685.1	ISAba125	1	Enterobacter	Chongqing	2021
GCA_021869685.1	ISAba125	3	Enterobacter	Chongqing	2021
GCA_022343265.1	ISAba125	9	Klebsiella	Guangdong	2021
GCA_022430505.1	ISAba125	-1	Citrobacter	Sichuan	2019
GCA_022558625.1	ISAba125	-2	Escherichia	Zhejiang	2017
GCA_022558645.1	ISAba125	-1	Escherichia	Zhejiang	2017
GCA_022558645.1	ISAba125	-1	Escherichia	Zhejiang	2017
GCA_022558665.1	ISAba125	-2	Escherichia	Zhejiang	2017
GCA_022558685.1	ISAba125	-2	Escherichia	Zhejiang	2017
GCA_022558705.1	ISAba125	-2	Escherichia	Zhejiang	2017
GCA_022558725.1	ISAba125	-2	Escherichia	Zhejiang	2017
GCA_022558745.1	ISAba125	-2	Escherichia	Zhejiang	2017
GCA_022558765.1	ISAba125	-2	Escherichia	Zhejiang	2017
GCA_022558785.1	ISAba125	-2	Escherichia	Zhejiang	2017
GCA_022558805.1	ISAba125	-1	Escherichia	Zhejiang	2016
GCA_022558885.1	ISAba125	-2	Escherichia	Zhejiang	2016
GCA_022558905.1	ISAba125	-1	Escherichia	Zhejiang	2016
GCA_022558925.1	ISAba125	-1	Escherichia	Zhejiang	2016
GCA_022558945.1	ISAba125	-1	Escherichia	Zhejiang	2016
GCA_022559005.1	ISAba125	-2	Escherichia	Sichuan	2017
GCA_022559025.1	ISAba125	-2	Escherichia	Sichuan	2018
GCA_022559265.1	ISAba125	-2	Escherichia	Zhejiang	2016
GCA_022559285.1	ISAba125	-2	Escherichia	Zhejiang	2016
GCA_022559305.1	ISAba125	-2	Escherichia	Zhejiang	2016
GCA_022559325.1	ISAba125	-2	Escherichia	Zhejiang	2016
GCA_022559685.1	ISAba125	-2	Escherichia	Sichuan	2013
GCA_022570715.1	ISAba125	-1	Enterobacter	Zhejiang	2019
GCA_022592735.1	ISAba125	-1	Klebsiella	Sichuan	2021
GCA_022605345.1	ISAba125	-2	Escherichia	Henan	2014
GCA_022649725.1	ISAba125	-2	Klebsiella	Sichuan	2018
GCA_022749595.1	ISAba125	-1	Acinetobacter	Guangxi	2020
GCA_022749595.1	ISAba125	9	Acinetobacter	Guangxi	2020
GCA_022760155.1	ISAba125	-1	Salmonella	Guangdong	2021
GCA_022802315.1	ISAba125	-1	Proteus	Shandong	2019
GCA_022802325.1	ISAba125	-1	Proteus	Shandong	2019
GCA_022802375.1	ISAba125	-1	Proteus	Shandong	2019
GCA_022802395.1	ISAba125	-1	Proteus	Shandong	2019
GCA_022802415.1	ISAba125	-1	Proteus	Shandong	2019
GCA_022802435.1	ISAba125	-1	Proteus	Shandong	2019
GCA_022802455.1	ISAba125	-1	Proteus	Shandong	2019
GCA_022802515.1	ISAba125	-1	Proteus	Shandong	2019
GCA_022802535.1	ISAba125	-1	Proteus	Shandong	2019
GCA_022802575.1	ISAba125	-1	Proteus	Shandong	2019
GCA_022802605.1	ISAba125	-1	Proteus	Shandong	2019
GCA_022802635.1	ISAba125	-1	Proteus	Shandong	2019
GCA_022802655.1	ISAba125	-1	Proteus	Shandong	2019
GCA_022802665.1	ISAba125	-1	Proteus	Shandong	2019
GCA_022802695.1	ISAba125	-1	Proteus	Shandong	2019
GCA_022850645.1	ISAba125	-2	Klebsiella	Zhejiang	2017
[truncated: 514 more rows]
