# Supplementary material for: Evolution, dissemination, and genetic dynamics of the carbapenem resistance gene bla NDM in China
Source: Front Cell Infect Microbiol. 2025 Aug 11;15:1608826. doi: 10.3389/fcimb.2025.1608826 (PMC12375619; doi:10.3389/fcimb.2025.1608826)
Supplement: Supplementary file 12 [file Table8.xlsx]

## Sheet: 954_67_transposon_complete
accession	gene_upstream_2	gene_upstream_1	gene_NDM	gene_downstream_1	gene_downstream_2	gene_downstream_3	gene_downstream_4	gene_downstream_5	gene_downstream_6	gene_downstream_7	gene_downstream_8	gene_downstream_9					accession	gene_upstream_2	gene_upstream_1	gene_NDM	gene_downstream_1	gene_downstream_2	gene_downstream_3	gene_downstream_4	gene_downstream_5	gene_downstream_6	gene_downstream_7	gene_downstream_8	gene_downstream_9
GCA_022854385.1	IS1	//	blaNDM	ble	trpF	tat	dct	groES	groEL	IS91	//	//					CWH001	Tn3	ISAba125	blaNDM	ble	trpF	tat	tat	dct	groES	groEL	ISKra4	//
GCA_020294365.1	IS5	//	blaNDM	ble	trpF	tat	dct	groES	groEL	IS91	//	//					GCA_016093205.2	//	ISAba125	blaNDM	ble	trpF	tat	tat	dct	groES	groEL	IS91	//
GCA_020294395.1	IS5	//	blaNDM	ble	trpF	tat	dct	groES	groEL	IS91	//	//					GCA_021397585.1	IS5	ISAba125	blaNDM	ble	trpF	tat	tat	dct	groES	groEL	IS91	//
GCA_020294425.1	IS5	//	blaNDM	ble	trpF	tat	dct	groES	groEL	IS91	//	//					GCA_021560715.1	//	ISAba125	blaNDM	ble	trpF	tat	tat	dct	groES	groEL	IS91	//
GCA_020294505.1	IS5	//	blaNDM	ble	trpF	tat	dct	groES	groEL	IS91	//	//					GCA_021869625.1	//	IS5	blaNDM	ble	trpF	tat	tat	dct	groES	groEL	//	ISAba125
GCA_020294515.1	IS5	//	blaNDM	ble	trpF	tat	dct	groES	groEL	IS91	//	//					GCA_021869665.1	//	IS5	blaNDM	ble	trpF	tat	tat	dct	groES	groEL	//	ISAba125
GCA_020294545.1	IS5	//	blaNDM	ble	trpF	tat	dct	groES	groEL	IS91	//	//					GCA_022343265.1	IS91	//	blaNDM	ble	trpF	tat	tat	dct	groES	groEL	//	ISAba125
GCA_020294705.1	IS5	//	blaNDM	ble	trpF	tat	dct	groES	groEL	IS91	//	//					GCA_022430505.1	IS5	ISAba125	blaNDM	ble	trpF	tat	tat	dct	groES	groEL	IS91	//
GCA_020294745.1	IS5	//	blaNDM	ble	trpF	tat	dct	groES	groEL	IS91	//	//					GCA_022570715.1	IS630	ISAba125	blaNDM	ble	trpF	tat	tat	dct	groES	groEL	ISKra4	//
GCA_020294765.1	IS5	//	blaNDM	ble	trpF	tat	dct	groES	groEL	IS91	//	//					GCA_022592735.1	IS5	ISAba125	blaNDM	ble	trpF	tat	tat	dct	groES	groEL	IS91	//
GCA_020294785.1	IS5	//	blaNDM	ble	trpF	tat	dct	groES	groEL	IS91	//	//					GCA_023374915.1	Tn3	ISAba125	blaNDM	ble	trpF	tat	tat	dct	groES	groEL	ISKra4	//
GCA_020294805.1	IS5	//	blaNDM	ble	trpF	tat	dct	groES	groEL	IS91	//	//					GCA_023547225.1	IS5	ISAba125	blaNDM	ble	trpF	tat	tat	dct	groES	groEL	IS91	//
GCA_020294825.1	IS5	//	blaNDM	ble	trpF	tat	dct	groES	groEL	IS91	//	IS1					GCA_023547315.1	IS5	ISAba125	blaNDM	ble	trpF	tat	tat	dct	groES	groEL	IS91	//
GCA_020294845.1	IS5	//	blaNDM	ble	trpF	tat	dct	groES	groEL	IS91	//	//					GCA_023702535.1	IS6	ISAba125	blaNDM	ble	trpF	tat	tat	dct	groES	groEL	IS91	//
GCA_020294855.1	IS5	//	blaNDM	ble	trpF	tat	dct	groES	groEL	IS91	//	//					GCA_024396875.1	IS5	ISAba125	blaNDM	ble	trpF	tat	tat	dct	groES	groEL	IS91	//
GCA_020297625.1	IS5	//	blaNDM	ble	trpF	tat	dct	groES	groEL	IS91	//	//					GCA_024396895.1	//	ISAba125	blaNDM	ble	trpF	tat	tat	dct	groES	groEL	Tn3	//
GCA_022852355.1	IS5	//	blaNDM	ble	trpF	tat	dct	groES	groEL	IS91	//	IS256					GCA_024496165.1	IS5	ISAba125	blaNDM	ble	trpF	tat	tat	dct	groES	groEL	IS91	//
GCA_022853825.1	IS5	//	blaNDM	ble	trpF	tat	dct	groES	groEL	IS91	//	//					GCA_024800305.1	IS5	ISAba125	blaNDM	ble	trpF	tat	tat	dct	groES	groEL	IS91	//
GCA_022857045.1	IS5	//	blaNDM	ble	trpF	tat	dct	groES	groEL	IS91	//	//					GCA_025369895.1	IS1	//	blaNDM	ble	trpF	tat	tat	dct	groES	groEL	//	Tn3
GCA_022857225.1	IS5	//	blaNDM	ble	trpF	tat	dct	groES	groEL	IS91	//	//
GCA_022857265.1	IS5	//	blaNDM	ble	trpF	tat	dct	groES	groEL	IS91	//	//
GCA_022864785.1	IS5	//	blaNDM	ble	trpF	tat	dct	groES	groEL	IS91	//	//
GCA_023273025.1	IS5	//	blaNDM	ble	trpF	tat	dct	groES	groEL	IS91	//	IS6
GCA_023273105.1	IS5	//	blaNDM	ble	trpF	tat	dct	groES	groEL	IS91	//	//
GCA_023273165.1	IS5	//	blaNDM	ble	trpF	tat	dct	groES	groEL	IS91	//	IS6
GCA_023273255.1	IS5	//	blaNDM	ble	trpF	tat	dct	groES	groEL	IS91	//	IS6
GCA_023753715.1	IS5	//	blaNDM	ble	trpF	tat	dct	groES	groEL	IS91	//	//
GCA_023754425.1	IS5	//	blaNDM	ble	trpF	tat	dct	groES	groEL	IS91	//	//
GCA_023754645.1	IS5	//	blaNDM	ble	trpF	tat	dct	groES	groEL	IS91	//	//
GCA_023754725.1	IS5	//	blaNDM	ble	trpF	tat	dct	groES	groEL	IS91	//	//
GCA_023754905.1	IS5	//	blaNDM	ble	trpF	tat	dct	groES	groEL	IS91	//	//
GCA_023754965.1	IS5	//	blaNDM	ble	trpF	tat	dct	groES	groEL	IS91	//	//
GCA_023754985.1	IS5	//	blaNDM	ble	trpF	tat	dct	groES	groEL	IS91	//	//
GCA_023754995.1	IS5	//	blaNDM	ble	trpF	tat	dct	groES	groEL	IS91	//	//
GCA_023755065.1	IS5	//	blaNDM	ble	trpF	tat	dct	groES	groEL	IS91	//	//
GCA_023755145.1	IS5	//	blaNDM	ble	trpF	tat	dct	groES	groEL	IS91	//	//
GCA_023755165.1	IS5	//	blaNDM	ble	trpF	tat	dct	groES	groEL	IS91	//	//
GCA_023755205.1	IS5	//	blaNDM	ble	trpF	tat	dct	groES	groEL	IS91	//	//
GCA_023755225.1	IS5	//	blaNDM	ble	trpF	tat	dct	groES	groEL	IS91	//	//
GCA_023755275.1	IS5	//	blaNDM	ble	trpF	tat	dct	groES	groEL	IS91	//	//
GCA_023755305.1	IS5	//	blaNDM	ble	trpF	tat	dct	groES	groEL	IS91	//	//
GCA_023755325.1	IS5	//	blaNDM	ble	trpF	tat	dct	groES	groEL	IS91	//	//
GCA_023755345.1	IS5	//	blaNDM	ble	trpF	tat	dct	groES	groEL	IS91	//	//
GCA_023755365.1	IS5	//	blaNDM	ble	trpF	tat	dct	groES	groEL	IS91	//	//
GCA_023755385.1	IS5	//	blaNDM	ble	trpF	tat	dct	groES	groEL	IS91	//	//
GCA_023755405.1	IS5	//	blaNDM	ble	trpF	tat	dct	groES	groEL	IS91	//	//
GCA_023755415.1	IS5	//	blaNDM	ble	trpF	tat	dct	groES	groEL	IS91	//	//
GCA_023755465.1	IS5	//	blaNDM	ble	trpF	tat	dct	groES	groEL	IS91	//	//
GCA_023755495.1	IS5	//	blaNDM	ble	trpF	tat	dct	groES	groEL	IS91	//	//
GCA_023755525.1	IS5	//	blaNDM	ble	trpF	tat	dct	groES	groEL	IS91	//	//
GCA_023755545.1	IS5	//	blaNDM	ble	trpF	tat	dct	groES	groEL	IS91	//	//
GCA_023755565.1	IS5	//	blaNDM	ble	trpF	tat	dct	groES	groEL	IS91	//	//
GCA_023755575.1	IS5	//	blaNDM	ble	trpF	tat	dct	groES	groEL	IS91	//	//
GCA_023755605.1	IS5	//	blaNDM	ble	trpF	tat	dct	groES	groEL	IS91	//	//
GCA_023755725.1	IS5	//	blaNDM	ble	trpF	tat	dct	groES	groEL	IS91	//	//
GCA_023757565.1	IS5	//	blaNDM	ble	trpF	tat	dct	groES	groEL	IS91	//	IS6
GCA_024128435.1	IS5	//	blaNDM	ble	trpF	tat	dct	groES	groEL	IS91	//	IS6
GCA_024128445.1	IS5	//	blaNDM	ble	trpF	tat	dct	groES	groEL	IS91	//	IS6
GCA_024128475.1	IS5	//	blaNDM	ble	trpF	tat	dct	groES	groEL	IS91	//	IS6
GCA_024128495.1	IS5	//	blaNDM	ble	trpF	tat	dct	groES	groEL	IS91	//	IS6
GCA_024128515.1	IS5	//	blaNDM	ble	trpF	tat	dct	groES	groEL	IS91	//	IS6
GCA_024128555.1	IS5	//	blaNDM	ble	trpF	tat	dct	groES	groEL	IS91	//	IS6
GCA_025797935.1	IS5	//	blaNDM	ble	trpF	tat	dct	groES	groEL	IS91	//	//
GCA_023754935.1	IS6	//	blaNDM	ble	trpF	tat	dct	groES	groEL	IS91	//	Tn3
GCA_015774895.1	IS91	//	blaNDM	ble	trpF	tat	dct	groES	groEL	IS91	ISAba125	IS3
GCA_015775275.1	IS91	//	blaNDM	ble	trpF	tat	dct	groES	groEL	IS91	ISAba125	IS3
GCA_019856295.1	IS91	//	blaNDM	ble	trpF	tat	dct	groES	groEL	IS91	ISAba125	IS3
GCA_023755115.1	IS91	//	blaNDM	ble	trpF	tat	dct	groES	groEL	//	ISAba125	IS3
GCA_002142675.1	//	IS1	blaNDM	ble	trpF	tat	dct	groES	groEL	IS91	//	//
GCA_022859645.1	//	IS1	blaNDM	ble	trpF	tat	dct	groES	groEL	//	//	IS1
GCA_019502645.1	IS5	IS1	blaNDM	ble	trpF	tat	dct	groES	groEL	IS91	//	IS1
GCA_002852325.2	//	IS5	blaNDM	ble	trpF	tat	dct	groES	groEL	IS91	ISAba125	IS3
GCA_004005445.1	//	IS5	blaNDM	ble	trpF	tat	dct	groES	groEL	IS91	//	//
GCA_001893865.1	ISAba125	IS5	blaNDM	ble	trpF	tat	dct	groES	groEL	IS91	//	//
GCA_008630215.1	ISAba125	IS5	blaNDM	ble	trpF	tat	dct	groES	groEL	IS91	//	//
GCA_008630255.1	ISAba125	IS5	blaNDM	ble	trpF	tat	dct	groES	groEL	IS91	//	//
GCA_008630195.1	Tn3	IS5	blaNDM	ble	trpF	tat	dct	groES	groEL	IS91	//	//
GCA_022539425.1	Tn3	IS5	blaNDM	ble	trpF	tat	dct	groES	groEL	IS91	//	//
GCA_019443585.1	Tn3	IS6	blaNDM	ble	trpF	tat	dct	groES	groEL	IS91	//	IS6
AeBJ002	//	ISAba125	blaNDM	ble	trpF	tat	dct	groES	groEL	IS91	//	//
AeBJ003	//	ISAba125	blaNDM	ble	trpF	tat	dct	groES	groEL	IS91	//	//
AeBJ004	//	ISAba125	blaNDM	ble	trpF	tat	dct	groES	groEL	IS91	ISAba125	//
AeBJ005	//	ISAba125	blaNDM	ble	trpF	tat	dct	groES	groEL	IS91	ISAba125	//
AeBJ006	//	ISAba125	blaNDM	ble	trpF	tat	dct	groES	groEL	IS91	ISAba11	//
AeBJ007	//	ISAba125	blaNDM	ble	trpF	tat	dct	groES	groEL	//	ISAba11	//
AeBJ008	//	ISAba125	blaNDM	ble	trpF	tat	dct	groES	groEL	IS91	//	ISAba125
AeBJ013	//	ISAba125	blaNDM	ble	trpF	tat	dct	groES	groEL	IS91	ISAba11	//
AeBJ014	//	ISAba125	blaNDM	ble	trpF	tat	dct	groES	groEL	IS91	//	//
AeBJ015	//	ISAba125	blaNDM	ble	trpF	tat	dct	groES	groEL	IS91	//	//
AeBJ016	//	ISAba125	blaNDM	ble	trpF	tat	dct	groES	groEL	IS91	//	//
AeBJ017	//	ISAba125	blaNDM	ble	trpF	tat	dct	groES	groEL	//	ISAba11	//
AeBJ018	//	ISAba125	blaNDM	ble	trpF	tat	dct	groES	groEL	IS91	ISAba11	//
AhGZ001	//	ISAba125	blaNDM	ble	trpF	tat	dct	groES	groEL	IS91	ISAba125	//
AhGZ002	//	ISAba125	blaNDM	ble	trpF	tat	dct	groES	groEL	IS91	ISAba125	//
AhGZ003	//	ISAba125	blaNDM	ble	trpF	tat	dct	groES	groEL	IS91	ISAba125	//
AhGZ004	//	ISAba125	blaNDM	ble	trpF	tat	dct	groES	groEL	IS91	ISAba125	//
AhNJ001	//	ISAba125	blaNDM	ble	trpF	tat	dct	groES	groEL	IS91	ISAba125	//
AhXM001	//	ISAba125	blaNDM	ble	trpF	tat	dct	groES	groEL	IS91	ISAba125	//
AhXM002	//	ISAba125	blaNDM	ble	trpF	tat	dct	groES	groEL	IS91	ISAba125	//
AhXM003	//	ISAba125	blaNDM	ble	trpF	tat	dct	groES	groEL	IS91	ISAba125	//
AhXM004	//	ISAba125	blaNDM	ble	trpF	tat	dct	groES	groEL	//	ISAba11	//
AhXM005	//	ISAba125	blaNDM	ble	trpF	tat	dct	groES	groEL	IS91	ISAba125	//
AhXM006	//	ISAba125	blaNDM	ble	trpF	tat	dct	groES	groEL	IS91	ISAba125	//
AhXM007	//	ISAba125	blaNDM	ble	trpF	tat	dct	groES	groEL	IS91	ISAba125	//
AhXM008	//	ISAba125	blaNDM	ble	trpF	tat	dct	groES	groEL	IS91	ISAba125	//
EcHK001	//	ISAba125	blaNDM	ble	trpF	tat	dct	groES	groEL	IS91	IS6	//
GCA_001704615.3	//	ISAba125	blaNDM	ble	trpF	tat	dct	groES	groEL	IS91	//	//
GCA_001887995.2	//	ISAba125	blaNDM	ble	trpF	tat	dct	groES	groEL	IS91	//	//
GCA_002165245.3	//	ISAba125	blaNDM	ble	trpF	tat	dct	groES	groEL	IS91	//	//
GCA_002165255.2	//	ISAba125	blaNDM	ble	trpF	tat	dct	groES	groEL	IS91	//	//
GCA_002165305.2	//	ISAba125	blaNDM	ble	trpF	tat	dct	groES	groEL	IS91	//	//
GCA_002165305.2	//	ISAba125	blaNDM	ble	trpF	tat	dct	groES	groEL	IS91	//	//
GCA_002165345.2	//	ISAba125	blaNDM	ble	trpF	tat	dct	groES	groEL	IS91	//	//
GCA_002165375.2	//	ISAba125	blaNDM	ble	trpF	tat	dct	groES	groEL	IS91	//	//
GCA_003024525.3	//	ISAba125	blaNDM	ble	trpF	tat	dct	groES	groEL	IS91	//	//
GCA_003037615.2	//	ISAba125	blaNDM	ble	trpF	tat	dct	groES	groEL	IS91	//	//
GCA_003952705.1	//	ISAba125	blaNDM	ble	trpF	tat	dct	groES	groEL	//	IS91	//
GCA_003956065.1	//	ISAba125	blaNDM	ble	trpF	tat	dct	groES	groEL	IS91	//	//
GCA_008180305.1	//	ISAba125	blaNDM	ble	trpF	tat	dct	groES	groEL	IS91	//	//
GCA_008368585.1	//	ISAba125	blaNDM	ble	trpF	tat	dct	groES	groEL	IS91	//	//
GCA_008630175.1	//	ISAba125	blaNDM	ble	trpF	tat	dct	groES	groEL	IS91	//	//
GCA_008630305.1	//	ISAba125	blaNDM	ble	trpF	tat	dct	groES	groEL	IS91	//	//
GCA_008632735.1	//	ISAba125	blaNDM	ble	trpF	tat	dct	groES	groEL	IS91	//	//
GCA_008632745.1	//	ISAba125	blaNDM	ble	trpF	tat	dct	groES	groEL	IS91	//	//
GCA_008632765.1	//	ISAba125	blaNDM	ble	trpF	tat	dct	groES	groEL	IS91	//	//
GCA_008632785.1	//	ISAba125	blaNDM	ble	trpF	tat	dct	groES	groEL	IS91	//	//
GCA_009296145.1	//	ISAba125	blaNDM	ble	trpF	tat	dct	groES	groEL	IS91	//	//
GCA_009930995.1	//	ISAba125	blaNDM	ble	trpF	tat	dct	groES	groEL	IS91	//	//
GCA_010918635.1	//	ISAba125	blaNDM	ble	trpF	tat	dct	groES	groEL	IS91	//	//
GCA_012974585.1	//	ISAba125	blaNDM	ble	trpF	tat	dct	groES	groEL	IS91	//	ISAba125
GCA_014322245.1	//	ISAba125	blaNDM	ble	trpF	tat	dct	groES	groEL	IS91	//	ISAba125
GCA_015217905.1	//	ISAba125	blaNDM	ble	trpF	tat	dct	groES	groEL	IS91	//	ISAba125
GCA_015217905.1	//	ISAba125	blaNDM	ble	trpF	tat	dct	groES	groEL	IS91	//	ISAba125
GCA_015217905.1	//	ISAba125	blaNDM	ble	trpF	tat	dct	groES	groEL	IS91	//	ISAba125
GCA_015217905.1	//	ISAba125	blaNDM	ble	trpF	tat	dct	groES	groEL	//	//	ISAba125
GCA_016576965.1	//	ISAba125	blaNDM	ble	trpF	tat	dct	groES	groEL	IS91	//	ISAba125
GCA_016613445.2	//	ISAba125	blaNDM	ble	trpF	tat	dct	groES	groEL	IS91	//	ISAba125
GCA_019449205.1	//	ISAba125	blaNDM	ble	trpF	tat	dct	groES	groEL	IS91	//	//
GCA_019492045.1	//	ISAba125	blaNDM	ble	trpF	tat	dct	groES	groEL	Tn3	//	//
GCA_019837085.1	//	ISAba125	blaNDM	ble	trpF	tat	dct	groES	groEL	IS91	//	IS6
GCA_020991105.1	//	ISAba125	blaNDM	ble	trpF	tat	dct	groES	groEL	IS91	//	ISAba125
GCA_022749595.1	//	ISAba125	blaNDM	ble	trpF	tat	dct	groES	groEL	IS91	//	ISAba125
GCA_023753405.1	//	ISAba125	blaNDM	ble	trpF	tat	dct	groES	groEL	IS91	//	Tn3
GCA_023753425.1	//	ISAba125	blaNDM	ble	trpF	tat	dct	groES	groEL	IS91	//	//
GCA_023753585.1	//	ISAba125	blaNDM	ble	trpF	tat	dct	groES	groEL	IS91	//	Tn3
GCA_023753625.1	//	ISAba125	blaNDM	ble	trpF	tat	dct	groES	groEL	IS91	//	Tn3
GCA_023753645.1	//	ISAba125	blaNDM	ble	trpF	tat	dct	groES	groEL	IS91	//	Tn3
GCA_023754485.1	//	ISAba125	blaNDM	ble	trpF	tat	dct	groES	groEL	IS91	//	//
GCA_024083765.1	//	ISAba125	blaNDM	ble	trpF	tat	dct	groES	groEL	IS91	//	ISAba125
GCA_025660455.1	//	ISAba125	blaNDM	ble	trpF	tat	dct	groES	groEL	IS91	//	//
GCA_023753465.1	IS1	ISAba125	blaNDM	ble	trpF	tat	dct	groES	groEL	IS91	//	//
GCA_023753545.1	IS1	ISAba125	blaNDM	ble	trpF	tat	dct	groES	groEL	IS91	//	//
GCA_023753555.1	IS1	ISAba125	blaNDM	ble	trpF	tat	dct	groES	groEL	IS91	//	//
GCA_023754595.1	IS1	ISAba125	blaNDM	ble	trpF	tat	dct	groES	groEL	IS91	//	//
GCA_002852995.3	IS5	ISAba125	blaNDM	ble	trpF	tat	dct	groES	groEL	IS91	//	//
GCA_002853475.2	IS5	ISAba125	blaNDM	ble	trpF	tat	dct	groES	groEL	IS91	//	//
GCA_003037185.2	IS5	ISAba125	blaNDM	ble	trpF	tat	dct	groES	groEL	IS91	//	//
GCA_005165545.1	IS5	ISAba125	blaNDM	ble	trpF	tat	dct	groES	groEL	IS91	//	//
GCA_008368595.1	IS5	ISAba125	blaNDM	ble	trpF	tat	dct	groES	groEL	IS91	//	//
GCA_008368615.1	IS5	ISAba125	blaNDM	ble	trpF	tat	dct	groES	groEL	IS91	//	//
GCA_008368685.1	IS5	ISAba125	blaNDM	ble	trpF	tat	dct	groES	groEL	IS91	//	//
GCA_008369045.1	IS5	ISAba125	blaNDM	ble	trpF	tat	dct	groES	groEL	IS91	//	//
GCA_008630225.1	IS5	ISAba125	blaNDM	ble	trpF	tat	dct	groES	groEL	IS91	//	//
GCA_009728975.1	IS5	ISAba125	blaNDM	ble	trpF	tat	dct	groES	groEL	IS91	//	IS6
GCA_010183645.1	IS5	ISAba125	blaNDM	ble	trpF	tat	dct	groES	groEL	IS91	//	//
GCA_013371705.1	IS5	ISAba125	blaNDM	ble	trpF	tat	dct	groES	groEL	IS91	//	IS6
GCA_013426115.1	IS5	ISAba125	blaNDM	ble	trpF	tat	dct	groES	groEL	IS91	//	IS6
GCA_019458525.1	IS5	ISAba125	blaNDM	ble	trpF	tat	dct	groES	groEL	IS91	//	IS5
GCA_019492125.1	IS5	ISAba125	blaNDM	ble	trpF	tat	dct	groES	groEL	IS91	//	IS6
GCA_019537235.1	IS5	ISAba125	blaNDM	ble	trpF	tat	dct	groES	groEL	IS91	//	IS6
GCA_019537255.1	IS5	ISAba125	blaNDM	ble	trpF	tat	dct	groES	groEL	IS91	//	IS6
GCA_019537275.1	IS5	ISAba125	blaNDM	ble	trpF	tat	dct	groES	groEL	IS91	//	IS6
GCA_019537295.1	IS5	ISAba125	blaNDM	ble	trpF	tat	dct	groES	groEL	IS91	//	IS6
GCA_019537315.1	IS5	ISAba125	blaNDM	ble	trpF	tat	dct	groES	groEL	IS91	//	IS6
GCA_019537335.1	IS5	ISAba125	blaNDM	ble	trpF	tat	dct	groES	groEL	IS91	//	IS6
GCA_019795035.1	IS5	ISAba125	blaNDM	ble	trpF	tat	dct	groES	groEL	IS91	//	IS6
GCA_020459305.1	IS5	ISAba125	blaNDM	ble	trpF	tat	dct	groES	groEL	IS91	//	IS6
GCA_022558905.1	IS5	ISAba125	blaNDM	ble	trpF	tat	dct	groES	groEL	IS91	//	IS6
GCA_022558925.1	IS5	ISAba125	blaNDM	ble	trpF	tat	dct	groES	groEL	IS91	//	IS6
GCA_022558945.1	IS5	ISAba125	blaNDM	ble	trpF	tat	dct	groES	groEL	IS91	//	IS6
GCA_023547485.1	IS5	ISAba125	blaNDM	ble	trpF	tat	dct	groES	groEL	IS91	//	IS6
GCA_023612855.1	IS5	ISAba125	blaNDM	ble	trpF	tat	dct	groES	groEL	IS91	//	//
GCA_023897035.1	IS5	ISAba125	blaNDM	ble	trpF	tat	dct	groES	groEL	IS91	//	IS6
GCA_002164595.2	IS6	ISAba125	blaNDM	ble	trpF	tat	dct	groES	groEL	IS91	//	//
GCA_002164635.4	IS6	ISAba125	blaNDM	ble	trpF	tat	dct	groES	groEL	IS91	//	//
GCA_002164645.3	IS6	ISAba125	blaNDM	ble	trpF	tat	dct	groES	groEL	IS91	//	//
GCA_003964795.2	IS6	ISAba125	blaNDM	ble	trpF	tat	dct	groES	groEL	IS91	//	//
GCA_010183705.1	IS6	ISAba125	blaNDM	ble	trpF	tat	dct	groES	groEL	IS91	//	//
GCA_010183725.1	IS6	ISAba125	blaNDM	ble	trpF	tat	dct	groES	groEL	IS91	//	//
GCA_013255765.1	IS6	ISAba125	blaNDM	ble	trpF	tat	dct	groES	groEL	IS91	//	ISAba125
GCA_013255915.1	IS6	ISAba125	blaNDM	ble	trpF	tat	dct	groES	groEL	IS91	//	ISAba125
GCA_013256075.1	IS6	ISAba125	blaNDM	ble	trpF	tat	dct	groES	groEL	IS91	//	ISAba125
GCA_014394705.1	IS6	ISAba125	blaNDM	ble	trpF	tat	dct	groES	groEL	IS91	//	ISAba125
GCA_019222805.1	IS6	ISAba125	blaNDM	ble	trpF	tat	dct	groES	groEL	IS91	//	//
GCA_010183685.1	ISKra4	ISAba125	blaNDM	ble	trpF	tat	dct	groES	groEL	ISKra4	//	//
GCA_020424045.1	ISKra4	ISAba125	blaNDM	ble	trpF	tat	dct	groES	groEL	ISKra4	//	//
GCA_002811335.4	Tn3	ISAba125	blaNDM	ble	trpF	tat	dct	groES	groEL	ISKra4	//	//
GCA_003429065.3	Tn3	ISAba125	blaNDM	ble	trpF	tat	dct	groES	groEL	IS91	//	//
GCA_005377825.1	Tn3	ISAba125	blaNDM	ble	trpF	tat	dct	groES	groEL	ISKra4	//	//
GCA_005377825.1	Tn3	ISAba125	blaNDM	ble	trpF	tat	dct	groES	groEL	ISKra4	//	//
GCA_009707405.1	Tn3	ISAba125	blaNDM	ble	trpF	tat	dct	groES	groEL	ISKra4	//	//
GCA_012168575.2	Tn3	ISAba125	blaNDM	ble	trpF	tat	dct	groES	groEL	ISKra4	//	//
GCA_017161385.1	Tn3	ISAba125	blaNDM	ble	trpF	tat	dct	groES	groEL	ISKra4	//	//
GCA_018223825.1	Tn3	ISAba125	blaNDM	ble	trpF	tat	dct	groES	groEL	ISKra4	//	//
GCA_020477095.1	Tn3	ISAba125	blaNDM	ble	trpF	tat	dct	groES	groEL	ISKra4	//	//
GCA_022558805.1	Tn3	ISAba125	blaNDM	ble	trpF	tat	dct	groES	groEL	ISKra4	//	//
GCA_022858185.1	Tn3	ISAba125	blaNDM	ble	trpF	tat	dct	groES	groEL	ISKra4	Tn3	//
GCA_023753385.1	Tn3	ISAba125	blaNDM	ble	trpF	tat	dct	groES	groEL	IS91	//	//
GCA_023753485.1	Tn3	ISAba125	blaNDM	ble	trpF	tat	dct	groES	groEL	IS91	//	//
GCA_023753595.1	Tn3	ISAba125	blaNDM	ble	trpF	tat	dct	groES	groEL	IS91	//	//
GCA_023754165.1	Tn3	ISAba125	blaNDM	ble	trpF	tat	dct	groES	groEL	ISKra4	//	//

## Sheet: ISAba125-IS91-ISKra4
accession	gene_upstream_2	gene_upstream_1	gene_NDM	gene_downstream_1	gene_downstream_2	gene_downstream_3	gene_downstream_4	gene_downstream_5	gene_downstream_6	gene_downstream_7	gene_downstream_8	gene_downstream_9
GCA_001893865.1	ISAba125	IS5	blaNDM	ble	trpF	tat	dct	groES	groEL	IS91
GCA_008630215.1	ISAba125	IS5	blaNDM	ble	trpF	tat	dct	groES	groEL	IS91
GCA_008630255.1	ISAba125	IS5	blaNDM	ble	trpF	tat	dct	groES	groEL	IS91
GCA_003952705.1	//	ISAba125	blaNDM	ble	trpF	tat	dct	groES	groEL	//	IS91	//
AeBJ002	//	ISAba125	blaNDM	ble	trpF	tat	dct	groES	groEL	IS91	//	//
AeBJ003	//	ISAba125	blaNDM	ble	trpF	tat	dct	groES	groEL	IS91	//	//
AeBJ004	//	ISAba125	blaNDM	ble	trpF	tat	dct	groES	groEL	IS91	ISAba125	//
AeBJ005	//	ISAba125	blaNDM	ble	trpF	tat	dct	groES	groEL	IS91	ISAba125	//
AeBJ006	//	ISAba125	blaNDM	ble	trpF	tat	dct	groES	groEL	IS91	ISAba11	//
AeBJ008	//	ISAba125	blaNDM	ble	trpF	tat	dct	groES	groEL	IS91	//	ISAba125
AeBJ013	//	ISAba125	blaNDM	ble	trpF	tat	dct	groES	groEL	IS91	ISAba11	//
AeBJ014	//	ISAba125	blaNDM	ble	trpF	tat	dct	groES	groEL	IS91	//	//
AeBJ015	//	ISAba125	blaNDM	ble	trpF	tat	dct	groES	groEL	IS91	//	//
AeBJ016	//	ISAba125	blaNDM	ble	trpF	tat	dct	groES	groEL	IS91	//	//
AeBJ018	//	ISAba125	blaNDM	ble	trpF	tat	dct	groES	groEL	IS91	ISAba11	//
AhGZ001	//	ISAba125	blaNDM	ble	trpF	tat	dct	groES	groEL	IS91	ISAba125	//
AhGZ002	//	ISAba125	blaNDM	ble	trpF	tat	dct	groES	groEL	IS91	ISAba125	//
AhGZ003	//	ISAba125	blaNDM	ble	trpF	tat	dct	groES	groEL	IS91	ISAba125	//
AhGZ004	//	ISAba125	blaNDM	ble	trpF	tat	dct	groES	groEL	IS91	ISAba125	//
AhNJ001	//	ISAba125	blaNDM	ble	trpF	tat	dct	groES	groEL	IS91	ISAba125	//
AhXM001	//	ISAba125	blaNDM	ble	trpF	tat	dct	groES	groEL	IS91	ISAba125	//
AhXM002	//	ISAba125	blaNDM	ble	trpF	tat	dct	groES	groEL	IS91	ISAba125	//
AhXM003	//	ISAba125	blaNDM	ble	trpF	tat	dct	groES	groEL	IS91	ISAba125	//
AhXM005	//	ISAba125	blaNDM	ble	trpF	tat	dct	groES	groEL	IS91	ISAba125	//
AhXM006	//	ISAba125	blaNDM	ble	trpF	tat	dct	groES	groEL	IS91	ISAba125	//
AhXM007	//	ISAba125	blaNDM	ble	trpF	tat	dct	groES	groEL	IS91	ISAba125	//
AhXM008	//	ISAba125	blaNDM	ble	trpF	tat	dct	groES	groEL	IS91	ISAba125	//
EcHK001	//	ISAba125	blaNDM	ble	trpF	tat	dct	groES	groEL	IS91	IS6	//
GCA_001704615.3	//	ISAba125	blaNDM	ble	trpF	tat	dct	groES	groEL	IS91	//	//
GCA_001887995.2	//	ISAba125	blaNDM	ble	trpF	tat	dct	groES	groEL	IS91	//	//
GCA_002165245.3	//	ISAba125	blaNDM	ble	trpF	tat	dct	groES	groEL	IS91	//	//
GCA_002165255.2	//	ISAba125	blaNDM	ble	trpF	tat	dct	groES	groEL	IS91	//	//
GCA_002165305.2	//	ISAba125	blaNDM	ble	trpF	tat	dct	groES	groEL	IS91	//	//
GCA_002165305.2	//	ISAba125	blaNDM	ble	trpF	tat	dct	groES	groEL	IS91	//	//
GCA_002165345.2	//	ISAba125	blaNDM	ble	trpF	tat	dct	groES	groEL	IS91	//	//
GCA_002165375.2	//	ISAba125	blaNDM	ble	trpF	tat	dct	groES	groEL	IS91	//	//
GCA_003024525.3	//	ISAba125	blaNDM	ble	trpF	tat	dct	groES	groEL	IS91	//	//
GCA_003037615.2	//	ISAba125	blaNDM	ble	trpF	tat	dct	groES	groEL	IS91	//	//
GCA_003956065.1	//	ISAba125	blaNDM	ble	trpF	tat	dct	groES	groEL	IS91	//	//
GCA_008180305.1	//	ISAba125	blaNDM	ble	trpF	tat	dct	groES	groEL	IS91	//	//
GCA_008368585.1	//	ISAba125	blaNDM	ble	trpF	tat	dct	groES	groEL	IS91	//	//
GCA_008630175.1	//	ISAba125	blaNDM	ble	trpF	tat	dct	groES	groEL	IS91	//	//
GCA_008630305.1	//	ISAba125	blaNDM	ble	trpF	tat	dct	groES	groEL	IS91	//	//
GCA_008632735.1	//	ISAba125	blaNDM	ble	trpF	tat	dct	groES	groEL	IS91	//	//
GCA_008632745.1	//	ISAba125	blaNDM	ble	trpF	tat	dct	groES	groEL	IS91	//	//
GCA_008632765.1	//	ISAba125	blaNDM	ble	trpF	tat	dct	groES	groEL	IS91	//	//
GCA_008632785.1	//	ISAba125	blaNDM	ble	trpF	tat	dct	groES	groEL	IS91	//	//
GCA_009296145.1	//	ISAba125	blaNDM	ble	trpF	tat	dct	groES	groEL	IS91	//	//
GCA_009930995.1	//	ISAba125	blaNDM	ble	trpF	tat	dct	groES	groEL	IS91	//	//
GCA_010918635.1	//	ISAba125	blaNDM	ble	trpF	tat	dct	groES	groEL	IS91	//	//
GCA_012974585.1	//	ISAba125	blaNDM	ble	trpF	tat	dct	groES	groEL	IS91	//	ISAba125
GCA_014322245.1	//	ISAba125	blaNDM	ble	trpF	tat	dct	groES	groEL	IS91	//	ISAba125
GCA_015217905.1	//	ISAba125	blaNDM	ble	trpF	tat	dct	groES	groEL	IS91	//	ISAba125
GCA_015217905.1	//	ISAba125	blaNDM	ble	trpF	tat	dct	groES	groEL	IS91	//	ISAba125
GCA_015217905.1	//	ISAba125	blaNDM	ble	trpF	tat	dct	groES	groEL	IS91	//	ISAba125
GCA_016576965.1	//	ISAba125	blaNDM	ble	trpF	tat	dct	groES	groEL	IS91	//	ISAba125
GCA_016613445.2	//	ISAba125	blaNDM	ble	trpF	tat	dct	groES	groEL	IS91	//	ISAba125
GCA_019449205.1	//	ISAba125	blaNDM	ble	trpF	tat	dct	groES	groEL	IS91	//	//
GCA_019837085.1	//	ISAba125	blaNDM	ble	trpF	tat	dct	groES	groEL	IS91	//	IS6
GCA_020991105.1	//	ISAba125	blaNDM	ble	trpF	tat	dct	groES	groEL	IS91	//	ISAba125
GCA_022749595.1	//	ISAba125	blaNDM	ble	trpF	tat	dct	groES	groEL	IS91	//	ISAba125
GCA_023753405.1	//	ISAba125	blaNDM	ble	trpF	tat	dct	groES	groEL	IS91	//	Tn3
GCA_023753425.1	//	ISAba125	blaNDM	ble	trpF	tat	dct	groES	groEL	IS91	//	//
GCA_023753585.1	//	ISAba125	blaNDM	ble	trpF	tat	dct	groES	groEL	IS91	//	Tn3
GCA_023753625.1	//	ISAba125	blaNDM	ble	trpF	tat	dct	groES	groEL	IS91	//	Tn3
GCA_023753645.1	//	ISAba125	blaNDM	ble	trpF	tat	dct	groES	groEL	IS91	//	Tn3
GCA_023754485.1	//	ISAba125	blaNDM	ble	trpF	tat	dct	groES	groEL	IS91	//	//
GCA_024083765.1	//	ISAba125	blaNDM	ble	trpF	tat	dct	groES	groEL	IS91	//	ISAba125
GCA_025660455.1	//	ISAba125	blaNDM	ble	trpF	tat	dct	groES	groEL	IS91	//	//
GCA_023753465.1	IS1	ISAba125	blaNDM	ble	trpF	tat	dct	groES	groEL	IS91	//	//
GCA_023753545.1	IS1	ISAba125	blaNDM	ble	trpF	tat	dct	groES	groEL	IS91	//	//
GCA_023753555.1	IS1	ISAba125	blaNDM	ble	trpF	tat	dct	groES	groEL	IS91	//	//
GCA_023754595.1	IS1	ISAba125	blaNDM	ble	trpF	tat	dct	groES	groEL	IS91	//	//
GCA_002852995.3	IS5	ISAba125	blaNDM	ble	trpF	tat	dct	groES	groEL	IS91	//	//
GCA_002853475.2	IS5	ISAba125	blaNDM	ble	trpF	tat	dct	groES	groEL	IS91	//	//
GCA_003037185.2	IS5	ISAba125	blaNDM	ble	trpF	tat	dct	groES	groEL	IS91	//	//
GCA_005165545.1	IS5	ISAba125	blaNDM	ble	trpF	tat	dct	groES	groEL	IS91	//	//
GCA_008368595.1	IS5	ISAba125	blaNDM	ble	trpF	tat	dct	groES	groEL	IS91	//	//
GCA_008368615.1	IS5	ISAba125	blaNDM	ble	trpF	tat	dct	groES	groEL	IS91	//	//
GCA_008368685.1	IS5	ISAba125	blaNDM	ble	trpF	tat	dct	groES	groEL	IS91	//	//
GCA_008369045.1	IS5	ISAba125	blaNDM	ble	trpF	tat	dct	groES	groEL	IS91	//	//
GCA_008630225.1	IS5	ISAba125	blaNDM	ble	trpF	tat	dct	groES	groEL	IS91	//	//
GCA_009728975.1	IS5	ISAba125	blaNDM	ble	trpF	tat	dct	groES	groEL	IS91	//	IS6
GCA_010183645.1	IS5	ISAba125	blaNDM	ble	trpF	tat	dct	groES	groEL	IS91	//	//
GCA_013371705.1	IS5	ISAba125	blaNDM	ble	trpF	tat	dct	groES	groEL	IS91	//	IS6
GCA_013426115.1	IS5	ISAba125	blaNDM	ble	trpF	tat	dct	groES	groEL	IS91	//	IS6
GCA_019458525.1	IS5	ISAba125	blaNDM	ble	trpF	tat	dct	groES	groEL	IS91	//	IS5
GCA_019492125.1	IS5	ISAba125	blaNDM	ble	trpF	tat	dct	groES	groEL	IS91	//	IS6
GCA_019537235.1	IS5	ISAba125	blaNDM	ble	trpF	tat	dct	groES	groEL	IS91	//	IS6
GCA_019537255.1	IS5	ISAba125	blaNDM	ble	trpF	tat	dct	groES	groEL	IS91	//	IS6
GCA_019537275.1	IS5	ISAba125	blaNDM	ble	trpF	tat	dct	groES	groEL	IS91	//	IS6
GCA_019537295.1	IS5	ISAba125	blaNDM	ble	trpF	tat	dct	groES	groEL	IS91	//	IS6
GCA_019537315.1	IS5	ISAba125	blaNDM	ble	trpF	tat	dct	groES	groEL	IS91	//	IS6
GCA_019537335.1	IS5	ISAba125	blaNDM	ble	trpF	tat	dct	groES	groEL	IS91	//	IS6
GCA_019795035.1	IS5	ISAba125	blaNDM	ble	trpF	tat	dct	groES	groEL	IS91	//	IS6
GCA_020459305.1	IS5	ISAba125	blaNDM	ble	trpF	tat	dct	groES	groEL	IS91	//	IS6
GCA_022558905.1	IS5	ISAba125	blaNDM	ble	trpF	tat	dct	groES	groEL	IS91	//	IS6
GCA_022558925.1	IS5	ISAba125	blaNDM	ble	trpF	tat	dct	groES	groEL	IS91	//	IS6
GCA_022558945.1	IS5	ISAba125	blaNDM	ble	trpF	tat	dct	groES	groEL	IS91	//	IS6
GCA_023547485.1	IS5	ISAba125	blaNDM	ble	trpF	tat	dct	groES	groEL	IS91	//	IS6
GCA_023612855.1	IS5	ISAba125	blaNDM	ble	trpF	tat	dct	groES	groEL	IS91	//	//
GCA_023897035.1	IS5	ISAba125	blaNDM	ble	trpF	tat	dct	groES	groEL	IS91	//	IS6
GCA_002164595.2	IS6	ISAba125	blaNDM	ble	trpF	tat	dct	groES	groEL	IS91	//	//
GCA_002164635.4	IS6	ISAba125	blaNDM	ble	trpF	tat	dct	groES	groEL	IS91	//	//
GCA_002164645.3	IS6	ISAba125	blaNDM	ble	trpF	tat	dct	groES	groEL	IS91	//	//
GCA_003964795.2	IS6	ISAba125	blaNDM	ble	trpF	tat	dct	groES	groEL	IS91	//	//
GCA_010183705.1	IS6	ISAba125	blaNDM	ble	trpF	tat	dct	groES	groEL	IS91	//	//
GCA_010183725.1	IS6	ISAba125	blaNDM	ble	trpF	tat	dct	groES	groEL	IS91	//	//
GCA_013255765.1	IS6	ISAba125	blaNDM	ble	trpF	tat	dct	groES	groEL	IS91	//	ISAba125
GCA_013255915.1	IS6	ISAba125	blaNDM	ble	trpF	tat	dct	groES	groEL	IS91	//	ISAba125
GCA_013256075.1	IS6	ISAba125	blaNDM	ble	trpF	tat	dct	groES	groEL	IS91	//	ISAba125
GCA_014394705.1	IS6	ISAba125	blaNDM	ble	trpF	tat	dct	groES	groEL	IS91	//	ISAba125
GCA_019222805.1	IS6	ISAba125	blaNDM	ble	trpF	tat	dct	groES	groEL	IS91	//	//
GCA_003429065.3	Tn3	ISAba125	blaNDM	ble	trpF	tat	dct	groES	groEL	IS91	//	//
GCA_023753385.1	Tn3	ISAba125	blaNDM	ble	trpF	tat	dct	groES	groEL	IS91	//	//
GCA_023753485.1	Tn3	ISAba125	blaNDM	ble	trpF	tat	dct	groES	groEL	IS91	//	//
GCA_023753595.1	Tn3	ISAba125	blaNDM	ble	trpF	tat	dct	groES	groEL	IS91	//	//
GCA_010183685.1	ISKra4	ISAba125	blaNDM	ble	trpF	tat	dct	groES	groEL	ISKra4	//	//
GCA_020424045.1	ISKra4	ISAba125	blaNDM	ble	trpF	tat	dct	groES	groEL	ISKra4	//	//
GCA_002811335.4	Tn3	ISAba125	blaNDM	ble	trpF	tat	dct	groES	groEL	ISKra4	//	//
GCA_005377825.1	Tn3	ISAba125	blaNDM	ble	trpF	tat	dct	groES	groEL	ISKra4	//	//
GCA_005377825.1	Tn3	ISAba125	blaNDM	ble	trpF	tat	dct	groES	groEL	ISKra4	//	//
GCA_009707405.1	Tn3	ISAba125	blaNDM	ble	trpF	tat	dct	groES	groEL	ISKra4	//	//
GCA_012168575.2	Tn3	ISAba125	blaNDM	ble	trpF	tat	dct	groES	groEL	ISKra4	//	//
GCA_017161385.1	Tn3	ISAba125	blaNDM	ble	trpF	tat	dct	groES	groEL	ISKra4	//	//
GCA_018223825.1	Tn3	ISAba125	blaNDM	ble	trpF	tat	dct	groES	groEL	ISKra4	//	//
GCA_020477095.1	Tn3	ISAba125	blaNDM	ble	trpF	tat	dct	groES	groEL	ISKra4	//	//
GCA_022558805.1	Tn3	ISAba125	blaNDM	ble	trpF	tat	dct	groES	groEL	ISKra4	//	//
GCA_022858185.1	Tn3	ISAba125	blaNDM	ble	trpF	tat	dct	groES	groEL	ISKra4	Tn3	//
GCA_023754165.1	Tn3	ISAba125	blaNDM	ble	trpF	tat	dct	groES	groEL	ISKra4	//	//

## Sheet: ISAba125-ISAba125-ISAba11
accession	gene_upstream_2	gene_upstream_1	gene_NDM	gene_downstream_1	gene_downstream_2	gene_downstream_3	gene_downstream_4	gene_downstream_5	gene_downstream_6	gene_downstream_7	gene_downstream_8	gene_downstream_9
GCA_023753545.1		ISAba125	blaNDM	ble	trpF	tat	dct	groES	groEL		ISAba11	//
GCA_023753555.1		ISAba125	blaNDM	ble	trpF	tat	dct	groES	groEL		ISAba11	//
GCA_023754595.1		ISAba125	blaNDM	ble	trpF	tat	dct	groES	groEL		ISAba11	//
GCA_002852995.3		ISAba125	blaNDM	ble	trpF	tat	dct	groES	groEL		ISAba11	//
GCA_002853475.2		ISAba125	blaNDM	ble	trpF	tat	dct	groES	groEL		ISAba11	//
GCA_003037185.2		ISAba125	blaNDM	ble	trpF	tat	dct	groES	groEL		ISAba11	//
GCA_005165545.1		ISAba125	blaNDM	ble	trpF	tat	dct	groES	groEL		ISAba125	//
GCA_008368595.1		ISAba125	blaNDM	ble	trpF	tat	dct	groES	groEL		ISAba125	//
GCA_008368615.1		ISAba125	blaNDM	ble	trpF	tat	dct	groES	groEL		ISAba125	//
GCA_008368685.1		ISAba125	blaNDM	ble	trpF	tat	dct	groES	groEL		ISAba125	//
GCA_008369045.1		ISAba125	blaNDM	ble	trpF	tat	dct	groES	groEL		ISAba125	//
GCA_008630225.1		ISAba125	blaNDM	ble	trpF	tat	dct	groES	groEL		ISAba125	//
GCA_009728975.1		ISAba125	blaNDM	ble	trpF	tat	dct	groES	groEL		ISAba125	//
GCA_010183645.1		ISAba125	blaNDM	ble	trpF	tat	dct	groES	groEL		ISAba125	//
GCA_013371705.1		ISAba125	blaNDM	ble	trpF	tat	dct	groES	groEL		ISAba125	//
GCA_013426115.1		ISAba125	blaNDM	ble	trpF	tat	dct	groES	groEL		ISAba125	//
GCA_019458525.1		ISAba125	blaNDM	ble	trpF	tat	dct	groES	groEL		ISAba125	//
GCA_019492125.1		ISAba125	blaNDM	ble	trpF	tat	dct	groES	groEL		ISAba125	//
GCA_019537235.1		ISAba125	blaNDM	ble	trpF	tat	dct	groES	groEL		ISAba125	//
GCA_019537255.1		ISAba125	blaNDM	ble	trpF	tat	dct	groES	groEL		ISAba125	//
GCA_013256075.1		ISAba125	blaNDM	ble	trpF	tat	dct	groES	groEL		//	ISAba125
GCA_014394705.1		ISAba125	blaNDM	ble	trpF	tat	dct	groES	groEL		//	ISAba125
GCA_019222805.1		ISAba125	blaNDM	ble	trpF	tat	dct	groES	groEL		//	ISAba125
GCA_010183685.1		ISAba125	blaNDM	ble	trpF	tat	dct	groES	groEL		//	ISAba125
GCA_020424045.1		ISAba125	blaNDM	ble	trpF	tat	dct	groES	groEL		//	ISAba125
GCA_002811335.4		ISAba125	blaNDM	ble	trpF	tat	dct	groES	groEL		//	ISAba125
GCA_003429065.3		ISAba125	blaNDM	ble	trpF	tat	dct	groES	groEL		//	ISAba125
GCA_005377825.1		ISAba125	blaNDM	ble	trpF	tat	dct	groES	groEL		//	ISAba125
GCA_005377825.1		ISAba125	blaNDM	ble	trpF	tat	dct	groES	groEL		//	ISAba125
GCA_009707405.1		ISAba125	blaNDM	ble	trpF	tat	dct	groES	groEL		//	ISAba125
GCA_012168575.2		ISAba125	blaNDM	ble	trpF	tat	dct	groES	groEL		//	ISAba125
GCA_017161385.1		ISAba125	blaNDM	ble	trpF	tat	dct	groES	groEL		//	ISAba125
GCA_018223825.1		ISAba125	blaNDM	ble	trpF	tat	dct	groES	groEL		//	ISAba125
GCA_020477095.1		ISAba125	blaNDM	ble	trpF	tat	dct	groES	groEL		//	ISAba125
GCA_022558805.1		ISAba125	blaNDM	ble	trpF	tat	dct	groES	groEL		//	ISAba125
GCA_022858185.1		ISAba125	blaNDM	ble	trpF	tat	dct	groES	groEL		//	ISAba125

## Sheet: ISAba125-IS6-Tn3
accession	gene_upstream_2	gene_upstream_1	gene_NDM	gene_downstream_1	gene_downstream_2	gene_downstream_3	gene_downstream_4	gene_downstream_5	gene_downstream_6	gene_downstream_7	gene_downstream_8	gene_downstream_9
GCA_023753465.1		ISAba125	blaNDM	ble	trpF	tat	dct	groES	groEL		//	IS6
GCA_023753545.1		ISAba125	blaNDM	ble	trpF	tat	dct	groES	groEL		//	IS6
GCA_023753555.1		ISAba125	blaNDM	ble	trpF	tat	dct	groES	groEL		//	IS6
GCA_023754595.1		ISAba125	blaNDM	ble	trpF	tat	dct	groES	groEL		//	IS6
GCA_002852995.3		ISAba125	blaNDM	ble	trpF	tat	dct	groES	groEL		//	IS6
GCA_002853475.2		ISAba125	blaNDM	ble	trpF	tat	dct	groES	groEL		//	IS6
GCA_003037185.2		ISAba125	blaNDM	ble	trpF	tat	dct	groES	groEL		//	IS6
GCA_005165545.1		ISAba125	blaNDM	ble	trpF	tat	dct	groES	groEL		//	IS6
GCA_008368595.1		ISAba125	blaNDM	ble	trpF	tat	dct	groES	groEL		//	IS6
GCA_008368615.1		ISAba125	blaNDM	ble	trpF	tat	dct	groES	groEL		//	IS6
GCA_008368685.1		ISAba125	blaNDM	ble	trpF	tat	dct	groES	groEL		//	IS6
GCA_008369045.1		ISAba125	blaNDM	ble	trpF	tat	dct	groES	groEL		//	IS6
GCA_008630225.1		ISAba125	blaNDM	ble	trpF	tat	dct	groES	groEL		//	IS6
GCA_009728975.1		ISAba125	blaNDM	ble	trpF	tat	dct	groES	groEL		//	IS6
GCA_010183645.1		ISAba125	blaNDM	ble	trpF	tat	dct	groES	groEL		//	IS6
GCA_013371705.1		ISAba125	blaNDM	ble	trpF	tat	dct	groES	groEL		//	IS6
GCA_013426115.1		ISAba125	blaNDM	ble	trpF	tat	dct	groES	groEL		//	IS6
GCA_019458525.1		ISAba125	blaNDM	ble	trpF	tat	dct	groES	groEL		//	IS6
GCA_002164635.4		ISAba125	blaNDM	ble	trpF	tat	dct	groES	groEL		//	Tn3
GCA_002164645.3		ISAba125	blaNDM	ble	trpF	tat	dct	groES	groEL		//	Tn3
GCA_003964795.2		ISAba125	blaNDM	ble	trpF	tat	dct	groES	groEL		//	Tn3
GCA_010183705.1		ISAba125	blaNDM	ble	trpF	tat	dct	groES	groEL		//	Tn3
GCA_010183725.1		ISAba125	blaNDM	ble	trpF	tat	dct	groES	groEL		IS6	//
GCA_023754165.1		ISAba125	blaNDM	ble	trpF	tat	dct	groES	groEL		Tn3	//

## Sheet: ISKra4
accession	gene_upstream_2	gene_upstream_1	gene_NDM	gene_downstream_1	gene_downstream_2	gene_downstream_3	gene_downstream_4	gene_downstream_5	gene_downstream_6	gene_downstream_7
GCA_010183685.1	ISKra4	ISAba125	blaNDM	ble	trpF	tat	dct	groES	groEL	ISKra4
GCA_020424045.1	ISKra4	ISAba125	blaNDM	ble	trpF	tat	dct	groES	groEL	ISKra4

## Sheet: Tn3
accession	gene_upstream_2	gene_upstream_1	gene_NDM	gene_downstream_1	gene_downstream_2	gene_downstream_3	gene_downstream_4	gene_downstream_5	gene_downstream_6	gene_downstream_7	gene_downstream_8	gene_downstream_9
GCA_008630195.1	Tn3	IS5	blaNDM	ble	trpF	tat	dct	groES	groEL	IS91	//	//
GCA_022539425.1	Tn3	IS5	blaNDM	ble	trpF	tat	dct	groES	groEL	IS91	//	//
GCA_019443585.1	Tn3	IS6	blaNDM	ble	trpF	tat	dct	groES	groEL	IS91	//	IS6
GCA_003429065.3	Tn3	ISAba125	blaNDM	ble	trpF	tat	dct	groES	groEL	IS91	//	//
GCA_023753385.1	Tn3	ISAba125	blaNDM	ble	trpF	tat	dct	groES	groEL	IS91	//	//
GCA_023753485.1	Tn3	ISAba125	blaNDM	ble	trpF	tat	dct	groES	groEL	IS91	//	//
GCA_023753595.1	Tn3	ISAba125	blaNDM	ble	trpF	tat	dct	groES	groEL	IS91	//	//
GCA_002811335.4	Tn3	ISAba125	blaNDM	ble	trpF	tat	dct	groES	groEL	ISKra4	//	//
GCA_005377825.1	Tn3	ISAba125	blaNDM	ble	trpF	tat	dct	groES	groEL	ISKra4	//	//
GCA_005377825.1	Tn3	ISAba125	blaNDM	ble	trpF	tat	dct	groES	groEL	ISKra4	//	//
GCA_009707405.1	Tn3	ISAba125	blaNDM	ble	trpF	tat	dct	groES	groEL	ISKra4	//	//
GCA_012168575.2	Tn3	ISAba125	blaNDM	ble	trpF	tat	dct	groES	groEL	ISKra4	//	//
GCA_017161385.1	Tn3	ISAba125	blaNDM	ble	trpF	tat	dct	groES	groEL	ISKra4	//	//
GCA_018223825.1	Tn3	ISAba125	blaNDM	ble	trpF	tat	dct	groES	groEL	ISKra4	//	//
GCA_020477095.1	Tn3	ISAba125	blaNDM	ble	trpF	tat	dct	groES	groEL	ISKra4	//	//
GCA_022558805.1	Tn3	ISAba125	blaNDM	ble	trpF	tat	dct	groES	groEL	ISKra4	//	//
GCA_022858185.1	Tn3	ISAba125	blaNDM	ble	trpF	tat	dct	groES	groEL	ISKra4	Tn3	//
GCA_023754165.1	Tn3	ISAba125	blaNDM	ble	trpF	tat	dct	groES	groEL	ISKra4	//	//

## Sheet: IS6
accession	gene_upstream_2	gene_upstream_1	gene_NDM	gene_downstream_1	gene_downstream_2	gene_downstream_3	gene_downstream_4	gene_downstream_5	gene_downstream_6	gene_downstream_7	gene_downstream_8	gene_downstream_9
GCA_023754935.1	IS6	//	blaNDM	ble	trpF	tat	dct	groES	groEL	IS91
GCA_002164595.2	IS6	ISAba125	blaNDM	ble	trpF	tat	dct	groES	groEL	IS91
GCA_002164635.4	IS6	ISAba125	blaNDM	ble	trpF	tat	dct	groES	groEL	IS91
GCA_002164645.3	IS6	ISAba125	blaNDM	ble	trpF	tat	dct	groES	groEL	IS91
GCA_003964795.2	IS6	ISAba125	blaNDM	ble	trpF	tat	dct	groES	groEL	IS91
GCA_010183705.1	IS6	ISAba125	blaNDM	ble	trpF	tat	dct	groES	groEL	IS91
GCA_010183725.1	IS6	ISAba125	blaNDM	ble	trpF	tat	dct	groES	groEL	IS91
GCA_013255765.1	IS6	ISAba125	blaNDM	ble	trpF	tat	dct	groES	groEL	IS91
GCA_013255915.1	IS6	ISAba125	blaNDM	ble	trpF	tat	dct	groES	groEL	IS91
GCA_013256075.1	IS6	ISAba125	blaNDM	ble	trpF	tat	dct	groES	groEL	IS91
GCA_014394705.1	IS6	ISAba125	blaNDM	ble	trpF	tat	dct	groES	groEL	IS91
GCA_019222805.1	IS6	ISAba125	blaNDM	ble	trpF	tat	dct	groES	groEL	IS91
GCA_019443585.1		IS6	blaNDM	ble	trpF	tat	dct	groES	groEL	IS91	//	IS6

## Sheet: IS91
accession	gene_upstream_2	gene_upstream_1	gene_NDM	gene_downstream_1	gene_downstream_2	gene_downstream_3	gene_downstream_4	gene_downstream_5	gene_downstream_6	gene_downstream_7	gene_downstream_8	gene_downstream_9
GCA_015774895.1	IS91	//	blaNDM	ble	trpF	tat	dct	groES	groEL	IS91	ISAba125	IS3
GCA_015775275.1	IS91	//	blaNDM	ble	trpF	tat	dct	groES	groEL	IS91	ISAba125	IS3
GCA_019856295.1	IS91	//	blaNDM	ble	trpF	tat	dct	groES	groEL	IS91	ISAba125	IS3

## Sheet: IS1
accession	gene_upstream_2	gene_upstream_1	gene_NDM	gene_downstream_1	gene_downstream_2	gene_downstream_3	gene_downstream_4	gene_downstream_5	gene_downstream_6	gene_downstream_7	gene_downstream_8	gene_downstream_9
GCA_022854385.1	IS1	ISAba125	blaNDM	ble	trpF	tat	dct	groES	groEL	IS91
GCA_023753465.1	IS1	ISAba125	blaNDM	ble	trpF	tat	dct	groES	groEL	IS91
GCA_023753545.1	IS1	ISAba125	blaNDM	ble	trpF	tat	dct	groES	groEL	IS91
GCA_023753555.1	IS1	ISAba125	blaNDM	ble	trpF	tat	dct	groES	groEL	IS91
GCA_023754595.1	IS1	ISAba125	blaNDM	ble	trpF	tat	dct	groES	groEL	IS91
GCA_002142675.1		IS1	blaNDM	ble	trpF	tat	dct	groES	groEL	IS91
GCA_019502645.1		IS1	blaNDM	ble	trpF	tat	dct	groES	groEL	IS91	//	IS1
GCA_022859645.1		IS1	blaNDM	ble	trpF	tat	dct	groES	groEL	//	//	IS1

## Sheet: IS5-IS91
accession	gene_upstream_2	gene_upstream_1	gene_NDM	gene_downstream_1	gene_downstream_2	gene_downstream_3	gene_downstream_4	gene_downstream_5	gene_downstream_6	gene_downstream_7	gene_downstream_8	gene_downstream_9
GCA_020294365.1	IS5	//	blaNDM	ble	trpF	tat	dct	groES	groEL	IS91	//	//
GCA_020294395.1	IS5	//	blaNDM	ble	trpF	tat	dct	groES	groEL	IS91	//	//
GCA_020294425.1	IS5	//	blaNDM	ble	trpF	tat	dct	groES	groEL	IS91	//	//
GCA_020294505.1	IS5	//	blaNDM	ble	trpF	tat	dct	groES	groEL	IS91	//	//
GCA_020294515.1	IS5	//	blaNDM	ble	trpF	tat	dct	groES	groEL	IS91	//	//
GCA_020294545.1	IS5	//	blaNDM	ble	trpF	tat	dct	groES	groEL	IS91	//	//
GCA_020294705.1	IS5	//	blaNDM	ble	trpF	tat	dct	groES	groEL	IS91	//	//
GCA_020294745.1	IS5	//	blaNDM	ble	trpF	tat	dct	groES	groEL	IS91	//	//
GCA_020294765.1	IS5	//	blaNDM	ble	trpF	tat	dct	groES	groEL	IS91	//	//
GCA_020294785.1	IS5	//	blaNDM	ble	trpF	tat	dct	groES	groEL	IS91	//	//
GCA_020294805.1	IS5	//	blaNDM	ble	trpF	tat	dct	groES	groEL	IS91	//	//
GCA_020294845.1	IS5	//	blaNDM	ble	trpF	tat	dct	groES	groEL	IS91	//	//
GCA_020294855.1	IS5	//	blaNDM	ble	trpF	tat	dct	groES	groEL	IS91	//	//
GCA_020297625.1	IS5	//	blaNDM	ble	trpF	tat	dct	groES	groEL	IS91	//	//
GCA_022853825.1	IS5	//	blaNDM	ble	trpF	tat	dct	groES	groEL	IS91	//	//
GCA_022857045.1	IS5	//	blaNDM	ble	trpF	tat	dct	groES	groEL	IS91	//	//
GCA_022857225.1	IS5	//	blaNDM	ble	trpF	tat	dct	groES	groEL	IS91	//	//
GCA_022857265.1	IS5	//	blaNDM	ble	trpF	tat	dct	groES	groEL	IS91	//	//
GCA_022864785.1	IS5	//	blaNDM	ble	trpF	tat	dct	groES	groEL	IS91	//	//
GCA_023273105.1	IS5	//	blaNDM	ble	trpF	tat	dct	groES	groEL	IS91	//	//
GCA_023753715.1	IS5	//	blaNDM	ble	trpF	tat	dct	groES	groEL	IS91	//	//
GCA_023754425.1	IS5	//	blaNDM	ble	trpF	tat	dct	groES	groEL	IS91	//	//
GCA_023754645.1	IS5	//	blaNDM	ble	trpF	tat	dct	groES	groEL	IS91	//	//
GCA_023754725.1	IS5	//	blaNDM	ble	trpF	tat	dct	groES	groEL	IS91	//	//
GCA_023754905.1	IS5	//	blaNDM	ble	trpF	tat	dct	groES	groEL	IS91	//	//
GCA_023754965.1	IS5	//	blaNDM	ble	trpF	tat	dct	groES	groEL	IS91	//	//
GCA_023754985.1	IS5	//	blaNDM	ble	trpF	tat	dct	groES	groEL	IS91	//	//
GCA_023754995.1	IS5	//	blaNDM	ble	trpF	tat	dct	groES	groEL	IS91	//	//
GCA_023755065.1	IS5	//	blaNDM	ble	trpF	tat	dct	groES	groEL	IS91	//	//
GCA_023755145.1	IS5	//	blaNDM	ble	trpF	tat	dct	groES	groEL	IS91	//	//
GCA_023755165.1	IS5	//	blaNDM	ble	trpF	tat	dct	groES	groEL	IS91	//	//
GCA_023755205.1	IS5	//	blaNDM	ble	trpF	tat	dct	groES	groEL	IS91	//	//
GCA_023755225.1	IS5	//	blaNDM	ble	trpF	tat	dct	groES	groEL	IS91	//	//
GCA_023755275.1	IS5	//	blaNDM	ble	trpF	tat	dct	groES	groEL	IS91	//	//
GCA_023755305.1	IS5	//	blaNDM	ble	trpF	tat	dct	groES	groEL	IS91	//	//
GCA_023755325.1	IS5	//	blaNDM	ble	trpF	tat	dct	groES	groEL	IS91	//	//
GCA_023755345.1	IS5	//	blaNDM	ble	trpF	tat	dct	groES	groEL	IS91	//	//
GCA_023755365.1	IS5	//	blaNDM	ble	trpF	tat	dct	groES	groEL	IS91	//	//
GCA_023755385.1	IS5	//	blaNDM	ble	trpF	tat	dct	groES	groEL	IS91	//	//
GCA_023755405.1	IS5	//	blaNDM	ble	trpF	tat	dct	groES	groEL	IS91	//	//
GCA_023755415.1	IS5	//	blaNDM	ble	trpF	tat	dct	groES	groEL	IS91	//	//
GCA_023755465.1	IS5	//	blaNDM	ble	trpF	tat	dct	groES	groEL	IS91	//	//
GCA_023755495.1	IS5	//	blaNDM	ble	trpF	tat	dct	groES	groEL	IS91	//	//
GCA_023755525.1	IS5	//	blaNDM	ble	trpF	tat	dct	groES	groEL	IS91	//	//
GCA_023755545.1	IS5	//	blaNDM	ble	trpF	tat	dct	groES	groEL	IS91	//	//
GCA_023755565.1	IS5	//	blaNDM	ble	trpF	tat	dct	groES	groEL	IS91	//	//
GCA_023755575.1	IS5	//	blaNDM	ble	trpF	tat	dct	groES	groEL	IS91	//	//
GCA_023755605.1	IS5	//	blaNDM	ble	trpF	tat	dct	groES	groEL	IS91	//	//
GCA_023755725.1	IS5	//	blaNDM	ble	trpF	tat	dct	groES	groEL	IS91	//	//
GCA_025797935.1	IS5	//	blaNDM	ble	trpF	tat	dct	groES	groEL	IS91	//	//
GCA_002852995.3	IS5	ISAba125	blaNDM	ble	trpF	tat	dct	groES	groEL	IS91	//	//
GCA_002853475.2	IS5	ISAba125	blaNDM	ble	trpF	tat	dct	groES	groEL	IS91	//	//
GCA_003037185.2	IS5	ISAba125	blaNDM	ble	trpF	tat	dct	groES	groEL	IS91	//	//
GCA_005165545.1	IS5	ISAba125	blaNDM	ble	trpF	tat	dct	groES	groEL	IS91	//	//
GCA_008368595.1	IS5	ISAba125	blaNDM	ble	trpF	tat	dct	groES	groEL	IS91	//	//
GCA_008368615.1	IS5	ISAba125	blaNDM	ble	trpF	tat	dct	groES	groEL	IS91	//	//
GCA_008368685.1	IS5	ISAba125	blaNDM	ble	trpF	tat	dct	groES	groEL	IS91	//	//
GCA_008369045.1	IS5	ISAba125	blaNDM	ble	trpF	tat	dct	groES	groEL	IS91	//	//
GCA_008630225.1	IS5	ISAba125	blaNDM	ble	trpF	tat	dct	groES	groEL	IS91	//	//
GCA_010183645.1	IS5	ISAba125	blaNDM	ble	trpF	tat	dct	groES	groEL	IS91	//	//
GCA_023612855.1	IS5	ISAba125	blaNDM	ble	trpF	tat	dct	groES	groEL	IS91	//	//
GCA_004005445.1	//	IS5	blaNDM	ble	trpF	tat	dct	groES	groEL	IS91	//	//
GCA_001893865.1	ISAba125	IS5	blaNDM	ble	trpF	tat	dct	groES	groEL	IS91	//	//
GCA_008630215.1	ISAba125	IS5	blaNDM	ble	trpF	tat	dct	groES	groEL	IS91	//	//
GCA_008630255.1	ISAba125	IS5	blaNDM	ble	trpF	tat	dct	groES	groEL	IS91	//	//
GCA_008630195.1	Tn3	IS5	blaNDM	ble	trpF	tat	dct	groES	groEL	IS91	//	//
GCA_022539425.1	Tn3	IS5	blaNDM	ble	trpF	tat	dct	groES	groEL	IS91	//	//
GCA_020294825.1	IS5	//	blaNDM	ble	trpF	tat	dct	groES	groEL	IS91	//	IS1
GCA_019502645.1	IS5	IS1	blaNDM	ble	trpF	tat	dct	groES	groEL	IS91	//	IS1
GCA_022852355.1	IS5	//	blaNDM	ble	trpF	tat	dct	groES	groEL	IS91	//	IS256
GCA_019458525.1	IS5	ISAba125	blaNDM	ble	trpF	tat	dct	groES	groEL	IS91	//	IS5
GCA_023273025.1	IS5	//	blaNDM	ble	trpF	tat	dct	groES	groEL	IS91	//	IS6
GCA_023273165.1	IS5	//	blaNDM	ble	trpF	tat	dct	groES	groEL	IS91	//	IS6
GCA_023273255.1	IS5	//	blaNDM	ble	trpF	tat	dct	groES	groEL	IS91	//	IS6
GCA_023757565.1	IS5	//	blaNDM	ble	trpF	tat	dct	groES	groEL	IS91	//	IS6
GCA_024128435.1	IS5	//	blaNDM	ble	trpF	tat	dct	groES	groEL	IS91	//	IS6
GCA_024128445.1	IS5	//	blaNDM	ble	trpF	tat	dct	groES	groEL	IS91	//	IS6
GCA_024128475.1	IS5	//	blaNDM	ble	trpF	tat	dct	groES	groEL	IS91	//	IS6
GCA_024128495.1	IS5	//	blaNDM	ble	trpF	tat	dct	groES	groEL	IS91	//	IS6
GCA_024128515.1	IS5	//	blaNDM	ble	trpF	tat	dct	groES	groEL	IS91	//	IS6
GCA_024128555.1	IS5	//	blaNDM	ble	trpF	tat	dct	groES	groEL	IS91	//	IS6
GCA_009728975.1	IS5	ISAba125	blaNDM	ble	trpF	tat	dct	groES	groEL	IS91	//	IS6
GCA_013371705.1	IS5	ISAba125	blaNDM	ble	trpF	tat	dct	groES	groEL	IS91	//	IS6
GCA_013426115.1	IS5	ISAba125	blaNDM	ble	trpF	tat	dct	groES	groEL	IS91	//	IS6
GCA_019492125.1	IS5	ISAba125	blaNDM	ble	trpF	tat	dct	groES	groEL	IS91	//	IS6
GCA_019537235.1	IS5	ISAba125	blaNDM	ble	trpF	tat	dct	groES	groEL	IS91	//	IS6
GCA_019537255.1	IS5	ISAba125	blaNDM	ble	trpF	tat	dct	groES	groEL	IS91	//	IS6
GCA_019537275.1	IS5	ISAba125	blaNDM	ble	trpF	tat	dct	groES	groEL	IS91	//	IS6
GCA_019537295.1	IS5	ISAba125	blaNDM	ble	trpF	tat	dct	groES	groEL	IS91	//	IS6
GCA_019537315.1	IS5	ISAba125	blaNDM	ble	trpF	tat	dct	groES	groEL	IS91	//	IS6
GCA_019537335.1	IS5	ISAba125	blaNDM	ble	trpF	tat	dct	groES	groEL	IS91	//	IS6
GCA_019795035.1	IS5	ISAba125	blaNDM	ble	trpF	tat	dct	groES	groEL	IS91	//	IS6
GCA_020459305.1	IS5	ISAba125	blaNDM	ble	trpF	tat	dct	groES	groEL	IS91	//	IS6
GCA_022558905.1	IS5	ISAba125	blaNDM	ble	trpF	tat	dct	groES	groEL	IS91	//	IS6
GCA_022558925.1	IS5	ISAba125	blaNDM	ble	trpF	tat	dct	groES	groEL	IS91	//	IS6
GCA_022558945.1	IS5	ISAba125	blaNDM	ble	trpF	tat	dct	groES	groEL	IS91	//	IS6
GCA_023547485.1	IS5	ISAba125	blaNDM	ble	trpF	tat	dct	groES	groEL	IS91	//	IS6
GCA_023897035.1	IS5	ISAba125	blaNDM	ble	trpF	tat	dct	groES	groEL	IS91	//	IS6
